# Supplementary material for: Craspase Orthologs Cleave a Nonconserved Site in Target Protein Csx30
Source: ACS Chem Biol. 2024 Apr 11;19(5):1051–5. doi: 10.1021/acschembio.3c00788 (PMC11106740; doi:10.1021/acschembio.3c00788)
Supplement: Supplementary file 1 — cb3c00788_si_001.xlsx [file cb3c00788_si_001.xlsx]

## Sheet: PeptideGroups
Checked	Confidence	Annotated Sequence	Modifications	Qvality PEP	Qvality q-value	# Protein Groups	# Proteins	# PSMs	Master Protein Accessions	Positions in Master Proteins	Modifications in Master Proteins	# Missed Cleavages	Theo. MH+ [Da]	Abundance Ratio: (JcCraspase-tgRNA-Csx30) / (Csx30)	Abundance Ratio Adj. P-Value: (JcCraspase-tgRNA-Csx30) / (Csx30)	Abundance Ratio Variability [%]: (JcCraspase-tgRNA-Csx30) / (Csx30)	Abundances (Grouped): Csx30	Abundances (Grouped): JcCraspase-tgRNA-Csx30	Abundances (Grouped): None	Abundances (Grouped) CV [%]: Csx30	Abundances (Grouped) CV [%]: JcCraspase-tgRNA-Csx30	Abundances (Grouped) CV [%]: None	Abundances (Normalized): F1: 130N, Sample, Csx30, 1	Abundances (Normalized): F1: 131N, Sample, Csx30, 2	Abundances (Normalized): F1: 133N, Sample, Csx30, 3	Abundances (Normalized): F1: 134N, Sample, Csx30, 4	Abundances (Normalized): F1: 126, Sample, JcCraspase-tgRNA-Csx30, 1	Abundances (Normalized): F1: 127N, Sample, JcCraspase-tgRNA-Csx30, 2	Abundances (Normalized): F1: 128N, Sample, JcCraspase-tgRNA-Csx30, 3	Abundances (Normalized): F1: 129N, Sample, JcCraspase-tgRNA-Csx30, 4	Abundances (Normalized): F1: 127C, Sample, None, 1	Abundances (Normalized): F1: 128C, Sample, None, 2	Abundances (Normalized): F1: 129C, Sample, None, 1	Abundances (Normalized): F1: 130C, Sample, None, 2	Abundances (Normalized): F1: 131C, Sample, None, 3	Abundances (Normalized): F1: 132N, Sample, None, 4	Abundances (Normalized): F1: 132C, Sample, None, 1	Abundances (Normalized): F1: 133C, Sample, None, 2	Abundances (Normalized): F1: 134C, Sample, None, 3	Abundances (Normalized): F1: 135N, Sample, None, 4	Abundance: F1: 130N, Sample, Csx30, 1	Abundance: F1: 131N, Sample, Csx30, 2	Abundance: F1: 133N, Sample, Csx30, 3	Abundance: F1: 134N, Sample, Csx30, 4	Abundance: F1: 126, Sample, JcCraspase-tgRNA-Csx30, 1	Abundance: F1: 127N, Sample, JcCraspase-tgRNA-Csx30, 2	Abundance: F1: 128N, Sample, JcCraspase-tgRNA-Csx30, 3	Abundance: F1: 129N, Sample, JcCraspase-tgRNA-Csx30, 4	Abundance: F1: 127C, Sample, None, 1
FALSE	High	[F].AAAAKEFSQDPGSANQGGDLGWATPDIFDPAFR.[D]	1xTMTpro [K5]	2.57777e-07	7.90488e-05	1	1	1	P0ABZ6	P0ABZ6 [322-354]		0	3711.8
FALSE	High	[-].MDQTYSLESFLNHVQKR.[D]	1xTMTpro [K16]; 1xTMTpro [N-Term]	2.57177e-09	7.90488e-05	1	1	4	P00370	P00370 [1-17]		0	2704.44	0.885	0.998691	7.28	96.8	91.5	111.7	13.38	6.37	86.64	297.3	375.7	292.1	367.4	274.6	315.3	312.6	311.6	256.5	1264				381.2					250	294	230.7	284.1	239.5	276.3	312.6	298.7	20.4
FALSE	High	[-].MDQKLLTDFR.[S]	1xTMTpro [K4]; 1xTMTpro [N-Term]	5.52293e-06	7.90488e-05	1	1	16	P69908	P69908 [1-10]		0	1875.07	0.936	0.998691	11.01	90.7	83.5	125.8	10.74	3.05	18.48	2193.4	2634.4	2204.5	2664	2185	2318.1	2254.5	2170.6	2608.2				2855.6	3045.6	3209.6	4057.6		4890.5	1844.3	2061.5	1741.3	2059.8	1905.5	2031.2	2254.5	2080.5	207.4
FALSE	High	[-].MDQKLLTDFR.[S]	1xAcetyl [N-Term]; 1xTMTpro [K4]	2.80714e-05	7.90488e-05	1	1	4	P69908	P69908 [1-10]	P69908 1xAcetyl [N-Term]	0	1612.87	0.868	0.998691	4.5	110.8	97.3	91.9	7.51	3.86	141.86	86.6	92.3	80.4	78.2	75.6	74.8	69.4	71.9	69.2	842.6				46.6					72.8	72.2	63.5	60.5	65.9	65.5	69.4	68.9	5.5
FALSE	High	[I].MDQHEEIEAVEPEASAEQVDPR.[D]	1xTMTpro [N-Term]	8.43629e-08	7.90488e-05	1	1	2	P09372	P09372 [19-40]		0	2813.32
FALSE	High	[M].MDNMQTEAQPTR.[T]	1xTMTpro [N-Term]	3.76223e-05	7.90488e-05	1	1	1	P0ACT6	P0ACT6 [2-13]		0	1725.82	1.288	0.324531	10.74	101.9	127.2	70.9	9.54	6.72	6.56	34.7	41.9	37.6	42.7	48.4	50.8	51.5	44.2	28.9					26.4					29.2	32.8	29.7	33	42.2	44.5	51.5	42.4	2.3
FALSE	High	[R].MDNGEGLPQYIKDHPIYYAGPAKTPEGYASGSLGPTTAGR.[M]	1xDeamidated [N3]; 2xTMTpro [K12; K23]	4.86e-08	7.90488e-05	1	1	1	P0AC33	P0AC33 [404-443]		0	4789.41	0.873	0.994886	17.52	96.6	86.7	116.7	16.39	4.65		28.4	41.9	32.7	36.1	32.9	31.3	30.4	29.5	41.5										23.9	32.8	25.8	27.9	28.7	27.4	30.4	28.3	3.3
FALSE	High	[-].MDMDLNNR.[L]	1xTMTpro [N-Term]	0.000261186	7.90488e-05	1	1	3	P0A8L7	P0A8L7 [1-8]		0	1312.63	1.132	0.211871	1.15	98.8	111	90.2	4.14	3.5	112.02	263.9	258.1	245.9	241.5	289.1	295.6	277.2	274.5	230.1			1464.4		221					221.9	202	194.2	186.7	252.1	259	277.2	263.1	18.3
FALSE	High	[-].MDLSQLTPR.[R]	1xTMTpro [N-Term]	0.000127169	7.90488e-05	1	1	6	P0AFZ3	P0AFZ3 [1-9]		0	1364.75	1.407	0.0280285	13.46	86.3	121	92.7	2.79	9.39	63.02	135	133.3	129.3	138.3	169.4	210.4	195.2	181.1	232.6					89.2					113.5	104.3	102.1	106.9	147.7	184.4	195.2	173.6	18.5
FALSE	High	[-].MDIISVALKR.[H]	1xTMTpro [K9]; 1xTMTpro [N-Term]	7.72096e-06	7.90488e-05	1	1	4	P38489	P38489 [1-10]		0	1754.09	0.843	0.997599	13.14	46.3	40	213.7	13.98	6.47	112.46	397.2	516.5	417.9	520.8	356.4	408.8	411.6	394.5	480.4		9573.1			504.9		9564.3		1404.7	334	404.2	330.1	402.7	310.8	358.2	411.6	378.1	38.2
FALSE	High	[-].MDIIGGQHLR.[Q]	1xTMTpro [N-Term]	1.00659e-05	7.90488e-05	1	1	2	P31552	P31552 [1-10]		0	1443.81
FALSE	High	[R].MDKYIDMLIPR.[G]	1xTMTpro [K3]	9.97219e-05	7.90488e-05	1	1	2	P07004	P07004 [190-200]		0	1698.92
FALSE	High	[-].MDKKQVTDLR.[S]	2xTMTpro [K3; K4]; 1xTMTpro [N-Term]	2.35797e-05	7.90488e-05	1	1	3	P69910	P69910 [1-10]		0	2146.28	0.907	0.998691	23.07	97.3	88.9	113.8	19.25	8.3	5.68	533.2	786.8	580.2	764.6	554.2	622.7	675.2	595.2	554.6					598.2	1186.1			936.5	448.3	615.7	458.3	591.2	483.3	545.6	675.2	570.5	44.1
FALSE	High	[-].MDKKQVTDLR.[S]	1xAcetyl [N-Term]; 2xTMTpro [K3; K4]	0.000283693	7.90488e-05	1	1	3	P69910	P69910 [1-10]	P69910 1xAcetyl [N-Term]	0	1884.09	0.896	0.999046	8.87	93.8	81.7	124.5	10.66	3.64	15.13	1290	1545	1268.2	1532.1	1222.1	1309.9	1212.5	1225.4	1403.4			1684		1713.4	3628.2			2029.1	1084.7	1209	1001.7	1184.6	1065.8	1147.8	1212.5	1174.5	111.6
FALSE	High	[-].MDSSFTPIEQM.[L]	1xTMTpro [N-Term]	0.000428114	7.90488e-05	1	1	2	P0ACR9	P0ACR9 [1-11]		0	1589.75
FALSE	High	[-].MDKKQVTDLR.[S]	1xOxidation [M1]; 2xTMTpro [K3; K4]	0.000442976	7.90488e-05	1	1	2	P69910	P69910 [1-10]		0	1858.07	0.712	0.216446	13.39	111.1	75.9	113	18.06	10.13	110.64	552.7	403.3	585	432	374.8	301.3	314.9	353.9	496.7				3100.3	486.6					464.7	315.6	462.1	334	326.9	264	314.9	339.2	39.5
FALSE	High	[R].MDKCVEAFKTQIS.[K]	1xCarbamidomethyl [C4]; 2xTMTpro [K3; K9]	0.000113009	7.90488e-05	1	1	1	P0A805	P0A805 [13-25]		0	2165.16
FALSE	High	[R].MDGHFDKVLKQAV.[-]	2xTMTpro [K7; K10]	0.000133499	7.90488e-05	1	1	2	P0ACQ4	P0ACQ4 [293-305]		0	2096.18	0.895	0.998691	13.61	100.8	91.1	108.2	13.78	4.42	45.33	319.7	392.8	322.6	418.9	302.6	332.3	330.2	313.6	274.1					419.7				676.4	268.8	307.4	254.8	323.9	263.9	291.2	330.2	300.6	21.8
FALSE	High	[-].MDFPQQLEACVKQANQALSR.[F]	1xCarbamidomethyl [C10]; 1xTMTpro [K12]; 1xTMTpro [N-Term]	3.34175e-05	7.90488e-05	1	1	1	P22939	P22939 [1-20]		0	2942.55
FALSE	High	[-].MDFPQQLEACVKQAN.[Q]	1xCarbamidomethyl [C10]; 1xTMTpro [K12]; 1xTMTpro [N-Term]	4.6696e-05	7.90488e-05	1	1	2	P22939	P22939 [1-15]		0	2387.23
FALSE	High	[A].MDEQGKSLDDFLIKQ.[-]	2xTMTpro [K6; K14]	0.00045834	7.90488e-05	1	1	1	P0ACF8	P0ACF8 [123-137]		0	2375.28
FALSE	High	[-].MDEFKPEDELKPDPSDR.[R]	2xTMTpro [K5; K11]; 1xTMTpro [N-Term]	1.4071e-05	7.90488e-05	1	1	1	P11557	P11557 [1-17]		0	2960.55	3.811	2.11233e-16	17.9	16.9	68	215.1	22.28	7.99	115.43	29.4	42.9	28.1	41.9	123.5	148.4	145.2	137.6	142.1	1404.4									24.7	33.6	22.2	32.4	107.7	130	145.2	131.9	11.3
FALSE	High	[-].MDDQLKQSALDFHEFPVPGKIQVSPTKPLATQR.[D]	3xTMTpro [K6; K20; K27]; 1xTMTpro [N-Term]	2.21449e-05	7.90488e-05	1	1	2	P76558	P76558 [1-33]		0	4938.77
FALSE	High	[G].MDDHEDCSCTLCTIFGNEHEAGKLR.[F]	3xCarbamidomethyl [C7; C9; C12]; 1xTMTpro [K23]; 1xTMTpro [N-Term]	8.78691e-09	7.90488e-05	1	1	1	WP_007220849.1	WP_007220849.1 [948-972]		0	3603.66	10.476	2.11233e-16	46.5	14.5	159.8	125.6	44.47	10.69		10	4.7	3.7	8.3	71.6	64.9	81.6	66.1	54.1										8.4	3.7	2.9	6.4	62.4	56.9	81.6	63.4	4.3
FALSE	High	[N].MDDDACVFHMMGQPQETR.[H]	1xCarbamidomethyl [C6]	2.96732e-06	7.90488e-05	1	1	1	Q46938	Q46938 [210-227]		0	2167.87
FALSE	High	[R].MDDCAPIAAYISQEKAR.[T]	1xCarbamidomethyl [C4]; 1xTMTpro [K15]	3.26834e-07	7.90488e-05	1	1	2	P0AEQ1	P0AEQ1 [47-63]		0	2243.11	1.005	0.981894	4.87	65	67.8	167.1	8.23	6.06	109.78	108.7	124.1	109.5	127.3	108.9	125	123.4	119.8	96.8	926.9			1713.4	93.3					91.4	97.1	86.5	98.4	95	109.5	123.4	114.8	7.7
FALSE	High	[R].MDCSSECAMAGLLALR.[D]	2xCarbamidomethyl [C3; C7]	4.11954e-06	7.90488e-05	1	1	2	P36938	P36938 [279-294]		0	1784.78
FALSE	High	[R].MDASGYPQSAPLPANNVLQIER.[H]		2.09069e-07	7.90488e-05	1	1	2	P76578	P76578 [1488-1509]		0	2371.17
FALSE	High	[-].MDAMKYNDLR.[D]	1xTMTpro [K5]; 1xTMTpro [N-Term]	0.000163235	7.90488e-05	1	1	4	P0AAB4	P0AAB4 [1-10]		0	1864.99	0.931	0.998691	15.09	83.9	77.8	138.3	16.12	5.83	45.35	507.5	664.9	502.5	672.5	503.7	580.4	542.1	535.2	626.3			1610.8		657	1465.2				426.7	520.3	396.9	520	439.3	508.6	542.1	513	49.8
FALSE	High	[R].MDKCVEAFKTQISKIR.[T]	1xCarbamidomethyl [C4]; 1xOxidation [M1]; 3xTMTpro [K3; K9; K14]	9.58593e-06	7.90488e-05	1	1	2	P0A805	P0A805 [13-28]		0	2882.64	0.907	0.998691	10.81	107.6	96.9	95.5	19.75	11.34	16.53	62.6	97.8	73.2	90.1	59.4	72.8	73.6	78	64.1					81.1					52.6	76.5	57.8	69.7	51.8	63.8	73.6	74.8	5.1
FALSE	High	[-].MDALELLINR.[R]	1xTMTpro [N-Term]	5.67931e-06	7.90488e-05	1	1	3	P0ACY1	P0ACY1 [1-10]		0	1491.85	0.908	0.998691	7.66	117.4	106.1	76.5	3.35	4.52	14.63	216.3	222.2	234.2	226.7	204.9	218.4	200.6	197.3	162.2					131.8					181.9	173.9	185	175.3	178.7	191.4	200.6	189.1	12.9
FALSE	High	[-].MDSSFTPIEQM.[L]	1xOxidation [M11]; 1xTMTpro [N-Term]	0.000410921	7.90488e-05	1	1	2	P0ACR9	P0ACR9 [1-11]		0	1605.75	0.909	0.998691	13.83	100.4	90.9	108.7	3.91	12.41		26	27.2	26.2	28.3	24.1	24.3	29.3	22	28.9										21.9	21.3	20.7	21.9	21	21.3	29.3	21.1	2.3
FALSE	High	[R].MDSYVDLLQSHGGSMIMLAKGNR.[S]	1xTMTpro [K20]	9.78875e-06	7.90488e-05	1	1	2	P14407	P14407 [444-466]		0	2827.42	0.827	0.957316	9.56	99.3	84	116.7	6.39	7.39	101.74	96.8	104.4	95.6	109.3	84.3	80.2	95.3	85.8	118.2	533.7				85.2					81.4	81.7	75.5	84.5	73.5	70.3	95.3	82.2	9.4
FALSE	High	[-].MENFKHLPEPFR.[I]	1xTMTpro [K5]; 1xTMTpro [N-Term]	9.37843e-07	7.90488e-05	1	1	9	P0A853	P0A853 [1-12]		0	2153.18	0.826	0.987977	6.35	105.8	86.3	107.9	5.49	2.68	72.36	193.1	221	208	206.4	170.7	164.8	175.2	167.1	211.3	646				198.7					162.4	172.9	164.3	159.6	148.9	144.4	175.2	160.2	16.8
FALSE	High	[-].MENFKHLPEPFR.[I]	1xDeamidated [N3]; 1xOxidation [M1]; 1xTMTpro [K5]	0.000145089	7.90488e-05	1	1	2	P0A853	P0A853 [1-12]		0	1865.95
FALSE	High	[-].MENFKHLPEPF.[R]	1xTMTpro [K5]; 1xTMTpro [N-Term]	0.000166663	7.90488e-05	1	1	4	P0A853	P0A853 [1-11]		0	1997.08	0.842	0.998691	1.93	97	83.1	119.9	6.64	1.97	136.31	218.5	228.2	194.5	214.6	183	188.1	188.8	181.4	169.8			2635.9		267.7					183.7	178.6	153.6	165.9	159.6	164.8	188.8	173.9	13.5
FALSE	High	[-].MENFKH.[L]	1xTMTpro [K5]; 1xTMTpro [N-Term]	0.00012283	7.90488e-05	1	1	6	P0A853	P0A853 [1-6]		0	1413.78	0.887	0.998691	8.53	99.6	88.6	111.8	8.11	1.69	32.34	2279.4	2676.1	2304.5	2587.2	2171.8	2239.8	2157	2173.5	1716.6					2668.4	6977.3			1768.9	1916.6	2094.1	1820.3	2000.4	1894	1962.6	2157	2083.3	136.5
FALSE	High	[-].MEMLEEHR.[C]	1xTMTpro [N-Term]	1.51935e-05	7.90488e-05	1	1	4	P33018	P33018 [1-8]		0	1378.68	0.997	0.939674	4.58	46	44.9	209.1	5.15	3.83	70.1	226.7	233.7	211.9	239	225.3	233.6	224.5	212.7	212.5	870.7	2718.3	2123.3		188.6	1046.6				190.6	182.9	167.4	184.8	196.5	204.7	224.5	203.9	16.9
FALSE	High	[-].MELYLDTANVAEVER.[L]	1xTMTpro [N-Term]	2.59984e-05	7.90488e-05	1	1	1	P32669	P32669 [1-15]		0	2057.05
FALSE	High	[-].MEIYENENDQVEAVKR.[F]	1xTMTpro [K15]; 1xTMTpro [N-Term]	8.78691e-09	7.90488e-05	1	1	4	P76576	P76576 [1-16]		0	2575.33	1.544	0.00432406	15.89	90.9	143.3	65.7	13.98	2.73	74.87	107.8	146.1	116.6	137.1	205.4	200.2	198.4	192.2	164.7					50.7					90.6	114.3	92.1	106	179.1	175.4	198.4	184.2	13.1
FALSE	High	[-].MELVLKDAQSALTVSETTFGR.[D]	1xTMTpro [K6]; 1xTMTpro [N-Term]	4.82619e-08	7.90488e-05	1	1	3	P60723	P60723 [1-21]		0	2904.6
FALSE	High	[-].MELVLKDAQ.[S]	1xTMTpro [K6]; 1xTMTpro [N-Term]	0.00037595	7.90488e-05	1	1	1	P60723	P60723 [1-9]		0	1654.97
FALSE	High	[-].MELSSLTAVSPVDGR.[Y]	1xTMTpro [N-Term]	6.84221e-08	7.90488e-05	1	1	5	P0AB89	P0AB89 [1-15]		0	1866	0.823	0.942473	7.03	91.6	74.4	134	4.67	7.2	57.88	100.1	109.8	102.9	109.9	86.1	86	99.1	86.5	100.6					79.1				728.4	84.2	85.9	81.3	85	75.1	75.4	99.1	82.9	8
FALSE	High	[-].MELHCPQCQH.[V]	2xCarbamidomethyl [C5; C8]; 1xTMTpro [N-Term]	1.21424e-06	7.90488e-05	1	1	2	P76575	P76575 [1-10]		0	1643.74	0.806	0.808951	6.8	133.9	112.5	53.6	5.64	6.57	3.22	82.7	83.2	79.1	90.4	68.6	63.1	73.9	70.7	34					32.4					69.5	65.1	62.5	69.9	59.8	55.3	73.9	67.8	2.7
FALSE	High	[-].MEKYCELIR.[K]	1xCarbamidomethyl [C5]; 1xTMTpro [K3]; 1xTMTpro [N-Term]	2.61803e-05	7.90488e-05	1	1	3	P0A8K5	P0A8K5 [1-9]		0	1850.02	1.037	0.638607	5.39	81.8	88.3	129.9	10.19	6.75	57.32	437.1	522.8	429.6	510.2	458.6	535.7	522.5	496.8	547	1011.2		2489.4		515				1092.6	367.5	409.1	339.3	394.5	399.9	469.4	522.5	476.2	43.5
FALSE	High	[K].MEKSIVVAIER.[F]	1xTMTpro [K3]	0.000299748	7.90488e-05	1	1	2	P0AG63	P0AG63 [17-27]		0	1578.92	0.854	0.994886	8.09	137.9	101.8	60.3	21.29	15.98	3.08	98.5	67.9	112	82.4	87.3	62.4	65.1	67.8	40.2					38.5					82.8	53.1	88.5	63.7	76.1	54.7	65.1	65	3.2
FALSE	High	[-].MDSSFTPIEQMLKFR.[A]	1xTMTpro [K13]; 1xTMTpro [N-Term]	3.18256e-05	7.90488e-05	1	1	2	P0ACR9	P0ACR9 [1-15]		0	2438.31	1.002	0.998691	16.84	101.8	106.7	91.5	13.06	5.64	9.97	49.1	61.7	46.3	56.3	55	55.1	57.8	50.4	44					50.7					41.3	48.3	36.6	43.5	48	48.3	57.8	48.3	3.5
FALSE	High	[R].MEKIGMPLLVHGEVTHADIDIFDR.[E]	1xTMTpro [K3]	2.30534e-07	7.90488e-05	1	1	3	P05020	P05020 [130-153]		0	3040.59	0.935	0.998691	4.06	94	90	116	10.96	6.35	0.84	32.7	37.6	29.9	30.1	31	32.2	29.2	27.9	39					38.5					27.5	29.4	23.6	23.3	27	28.2	29.2	26.7	3.1
FALSE	High	[R].MEFPEPVISIAVEPKTKADQEKMGLALGR.[L]	3xTMTpro [K15; K17; K22]	9.92634e-06	7.90488e-05	1	1	2	P0A6M8	P0A6M8 [409-437]		0	4097.3
FALSE	High	[D].MEDNDIIEAHR.[E]	1xTMTpro [N-Term]	3.09424e-06	7.90488e-05	2	2	2	WP_007220849.1; WP_007220848.1	WP_007220849.1 [123-133]; WP_007220848.1 [123-133]		0	1646.81	10.17	2.11233e-16	26.06	15	155.7	129.3	34.49	4.98		3.9	4.9	3.9	7.6	46.6	42.3	47.3	44.3	37.7										3.3	3.8	3.1	5.9	40.6	37.1	47.3	42.5	3
FALSE	High	[R].MEAIINSMTMKER.[A]	1xTMTpro [K11]	2.29189e-06	7.90488e-05	1	1	2	P0AGD7	P0AGD7 [376-388]		0	1857.96	1.005	0.939674	0.9	88.2	88.2	123.6	1.98	2.69	65.46	219.3	222.4	229.7	222.1	221.3	222.7	233.8	221.4	210					188.6	1255.9				184.4	174	181.4	171.7	193	195.1	233.8	212.2	16.7
FALSE	High	[-].MEALGMIETR.[G]	1xTMTpro [N-Term]	4.6696e-05	7.90488e-05	1	1	4	P0ABF4	P0ABF4 [1-10]		0	1454.77	0.858	0.998691	10.02	96.1	82	121.9	3.34	6.18	112.77	152.5	142.6	144.2	151.2	116.7	128.5	135.1	123.4	114.4		2718.3			62.9					128.2	111.6	113.9	116.9	101.8	112.6	135.1	118.3	9.1
FALSE	High	[R].MEAAGKPTDKPNLVCGPVQICWHKFAR.[Y]	2xCarbamidomethyl [C15; C21]; 1xDeamidated [N12]; 1xOxidation [M1]; 3xTMTpro [K6; K10; K24]	2.15355e-05	7.90488e-05	2	2	1	P69910; P69908	P69910 [145-171]; P69908 [145-171]		0	4040.15	0.949	0.998691	21.82	154	146		23.75	11.46		17.6	30.8	26.3	31	32.3	25.8	28.3	25.4											14.8	24.1	20.8	24	28.2	22.6	28.3	24.3
FALSE	High	[R].MEAAGKPTDKPNLVCGPVQICWHKFAR.[Y]	2xCarbamidomethyl [C15; C21]; 3xTMTpro [K6; K10; K24]	2.1954e-07	7.90488e-05	2	2	1	P69910; P69908	P69910 [145-171]; P69908 [145-171]		0	4023.17
FALSE	High	[R].MEAAGKPTDKPNLVCGPVQICWHKF.[A]	2xCarbamidomethyl [C15; C21]; 1xDeamidated [N12]; 3xTMTpro [K6; K10; K24]	7.61393e-06	7.90488e-05	2	2	1	P69910; P69908	P69910 [145-169]; P69908 [145-169]		0	3797.02
FALSE	High	[R].MEAAGKPTDKPNLVCGPVQICWH.[K]	2xCarbamidomethyl [C15; C21]; 1xOxidation [M1]; 2xTMTpro [K6; K10]	1.04018e-07	7.90488e-05	2	2	1	P69910; P69908	P69910 [145-167]; P69908 [145-167]		0	3232.66
FALSE	High	[R].MEAAGKPTDKPNLVCGPVQICWH.[K]	2xCarbamidomethyl [C15; C21]; 2xTMTpro [K6; K10]	3.57883e-07	7.90488e-05	2	2	2	P69910; P69908	P69910 [145-167]; P69908 [145-167]		0	3216.66	1.059	0.815402	13.6	66.5	67.8	165.6	14.53	4.81	106.73	113.7	145.3	112.9	146.5	132	141.5	130	126.7	193.7		3781.9			119.6					95.6	113.7	89.2	113.3	115.1	124	130	121.4	15.4
FALSE	High	[R].MEAAGKPTDKPN.[L]	1xOxidation [M1]; 2xTMTpro [K6; K10]	0.000330021	7.90488e-05	2	2	1	P69910; P69908	P69910 [145-156]; P69908 [145-156]		0	1883.02
FALSE	High	[R].MEAAGKPTDKPN.[L]	2xTMTpro [K6; K10]	4.32502e-05	7.90488e-05	2	2	2	P69910; P69908	P69910 [145-156]; P69908 [145-156]		0	1867.02	1	0.981894	13.87	94.1	94.6	111.4	11.01	3.35	155.56	125.9	157.1	128	149	136.9	144.5	140.8	133.8	163.5					121.7		3912.6			105.9	122.9	101.1	115.2	119.4	126.6	140.8	128.2	13
FALSE	High	[K].MDTLAGIFGIGQHPKGDKDPFALR.[R]	2xTMTpro [K15; K18]	8.15092e-05	7.90488e-05	1	1	1	P00961	P00961 [458-481]		0	3192.75	0.606	0.0601074	11.76	182.8	117.2		16.85	7.68		50.8	39.7	52.2	37.2	29.7	25	28.2	29.4											42.7	31.1	41.2	28.8	25.9	21.9	28.2	28.2
FALSE	High	[R].MDSYVDQLQAQGGSMIMLAKGNR.[S]	1xTMTpro [K20]	1.51467e-08	7.90488e-05	1	1	3	P0AC33	P0AC33 [444-466]		0	2817.4	0.87	0.998691	3.95	100.5	91.1	108.4	7.09	3.95	95.83	212.1	242.3	207	224	184.8	200.5	201.8	194.6	149.6	898.8				235.2					178.3	189.6	163.5	173.2	161.2	175.7	201.8	186.5	11.9
FALSE	High	[R].MEGKASLGETIDIVDHQGKWLAR.[G]	2xTMTpro [K4; K19]	2.93998e-08	7.90488e-05	1	1	2	P75876	P75876 [30-52]		0	3162.72	1.104	0.676137	11.38	105.5	116.5	77.9	6.01	10.59	60.92	86.7	86.5	77.2	79	77.5	96.9	97.2	86.1	96.8					38.5					72.9	67.7	61	61.1	67.6	84.9	97.2	82.5	7.7
FALSE	High	[R].MDAAQLTEEGYYSVFGKSGAR.[I]	1xTMTpro [K17]	1.10763e-07	7.90488e-05	1	1	3	P36683	P36683 [743-763]		0	2584.27	0.857	0.998691	3.22	114.2	96.1	89.7	7.46	8.91	126.15	130.2	154	149.4	151.8	109.9	135.7	130	123.4	118.2	898.8				81.1					109.5	120.5	118	117.4	95.8	118.9	130	118.3	9.4
FALSE	High	[R].MCSSPETGLSLETAAKLSEVMPGAGGR.[S]	1xCarbamidomethyl [C2]; 1xTMTpro [K16]	7.11826e-10	7.90488e-05	1	1	3	P21338	P21338 [119-145]		0	3040.51	1.181	0.326494	13.98	95.6	114.4	90	10.83	5.96	2.34	94.4	120.1	110.8	99.6	122.5	129.2	119	136	100.6					97.3					79.4	94	87.5	77	106.8	113.2	119	130.4	8
FALSE	High	[V].MCIKVLGGSHR.[R]	1xCarbamidomethyl [C2]; 1xTMTpro [K4]	0.000216783	7.90488e-05	1	1	2	P0ADY3	P0ADY3 [20-30]		0	1561.86	0.899	0.998691	3.05	127.3	112.6	60.1	4.22	6.07		76.6	78.6	78	71.5	66.6	70.1	74.3	64.8	36.5										64.4	61.5	61.6	55.3	58.1	61.4	74.3	62.1	2.9
FALSE	High	[R].LYHFPHGGDVIDSPGVR.[E]		2.30794e-06	7.90488e-05	1	1	1	P39286	P39286 [255-271]		0	1865.93
FALSE	High	[R].LYHEEEVTVYDPQDVEFKCTCSR.[E]	2xCarbamidomethyl [C19; C21]; 1xTMTpro [K18]	6.51589e-08	7.90488e-05	1	1	2	P0A6Y5	P0A6Y5 [212-234]		0	3208.49	0.95	0.998691	4.36	105.5	101.5	93	6.37	7.23	17.39	156	179.9	160.3	169.4	146.5	173	163.3	153.8	128.3					164.2					131.2	140.8	126.6	131	127.8	151.6	163.3	147.4	10.2
FALSE	High	[R].LYHDYAKDQPIFDYHCHLPPQQIAEDYR.[F]	1xCarbamidomethyl [C16]; 1xTMTpro [K7]	8.79716e-08	7.90488e-05	1	1	2	P0A8G3	P0A8G3 [19-46]		0	3836.85
FALSE	High	[R].IYGTAWADKKALNAYLQR.[L]	1xDeamidated [N13]; 2xTMTpro [K9; K10]	0.000187482	7.90488e-05	1	1	1	P0A8M3	P0A8M3 [218-235]		0	2691.51	0.869	0.998691	6.71	98	86.3	115.7	6.12	1.34	46.53	556.9	627.2	556.8	608	501	516.4	514.4	510	487.9					780.7				1196.6	468.3	490.8	439.8	470.1	436.9	452.5	514.4	488.8	38.8
FALSE	High	[R].IYGDTIPGHQADKR.[L]	1xTMTpro [K13]	7.25088e-06	7.90488e-05	1	1	2	P25526	P25526 [126-139]		0	1875	0.81	0.842613	8.89	3	2.4	294.6	8.35	14.9		41.1	41.7	36.5	35.3	24.4	33.9	33.4	28.5								3767.7			34.6	32.6	28.8	27.3	21.3	29.7	33.4	27.3
FALSE	High	[R].LYGDKLTNANVVDDVIDFMLGR.[F]	1xTMTpro [K5]	4.34637e-08	7.90488e-05	1	1	2	P00961	P00961 [510-531]		0	2772.46	0.819	0.981894	11.28	110	89	101	11.65	3.12	129.54	236.4	302.7	244	278.7	205.6	207.1	219.6	214.9	181.1	2106.6		2050.1		239.3					198.8	236.9	192.7	215.5	179.3	181.5	219.6	206	14.4
FALSE	High	[R].LYDWVLDNITIPVHPR.[Q]		3.11592e-06	7.90488e-05	1	1	3	P00962	P00962 [240-255]		0	1951.04
FALSE	High	[R].IYAPVGTHETLLAYLVR.[R]		1.60537e-06	7.90488e-05	1	1	2	P09546	P09546 [539-555]		0	1916.06
FALSE	High	[R].IYALPEMSEEDGYKVADLEVKYGEMDGYSAEAR.[A]	2xTMTpro [K14; K21]	6.03425e-08	7.90488e-05	1	1	1	P0A9U3	P0A9U3 [102-134]		0	4337.11	0.896	0.998691	17.06	26.3	23.4	250.4	12.41	11.17	137.11	39.8	48.9	38.1	47.5	41.3	40.1	37.4	31.8	51.6							3333			33.5	38.3	30.1	36.7	36	35.1	37.4	30.5	4.1
FALSE	High	[R].LYAIHGTNANFGIGLR.[V]		1.23132e-06	7.90488e-05	2	2	2	P39176; P0AAX8	P39176 [187-202]; P0AAX8 [190-205]		0	1716.92
FALSE	High	[R].LWVASTDYTGEMAVSDEILKR.[A]	1xTMTpro [K20]	1.68699e-05	7.90488e-05	1	1	2	P00956	P00956 [627-647]		0	2688.39
FALSE	High	[R].IWQEGVQQGKGR.[G]	1xTMTpro [K10]	4.38572e-05	7.90488e-05	1	1	1	P33225	P33225 [593-604]		0	1689.94	0.926	0.999988	4.63	113.9	101.8	84.4	5.88	6.47	45.05	107.9	117.1	119	124.4	103.7	111.2	107.4	95.4	62.9					121.7					90.7	91.6	94	96.2	90.4	97.4	107.4	91.4	5
FALSE	High	[R].LWQATHAHPFDLTKFNDGDFLR.[A]	1xTMTpro [K14]	6.25584e-07	7.90488e-05	1	1	2	P00490	P00490 [220-241]		0	2933.5	0.837	0.966289	8.67	124.4	105.9	69.7	7	4.74	61.93	86.9	93.8	91.5	102.6	85.2	76.3	78.8	78.9	83					32.4					73.1	73.4	72.3	79.3	74.3	66.9	78.8	75.6	6.6
FALSE	High	[R].IYHPEPLTSHSHIALCEDAANHIGR.[V]	1xCarbamidomethyl [C16]	1.89818e-06	7.90488e-05	1	1	1	P0AGL7	P0AGL7 [6-30]		0	2838.37
FALSE	High	[K].LWNAIMELQKGR.[M]	1xTMTpro [K10]	4.54123e-05	7.90488e-05	1	1	2	WP_007220848.1	WP_007220848.1 [529-540]		0	1763	0.638	0.100426	30.24	158.4	92.4	49.2	34.17	11.8		96.2	47.2	100.1	61.4	54.1	41.4	45.2	44.4	23.9										80.9	36.9	79.1	47.5	47.2	36.3	45.2	42.6	1.9
FALSE	High	[R].IWGVTGDSLNGLSDSLNR.[M]		1.10218e-05	7.90488e-05	1	1	2	P07003	P07003 [21-38]		0	1903.95
FALSE	High	[F].IWGMVGENQVFDDMDHVAVKDLR.[-]	1xTMTpro [K20]	6.9535e-06	7.90488e-05	1	1	2	Q46938	Q46938 [256-278]		0	2978.48
FALSE	High	[R].IWDSTDALELKEVPER.[L]	1xTMTpro [K11]	2.45483e-07	7.90488e-05	1	1	2	P0A9P0	P0A9P0 [162-177]		0	2205.17	0.984	0.932552	11.2	104.8	102.6	92.6	6.6	3.8	18.1	267.8	303.2	272.1	301.7	281.2	279.9	292.6	266.6	222.6					287.9					225.2	237.3	214.9	233.3	245.2	245.3	292.6	255.5	17.7
FALSE	High	[R].LWDQQGKEYIDFAGGIAVNALGHAHPELR.[E]	1xTMTpro [K7]	4.11507e-07	7.90488e-05	1	1	2	P77581	P77581 [33-61]		0	3509.82	0.847	0.968235	12.3	99.3	84.7	116	9.36	17.34		28.5	30.5	27.5	33.9	24.9	25.1	34.6	25.2						34.5					24	23.9	21.7	26.2	21.7	22	34.6	24.2
FALSE	High	[R].LVWATKGLEAETGR.[L]	1xTMTpro [K6]	0.000116192	7.90488e-05	1	1	1	P0A6S7	P0A6S7 [105-118]		0	1835.03	0.876	0.998691	11.68	120.7	112.4	66.9	9.38	11.53	154.84	91.1	107.6	91.7	87.8	69.4	89.4	89.5	81.1	44	814.5		1903.7		50.7					76.6	84.2	72.4	67.9	60.5	78.3	89.5	77.7	3.5
FALSE	High	[N].LVVLDSQNNPAKELANVQDLTVR.[G]	1xTMTpro [K12]	4.1439e-07	7.90488e-05	1	1	1	P02925	P02925 [59-81]		0	2840.58	0.863	0.992562	8.49	115.5	99.7	84.9	4.74	8.38	8.69	50.7	45.9	49.1	51	41.7	49.3	44.4	41.2	39					34.5					42.6	35.9	38.8	39.4	36.4	43.2	44.4	39.5	3.1
FALSE	High	[R].IVVFSVSNHEEDVVTALKR.[G]	1xTMTpro [K18]	1.60354e-07	7.90488e-05	1	1	4	P0AF28	P0AF28 [83-101]		0	2446.36	0.775	0.760111	2.47	124.5	96.1	79.4	4.38	4.46	11.17	123.3	124.3	131.5	118.3	90.9	97.6	100.6	93.6	85.5					73					103.7	97.3	103.9	91.5	79.3	85.5	100.6	89.7	6.8
FALSE	High	[H].LVVDVTLPGVQVPMEYAR.[D]		2.59984e-05	7.90488e-05	1	1	2	P0AFZ3	P0AFZ3 [30-47]		0	1986.07
FALSE	High	[K].IVVDCANGATYHIAPNVLR.[E]	1xCarbamidomethyl [C5]	1.85884e-06	7.90488e-05	1	1	2	P31120	P31120 [177-195]		0	2083.08
FALSE	High	[R].LVVAVDQEGGR.[V]		0.000293626	7.90488e-05	1	1	2	P75949	P75949 [57-67]		0	1142.62
FALSE	High	[R].LVVAKNSDIQPTVESLKGKR.[V]	3xTMTpro [K5; K17; K19]	0.000109151	7.90488e-05	1	1	1	P0AEU0	P0AEU0 [116-135]		0	3094.88	1.008	0.998691	7.84	107.9	110.6	81.5	11.29	4.47	15.62	52.7	66.8	54.1	61.6	58.7	63.2	56.9	59.5	39					48.7					44.3	52.3	42.7	47.6	51.2	55.4	56.9	57	3.1
FALSE	High	[R].IVTIQNPYSLLNR.[S]		0.000111449	7.90488e-05	1	1	2	P0A9T4	P0A9T4 [201-213]		0	1530.86
FALSE	High	[K].LVTDELVIALVKER.[I]	1xTMTpro [K12]	5.3652e-07	7.90488e-05	1	1	2	P69441	P69441 [58-71]		0	1902.16	0.584	0.0240901	49.26	156.1	91.6	52.3	45.15	13.08		121.4	56.1	128.6	53.7	55.8	41.7	45.3	51.7	27.7										102.1	43.9	101.6	41.5	48.7	36.5	45.3	49.6	2.2
FALSE	High	[R].IWHDGDDLYHIIFDQQTKSR.[I]	1xTMTpro [K18]	5.25401e-07	7.90488e-05	1	1	2	P23003	P23003 [52-71]		0	2791.41	0.958	0.998691	15.73	98.1	91.5	110.4	4.15	15.56		26.5	28	27.9	29.4	26.5	32.3	25.6	22.3	31.4										22.3	21.9	22	22.7	23.1	28.3	25.6	21.4	2.5
FALSE	High	[H].LYKAPETLQKFYR.[E]	2xTMTpro [K3; K10]	8.27909e-06	7.90488e-05	1	1	1	P06149	P06149 [534-546]		0	2265.33	1.686	0.00212047	10	82.7	136.6	80.8	6.07	4.99	47.34	50.5	49.5	47	54.3	80.2	89.4	84.2	81	69.2					34.5					42.5	38.7	37.1	42	69.9	78.3	84.2	77.6	5.5
FALSE	High	[R].LYIETMEKVLGNTR.[K]	1xTMTpro [K8]	0.000262992	7.90488e-05	1	1	1	P0ABC7	P0ABC7 [326-339]		0	1971.09	4.295	2.11233e-16	14.46	26.8	117.6	155.6	20.77	3.03		32.8	23.9	22.9	21.1	104.1	101.1	99.9	106.8	135.8										27.6	18.7	18.1	16.3	90.8	88.6	99.9	102.4	10.8
FALSE	High	[R].IYIQNVDHCNTHSPFDPAIAPVR.[Q]	1xCarbamidomethyl [C9]	4.47465e-07	7.90488e-05	1	1	2	P00452	P00452 [412-434]		0	2664.3
FALSE	High	[R].MCGLVMLLPHGYEGQGPEHSSAR.[L]	1xCarbamidomethyl [C2]	2.14739e-08	7.90488e-05	1	1	2	P0AFG3	P0AFG3 [711-733]		0	2526.17
FALSE	High	[H].MCDVDELAHFIEKETGR.[E]	1xCarbamidomethyl [C2]; 1xTMTpro [K13]	6.29237e-08	7.90488e-05	1	1	2	P0A796	P0A796 [225-241]		0	2354.14	0.712	0.356283	19.81	4.9	3.6	291.6	15.94	8.22		43.6	30.9	38.4	32.6	27.5	24.9	22.9	26.9				2123.3							36.7	24.2	30.3	25.2	24	21.8	22.9	25.8
FALSE	High	[L].MAYYNVPAMCR.[A]	1xCarbamidomethyl [C10]	8.43942e-05	7.90488e-05	1	1	2	P77444	P77444 [369-379]		0	1375.6
FALSE	High	[R].MAWLLMQEISQGNR.[E]		2.1991e-05	7.90488e-05	1	1	2	P26459	P26459 [323-336]		0	1676.82
FALSE	High	[R].MAVHPDDPPRPILGLPR.[I]		4.86896e-05	7.90488e-05	1	1	2	P24215	P24215 [230-246]		0	1881.02
FALSE	High	[R].MAQVVDKHQVNILYTAPTAIR.[A]	1xTMTpro [K7]	7.93172e-07	7.90488e-05	1	1	3	P27550	P27550 [342-362]		0	2672.49	0.985	0.998691	9.74	105.4	103	91.6	11.89	5.86	12.43	93.4	105.8	83.2	108.1	99	98.3	86.9	96	94.3					79.1					78.5	82.8	65.7	83.6	86.3	86.1	86.9	92	7.5
FALSE	High	[K].MANQANIPVITLDR.[Q]		1.84715e-05	7.90488e-05	1	1	2	P02925	P02925 [102-115]		0	1555.83
FALSE	High	[H].MALKPTSSITVPGR.[T]	1xTMTpro [K4]	2.52831e-05	7.90488e-05	1	1	2	P12008	P12008 [290-303]		0	1762.02	0.881	0.998691	1.67	111.8	98	90.1	4.46	1.21	17.9	105.4	115.8	114.8	115.6	101	101	99.8	102.8	81.7					105.4					88.6	90.6	90.7	89.4	88.1	88.5	99.8	98.5	6.5
FALSE	High	[H].MAKSSSSLLPELSAEANPFR.[N]	1xTMTpro [K3]	4.60136e-07	7.90488e-05	1	1	1	P0ADW3	P0ADW3 [77-96]		0	2439.29	1.153	0.712433	9.32	98.2	113.3	88.5	5.4	4.98		45.3	50.9	48.2	50.8	58.4	57.7	56.5	52.2						44.6					38.1	39.8	38.1	39.3	50.9	50.6	56.5	50
FALSE	High	[R].MAKDVEQALLEVIAEFGGMDTEAADEFLSELR.[V]	1xTMTpro [K3]	6.70775e-05	7.90488e-05	1	1	1	P38038	P38038 [558-589]		0	3831.9
FALSE	High	[H].MAGMQVVVVACDKNGNIDLTDLR.[A]	1xCarbamidomethyl [C11]; 1xTMTpro [K13]	6.38868e-05	7.90488e-05	1	1	1	P33195	P33195 [614-636]		0	2823.45
FALSE	High	[R].MAERPEVQDALSAEGLK.[-]	1xTMTpro [K17]	1.56117e-06	7.90488e-05	1	1	2	P0A9D2	P0A9D2 [185-201]		0	2148.13	0.876	0.998691	3.45	95.7	82.6	121.6	4.2	2.13	21.7	405.7	429.1	397.8	433.5	362	369	358.4	350.5	366					454.2	1046.6				341.1	335.8	314.2	335.2	315.7	323.3	358.4	336	29.1
FALSE	High	[-].MAENQYYGTGR.[R]	1xTMTpro [N-Term]	9.99585e-06	7.90488e-05	1	1	4	P0A7X3	P0A7X3 [1-11]		0	1593.77	1.363	0.00311367	4.09	86.4	116.5	97.1	3.29	2.9	21.45	492.6	487.5	476.4	515	656.5	686	664.5	639.9	641.4					472.4					414.2	381.5	376.3	398.2	572.5	601.1	664.5	613.3	51
FALSE	High	[K].MAENNGGYKAINYGYTDDR.[V]	1xTMTpro [K9]	1.35773e-06	7.90488e-05	1	1	2	P0A991	P0A991 [240-258]		0	2456.15	0.496	0.00036052	37.6	107.4	47.6	145	39.67	19.41	30.03	253.2	110	248	137.1	101.3	67.7	71.9	92.7	85.5					200.7	1116.4				212.9	86.1	195.9	106	88.3	59.3	71.9	88.9	6.8
FALSE	High	[R].MAEENKWTDNAEPTEDSSDYHVTTSQHAR.[Q]	1xTMTpro [K6]	1.30054e-07	7.90488e-05	1	1	2	P0A705	P0A705 [209-237]		0	3653.64
FALSE	High	[R].MAEENKWTDNAEPTEDSSDYHVTTSQH.[A]	1xTMTpro [K6]	2.57477e-08	7.90488e-05	1	1	2	P0A705	P0A705 [209-235]		0	3426.5
FALSE	High	[F].MADFEDSLAPDWNKVIDGQINLR.[D]	1xTMTpro [K14]	1.17362e-05	7.90488e-05	1	1	1	P08997	P08997 [115-137]		0	2951.49
FALSE	High	[R].LYTSLGDAAVGR.[F]	1xTMTpro [N-Term]	1.13237e-06	7.90488e-05	1	1	2	P0A717	P0A717 [23-34]		0	1526.85	0.933	0.998691	3.26	110.7	102.5	86.9	8.33	5.71	129.38	175.2	192.1	161.7	193.2	167.4	175.6	153.9	172.2	138.3			1391.1		144					147.3	150.3	127.7	149.4	146	153.9	153.9	165.1	11
FALSE	High	[A].LYTNPAQAR.[E]	1xTMTpro [N-Term]	0.000213807	7.90488e-05	1	1	5	P0C8J6	P0C8J6 [153-161]		0	1337.75	0.939	0.998691	7.21	71.2	67.2	161.6	5.89	3.77	56.89	743.5	834	752.6	821.6	717.6	762.6	772.3	721.4	728.1		4372.9	2855.5		794.9					625.2	652.6	594.5	635.3	625.8	668.2	772.3	691.5	57.9
FALSE	High	[R].IYTNAEELVGKPFR.[D]	1xTMTpro [K11]	1.5721e-06	7.90488e-05	1	1	2	P69411	P69411 [51-64]		0	1941.08	1.095	0.410067	4.74	89.9	101.3	108.8	8.43	4.26	19.2	224.5	253.5	214.3	252.8	250.1	264.7	275.6	272.2	251.5					330.5					188.8	198.4	169.3	195.5	218.1	231.9	275.6	260.9	20
FALSE	High	[R].IYTLTLAPSLDSATITPQIYPEGKLR.[C]	1xTMTpro [K24]	2.1674e-06	7.90488e-05	1	1	2	P06999	P06999 [4-29]		0	3165.77	0.782	0.801604	1.07	118.4	96.5	85.1	5.83	5.41	29.36	116.8	116.5	130.5	127.1	99.9	90.4	102.7	98.8	108.2					71					98.2	91.2	103.1	98.3	87.1	79.2	102.7	94.7	8.6
FALSE	High	[R].IYTKDISFEAPNAPHVF.[Q]	1xTMTpro [K4]	3.20483e-05	7.90488e-05	1	1	2	P0AG86	P0AG86 [16-32]		0	2253.19	1.619	0.000196562	3.67	74.5	122.3	103.2	9.04	4.86	122.37	117.5	114.6	95.7	114.3	191.5	184.3	198.3	177.2	158.5	1011.2				89.2					98.8	89.7	75.6	88.4	167	161.5	198.3	169.8	12.6
FALSE	High	[R].IYTKDISFEAPNAPH.[V]	1xTMTpro [K4]	8.39547e-06	7.90488e-05	1	1	2	P0AG86	P0AG86 [16-30]		0	2007.05	1.599	0.000392841	3.4	44.9	73	182.1	5.72	2.65	123.62	104.1	111.3	99.9	112.9	169.4	174.8	180.7	175.5	113.2	1685.3									87.5	87.1	78.9	87.3	147.7	153.2	180.7	168.2	9
FALSE	High	[R].LYSEDDFLSRPEFTDPEILR.[T]		2.03666e-05	7.90488e-05	1	1	2	P43329	P43329 [411-430]		0	2442.18
FALSE	High	[R].IYQSTTNAHINTGDGVGMAIR.[A]	1xDeamidated [N]	4.73673e-06	7.90488e-05	1	1	2	P0AC41	P0AC41 [208-228]		0	2220.07
FALSE	High	[R].IYQSTTNAHINTGDGVGMAIR.[A]		1.1631e-07	7.90488e-05	1	1	5	P0AC41	P0AC41 [208-228]		0	2219.09
FALSE	High	[R].IYQRPFGGQSKNFGGEQAAR.[T]	1xTMTpro [K11]	7.50839e-06	7.90488e-05	1	1	2	P0AC41	P0AC41 [114-133]		0	2515.31	1.679	0.000505102	3.99	78	133.2	88.9	5.67	2.15	54.3	120.7	130	119.3	113.4	203.1	206.9	199.9	210	205					91.2					101.5	101.7	94.2	87.7	177.1	181.3	199.9	201.3	16.3
FALSE	High	[Y].IYQGEEIGMTNPHFTR.[I]		6.98702e-08	7.90488e-05	1	1	2	P28904	P28904 [360-375]		0	1892.9
FALSE	High	[R].LYPNGPADINHFQAAGGVPVLVR.[E]		2.84561e-06	7.90488e-05	1	1	2	P0ADF6	P0ADF6 [336-358]		0	2405.27
FALSE	High	[-].MENFKHLPEPFR.[I]	1xDeamidated [N3]; 1xTMTpro [K5]; 1xTMTpro [N-Term]	4.09047e-05	7.90488e-05	1	1	3	P0A853	P0A853 [1-12]		0	2154.17
FALSE	High	[R].MENFTTNLNQLAR.[V]	1xTMTpro [N-Term]	4.54123e-05	7.90488e-05	1	1	2	P0ABH9	P0ABH9 [169-181]		0	1855.97
FALSE	High	[-].MENYLIDNLDR.[G]	1xTMTpro [N-Term]	1.78259e-06	7.90488e-05	1	1	8	P0ACI6	P0ACI6 [1-11]		0	1699.86	0.845	0.998691	3.8	116.5	93.9	89.6	6.84	6.11	23.47	710.6	819.7	753.5	817.8	630.2	695.1	634.2	602.2	510.6					713.7					597.5	641.4	595.2	632.3	549.6	609.1	634.2	577.2	40.6
FALSE	High	[-].MEQNPQSQLKLLVTR.[G]	1xTMTpro [K10]	1.4559e-06	7.90488e-05	1	1	2	P00579	P00579 [1-15]		0	2089.18	0.997	0.997763	18.33	105.3	91.3	103.5	36.95	20.68	11.13	155.2	87.2	177.2	86.4	143.2	93.8	98.4	103.4	105.6					123.7					130.5	68.2	140	66.8	124.9	82.2	98.4	99.1	8.4
FALSE	High	[-].MKLISNDLR.[D]	1xTMTpro [K2]; 1xTMTpro [N-Term]	0.000129844	7.90488e-05	1	1	4	P12994	P12994 [1-9]		0	1698.02	0.85	0.998691	6.16	101.9	87.6	110.5	7.42	1.9	42.76	2328.5	2620.4	2259.6	2587.5	2041.1	2117.5	2102.8	2131.3	2306.4				2610.8	2838.8	3070			9625	1957.9	2050.5	1784.8	2000.7	1780	1855.5	2102.8	2042.8	183.4
FALSE	High	[F].MKILGGDLEPTLGNVSLDPNER.[I]	1xTMTpro [K2]	3.0057e-07	7.90488e-05	1	1	2	P0A9U3	P0A9U3 [44-65]		0	2672.42	1.319	0.0835709	11.99	100	131.9	68.1	8.02	7.79	61.06	82.9	69.4	78.9	72.6	89.8	105.9	104.6	95.3	81.7					32.4					69.7	54.3	62.3	56.1	78.3	92.8	104.6	91.3	6.5
FALSE	High	[-].MKLFYKPGAC.[S]	1xCarbamidomethyl [C10]; 2xTMTpro [K2; K6]; 1xTMTpro [N-Term]	3.03095e-05	7.90488e-05	1	1	2	P0A9D2	P0A9D2 [1-10]		0	2127.23	0.956	0.998691	14.34	105.5	102.1	92.4	13.12	3.3	57.93	95.5	129.6	109.1	122	110	113.2	114.2	106.1	65.4					156.1					80.3	101.4	86.2	94.3	95.9	99.2	114.2	101.7	5.2
FALSE	High	[K].MKKTAEDYLGEPVTEAVITVPAYFNDAQR.[Q]	2xTMTpro [K2; K3]	1.06714e-09	7.90488e-05	1	1	2	P0A6Y8	P0A6Y8 [123-151]		0	3865.03	0.842	0.977589	21.93	109.4	93.9	96.8	20.99	6.91	9.47	104.9	69	89.1	68.9	75.8	67.7	65	67	74.2					64.9					88.2	54	70.4	53.3	66.1	59.3	65	64.2	5.9
FALSE	High	[-].MKKGTVLNSDISSVISR.[L]	2xTMTpro [K2; K3]; 1xTMTpro [N-Term]	3.71001e-06	7.90488e-05	1	1	1	P04982	P04982 [1-17]		0	2747.63	1.127	0.878077	17.58	88.7	99.6	111.7	15.91	10.3		36.6	48	39.4	51.3	42.9	52.2	53.2	45.7						54.7					30.8	37.6	31.1	39.7	37.4	45.7	53.2	43.8
FALSE	High	[R].MKKFTGEVSLTGQPF.[V]	2xTMTpro [K2; K3]	0.000139174	7.90488e-05	1	1	3	P0A6P1	P0A6P1 [220-234]		0	2278.28	1.372	0.00931198	6.6	82.2	115.1	102.8	8.63	5.91	110.08	239.5	266.4	258.3	294.5	338.4	355.1	384	380.1	328.2	1432.5		2709.1		304.2					201.4	208.5	204	227.7	295.1	311.2	384	364.3	26.1
FALSE	High	[-].MKHYSIQPANLEFNAEGTPVSR.[D]	1xTMTpro [K2]; 1xTMTpro [N-Term]	9.03573e-09	7.90488e-05	1	1	3	P77182	P77182 [1-22]		0	3097.64
FALSE	High	[Y].MKGSPKLPSCGFSAQAVQALAACGER.[F]	2xCarbamidomethyl [C10; C23]; 2xTMTpro [K2; K6]	1.8035e-08	7.90488e-05	1	1	2	P0AC69	P0AC69 [21-46]		0	3329.74	1.032	0.96734	3.31	100.4	107.7	91.9	7.95	7.09	30.23	76.6	86.5	84.2	72.9	79.6	88.7	83.6	93.7	59.1					91.2					64.4	67.7	66.5	56.4	69.4	77.7	83.6	89.8	4.7
FALSE	High	[-].MKGIILAGGSGTR.[L]	1xTMTpro [K2]; 1xTMTpro [N-Term]	4.73673e-06	7.90488e-05	1	1	4	P61887	P61887 [1-13]		0	1869.12	0.873	0.998691	8.02	86.9	75.8	137.3	9.17	2.52	59.51	660.2	777.6	683.9	794.5	609.1	643.9	629.6	641.5	772.1			2416.2		849.6				1560.8	555.1	608.5	540.2	614.3	531.2	564.2	629.6	614.9	61.4
FALSE	High	[-].MKFSELWLR.[E]	1xTMTpro [K2]; 1xTMTpro [N-Term]	2.34158e-05	7.90488e-05	1	1	3	P07395	P07395 [1-9]		0	1818.06	0.92	0.998691	12.21	87.4	81.7	131	11.61	2.75	55.87	1687.7	2037.4	1648.6	2042.5	1662.3	1750.3	1771.3	1717.6	2183.1					2141.2	1535			8324.3	1419.1	1594.3	1302.2	1579.3	1449.7	1533.7	1771.3	1646.3	173.6
FALSE	High	[-].MKFELDTTDGR.[A]	1xTMTpro [K2]; 1xTMTpro [N-Term]	1.70947e-06	7.90488e-05	1	1	2	P0A847	P0A847 [1-11]		0	1921.03	0.961	0.99021	3.65	104.5	99	96.5	6.39	4.56	33.66	435.8	488.2	426.4	470.8	421.5	465.6	427.6	430.7	328.2					533.3					366.4	382	336.8	364	367.6	408	427.6	412.8	26.1
FALSE	High	[H].MKELVLGVVSHNFRPEFINR.[I]	1xTMTpro [K2]	5.5947e-07	7.90488e-05	1	1	2	P63284	P63284 [737-756]		0	2689.49
FALSE	High	[R].MKEEVASGQIKQVQGSTPVQLNLENGKR.[Y]	1xDeamidated [N25]; 3xTMTpro [K2; K11; K27]	6.61516e-07	7.90488e-05	1	1	1	P37636	P37636 [222-249]		0	3982.22	0.859	0.997357	7.43	105.9	88.5	105.7	12.68	8.1	11.67	75.9	99.7	83.9	97.5	74.6	86.2	71.7	76.6	98.1					83.1					63.8	78	66.3	75.4	65.1	75.5	71.7	73.4	7.8
FALSE	High	[-].MKLISNDLR.[D]	1xDeamidated [N6]; 1xTMTpro [K2]; 1xTMTpro [N-Term]	0.000373384	7.90488e-05	1	1	3	P12994	P12994 [1-9]		0	1699.01	0.863	0.998691	2.48	116.9	106.3	76.8	9.24	5.5	21.61	226.3	263.3	218.1	257	196.4	221.1	218	220.4	184.9					135.9					190.3	206	172.3	198.7	171.3	193.7	218	211.3	14.7
FALSE	High	[R].MKDEEWNDIIETNLSSVFR.[L]	1xTMTpro [K2]	3.85549e-09	7.90488e-05	1	1	2	P0AEK2	P0AEK2 [98-116]		0	2630.31	0.973	0.998691	3.4	96.8	87.7	115.5	14.7	10.14		31.5	36.7	27.6	38.4	30.6	35.7	28.1	31						40.6					26.5	28.7	21.8	29.7	26.7	31.3	28.1	29.7
FALSE	High	[R].MKDDAIIILDPVNQDVITDGLNNGIR.[T]	1xTMTpro [K2]	8.83814e-10	7.90488e-05	1	1	2	P0A9Q9	P0A9Q9 [103-128]		0	3156.69	0.958	0.998691	9.82	105.8	105.4	88.8	9.45	8.32	55.67	60.4	64.2	53	66.1	53	63.9	63.2	60.8	79.2					34.5					50.8	50.2	41.9	51.1	46.2	56	63.2	58.3	6.3
FALSE	High	[R].MKAVSHFR.[T]	1xTMTpro [K2]	0.000213807	7.90488e-05	1	1	2	P00961	P00961 [564-571]		0	1279.73	0.911	0.998691	3.65	86	79.9	134.1	6.47	3.53	101.78	214.7	242.5	211.3	216.9	196.3	211.4	204.3	196.8	154.7		4491.1			135.9					180.5	189.8	166.9	167.7	171.2	185.2	204.3	188.6	12.3
FALSE	High	[-].MKALHFGAGNIGR.[G]	1xTMTpro [K2]; 1xTMTpro [N-Term]	1.41581e-06	7.90488e-05	1	1	8	P09424	P09424 [1-13]		0	1980.15	0.842	0.997599	4.56	99.5	83.8	116.7	6.95	2.54	82.88	545.2	583.6	523.5	611.7	471.1	478.5	456.6	484.4	543.3	1095.4				661		4637.2			458.4	456.7	413.5	473	410.8	419.3	456.6	464.3	43.2
FALSE	High	[-].MKALHFGAGNIGR.[G]	1xAcetyl [N-Term]; 1xTMTpro [K2]	0.000139174	7.90488e-05	1	1	4	P09424	P09424 [1-13]	P09424 1xAcetyl [N-Term]	0	1717.95
FALSE	High	[-].MKALHFGAGN.[I]	1xTMTpro [K2]; 1xTMTpro [N-Term]	0.000323291	7.90488e-05	1	1	4	P09424	P09424 [1-10]		0	1653.94	0.956	0.995547	6.66	89.6	87.1	123.3	8.11	4.78	87.72	554.5	604.2	523	626.1	550.3	555.9	610.7	569.1	796	1601		3221.6		738.1		9709.2		832.4	466.2	472.8	413.1	484.1	479.9	487.1	610.7	545.5	63.3
FALSE	High	[-].MHYQPKQDLLNDR.[I]	1xTMTpro [K6]; 1xTMTpro [N-Term]	3.03012e-06	7.90488e-05	1	1	4	P31808	P31808 [1-13]		0	2266.23	0.877	0.998691	14.4	104.7	91.5	103.8	10.96	4.24	119.82	209.8	246.8	210.9	260	199.5	199.5	207.7	187.3	226.4	1011.2		2269.8		166.3					176.4	193.1	166.6	201	174	174.8	207.7	179.5	18
FALSE	High	[-].MHWQTHTVFNQPIPLNNSNLYLSDGALCEAVTR.[E]	1xCarbamidomethyl [C28]; 1xTMTpro [N-Term]	1.93164e-09	7.90488e-05	1	1	4	P33224	P33224 [1-33]		0	4131.05	0.765	0.614778	25.47	170	130		12.26	11.47		28.1	34.1	33.4	38	29.2	23.7	28.1	23.4											23.6	26.7	26.4	29.4	25.5	20.8	28.1	22.4
FALSE	High	[R].MHQWIAPDKTPFLR.[F]	1xTMTpro [K9]	0.000199526	7.90488e-05	1	1	1	P0AEI6	P0AEI6 [68-81]		0	2044.11	0.945	0.998691	7	104.4	100.2	95.4	8	2.34	2.79	42.9	49.6	41.4	44.1	42	42.6	41.6	40.3	39					40.6					36.1	38.8	32.7	34.1	36.6	37.3	41.6	38.6	3.1
FALSE	High	[-].MHPMLNIAVR.[A]	1xOxidation [M4]; 1xTMTpro [N-Term]	7.49797e-05	7.90488e-05	1	1	6	P0ADG4	P0ADG4 [1-10]		0	1501.83	0.799	0.917093	3.81	121.4	99.8	78.9	5.67	5.46	25.71	265.2	284.6	252.2	282.7	202.3	228.2	225.3	224.8	213.8					148					223	222.7	199.2	218.6	176.4	200	225.3	215.5	17
FALSE	High	[-].MHPMLNIAVR.[A]	1xTMTpro [N-Term]	6.80941e-06	7.90488e-05	1	1	4	P0ADG4	P0ADG4 [1-10]		0	1485.84	0.807	0.957486	6	109.8	88.1	102.1	3.3	4.71	11.82	330.5	338.3	312.8	331.2	258.5	281.8	273.1	254.9	283					334.6					277.9	264.7	247.1	256.1	225.4	246.9	273.1	244.3	22.5
FALSE	High	[-].MHNQAPIQR.[R]	1xTMTpro [N-Term]	1.30313e-05	7.90488e-05	1	1	8	P62620	P62620 [1-9]		0	1398.76	0.916	0.998691	6.25	115	105.5	79.5	3.35	5.02	4.67	462.3	480.1	446	477	400	451	436.3	425.9	335.8					314.3					388.7	375.7	352.3	368.8	348.8	395.2	436.3	408.2	26.7
FALSE	High	[-].MHNDKDLSTWQTFR.[R]	1xTMTpro [K5]; 1xTMTpro [N-Term]	1.19325e-09	7.90488e-05	1	1	3	P60752	P60752 [1-14]		0	2387.24	1.191	0.294619	9.49	87.3	104.2	108.5	9.61	7.68	146.05	94.7	114.8	99.3	113.7	114.8	134.3	133.4	120.5	132			1391.1		32.4					79.6	89.8	78.4	87.9	100.1	117.7	133.4	115.5	10.5
FALSE	High	[V].MHIIGDVAGR.[D]	1xTMTpro [N-Term]	4.44728e-05	7.90488e-05	1	1	2	P0A717	P0A717 [205-214]		0	1372.77
FALSE	High	[C].MKDDSFFDVYTECR.[T]	1xCarbamidomethyl [C13]; 1xTMTpro [K2]	5.40849e-06	7.90488e-05	1	1	2	P0A853	P0A853 [282-295]		0	2116.96	1.003	0.992562	4.43	105.9	108.4	85.7	5.44	5.58	33.89	109.1	118.6	105	115.1	108.1	120.3	119.7	109.9	115.7					71					91.7	92.8	82.9	89	94.3	105.4	119.7	105.3	9.2
FALSE	High	[-].MKILVDENMPYAR.[D]	1xTMTpro [K2]; 1xTMTpro [N-Term]	5.29081e-07	7.90488e-05	1	1	4	P05459	P05459 [1-13]		0	2188.21	0.95	0.998691	11.35	99.8	93.4	106.8	10.64	3.16	7.73	350	425.9	356.3	423.3	354.1	355.6	371	377.5	438.9					393.4					294.3	333.3	281.4	327.3	308.8	311.6	371	361.8	34.9
FALSE	High	[-].MKILVDENMPYAR.[D]	1xOxidation [M9]; 1xTMTpro [K2]; 1xTMTpro [N-Term]	0.000121136	7.90488e-05	1	1	2	P05459	P05459 [1-13]		0	2204.21	0.772	0.754396	0.68	106.9	88.5	104.6	9.28	8.5	75.28	238.6	274.4	227.6	271.6	183.6	212.7	225.8	208.7	249	758.4				210.9					200.6	214.7	179.8	210	160.1	186.4	225.8	200	19.8
FALSE	High	[M].MKLMFASDIHGSLPATER.[V]	1xTMTpro [K2]; 1xTMTpro [N-Term]	2.15233e-06	7.90488e-05	1	1	2	P67095	P67095 [2-19]		0	2612.42	0.774	0.677842	22.37	114.6	88.2	97.2	15.72	3.49		33.5	44	33	43.6	31.4	29.3	29.2	29.5						32.4					28.2	34.4	26.1	33.7	27.4	25.7	29.2	28.3
FALSE	High	[-].MKTFTAKPETVKR.[D]	1xAcetyl [N-Term]; 3xTMTpro [K2; K7; K12]	6.9535e-06	7.90488e-05	1	1	3	P0AA10	P0AA10 [1-13]	P0AA10 1xAcetyl [N-Term]	0	2491.49	0.933	0.998691	22.5	101.3	96.9	101.8	21.18	7.75	131.22	255.2	402.4	283.3	367.7	268.1	312.9	321.1	304.4	310.6	1910		3294.8		324.4		7390.6			214.6	314.9	223.8	284.3	233.8	274.2	321.1	291.8	24.7
FALSE	High	[-].MKTFTAKPE.[T]	2xTMTpro [K2; K7]; 1xTMTpro [N-Term]	1.3307e-05	7.90488e-05	1	1	2	P0AA10	P0AA10 [1-9]		0	1965.17	1.172	0.155412	15.83	87.5	106.4	106.1	19.74	5.97	8.83	236.7	319.6	221.7	326	300.4	345.7	336	332.3	313.1					354.8					199	250.1	175.1	252.1	262	302.9	336	318.5	24.9
FALSE	High	[-].MKTDTPSLETPQAAR.[L]	1xTMTpro [K2]; 1xTMTpro [N-Term]	6.25661e-05	7.90488e-05	1	1	1	P37019	P37019 [1-15]		0	2254.24	1.185	0.811518	12.31	136.3	163.7		15.65	7.18		29	36.5	26.6	36.1	35.4	37.4	40.4	41.5											24.4	28.6	21	27.9	30.9	32.8	40.4	39.8
FALSE	High	[Q].MKSVGEVMAIGR.[T]	1xTMTpro [K2]	4.11908e-05	7.90488e-05	1	1	1	P00968	P00968 [378-389]		0	1581.88
FALSE	High	[-].MKSSSAWSHPQFEKGGGSGGGSGGGAWSHPQFEKG.[S]	3xTMTpro [K2; K14; K34]; 1xTMTpro [N-Term]	0.000308108	7.90488e-05	2	2	1	WP_007220849.1; WP_007220848.1	WP_007220849.1 [1-35]; WP_007220848.1 [1-35]		0	4721.41
FALSE	High	[-].MKSKDTLKWFPAQLPEVR.[I]	3xTMTpro [K2; K4; K8]; 1xTMTpro [N-Term]	3.736e-06	7.90488e-05	1	2	1	P76073	P76073 [1-18]		0	3391.01	5.233	2.11233e-16	27.95	30.5	153.7	115.8	23.47	11.79		14.3	14.6	12.3	8.3	53.9	69.4	70.6	64.2	50.3										12	11.4	9.7	6.4	47	60.8	70.6	61.5	4
FALSE	High	[-].MKQYLIAPSILSADFAR.[L]	1xTMTpro [K2]; 1xTMTpro [N-Term]	1.12843e-09	7.90488e-05	1	1	4	P0AG07	P0AG07 [1-17]		0	2532.45	0.857	0.998691	4.83	84.3	75.5	140.2	9.17	4.91	31.73	658.3	781.8	660.2	762.2	577.6	643.4	632.4	638.5	719.3	1179.7								1404.7	553.5	611.8	521.5	589.3	503.7	563.8	632.4	612	57.2
FALSE	High	[-].MKQVCVLGNGQLGR.[M]	1xCarbamidomethyl [C5]; 1xDeamidated [N9]; 1xTMTpro [K2]; 1xTMTpro [N-Term]	3.62914e-07	7.90488e-05	1	1	4	P09029	P09029 [1-14]		0	2169.21	0.878	0.998691	8.24	46.6	40.3	213.2	11.69	7.14	159.99	265.2	335.7	294.6	342	241.5	284.1	279.2	265	290.5	674.1	3781.9	1976.9		186.5		7390.6	17874.3		223	262.7	232.7	264.4	210.6	248.9	279.2	254	23.1
FALSE	High	[-].MKQVCVLGNGQLGR.[M]	1xCarbamidomethyl [C5]; 1xTMTpro [K2]; 1xTMTpro [N-Term]	1.50589e-07	7.90488e-05	1	1	4	P09029	P09029 [1-14]		0	2168.23	0.837	0.994886	9.63	95.6	79.4	125	7.15	2.07	67.31	1278.3	1458.2	1298.9	1458.1	1140.1	1144.3	1160.7	1104.6	926.8					1405.2	3488.7	4347.4		1092.6	1074.8	1141.1	1026	1127.4	994.3	1002.7	1160.7	1058.8	73.7
FALSE	High	[-].MKQPGEELQETLTELDDR.[A]	1xTMTpro [K2]; 1xTMTpro [N-Term]	1.41419e-07	7.90488e-05	1	1	2	P23305	P23305 [1-18]		0	2740.43	2.388	1.3428e-05	6.81	54.5	131.9	113.6	21.1	4.8		15.2	17	10.1	16.2	37	39.8	38.9	35.8	32.7										12.8	13.3	8	12.5	32.3	34.9	38.9	34.3	2.6
FALSE	High	[-].MKQLTILGSTGSIGCSTLDVVR.[H]	1xCarbamidomethyl [C15]; 1xTMTpro [K2]; 1xTMTpro [N-Term]	1.63935e-06	7.90488e-05	1	1	3	P45568	P45568 [1-22]		0	2944.65
FALSE	High	[A].MKQITFAPR.[N]	1xTMTpro [K2]; 1xTMTpro [N-Term]	0.000391713	7.90488e-05	1	1	2	P31455	P31455 [12-20]		0	1700.02	0.855	0.998691	5.87	95.8	82.3	121.9	3.94	2.66	40.17	445.6	477	441.6	472.2	393	395.4	396.5	374.4	337					436	1814.1				374.7	373.3	348.8	365.1	342.7	346.5	396.5	358.9	26.8
FALSE	High	[-].MKQHQSADNSQGQLYIVPTPIGNLADITQR.[A]	1xTMTpro [K2]; 1xTMTpro [N-Term]	6.97887e-09	7.90488e-05	1	1	2	P67087	P67087 [1-30]		0	3932.09
FALSE	High	[R].MKQEGMTENESR.[I]	1xTMTpro [K2]	1.07184e-05	7.90488e-05	1	1	2	P0ACS7	P0ACS7 [22-33]		0	1743.83
FALSE	High	[K].MKQAGIITGAR.[I]	1xTMTpro [K2]	5.6754e-05	7.90488e-05	1	1	2	P0ACI6	P0ACI6 [46-56]		0	1449.85
FALSE	High	[-].MKPVTLYDVAEYAGVSYQTVSR.[V]	1xTMTpro [K2]; 1xTMTpro [N-Term]	1.05234e-09	7.90488e-05	1	1	8	P03023	P03023 [1-22]		0	3085.65	0.913	0.999988	9.86	105.1	99.1	95.8	11.86	4.68	45.1	138.7	165.7	134.7	169.7	133	139.8	146.2	147.4	192.4					99.4					116.6	129.7	106.4	131.2	116	122.5	146.2	141.3	15.3
FALSE	High	[-].MKPSSSNSR.[S]	1xTMTpro [K2]; 1xTMTpro [N-Term]	7.81765e-05	7.90488e-05	1	1	4	P0A8H6	P0A8H6 [1-9]		0	1601.89	0.805	0.895228	2.43	84.5	69.1	146.4	5	2.33	15.08	2895.8	3077.7	2842.6	3160.4	2355.2	2454	2426.1	2488.3	2803.1	5168.2				3270.6	6279.6			9885.2	2434.9	2408.4	2245.3	2443.6	2053.9	2150.3	2426.1	2385	222.9
FALSE	High	[-].MKPLSSPLQQYWQTVVER.[L]	1xTMTpro [K2]; 1xTMTpro [N-Term]	3.68421e-06	7.90488e-05	1	1	3	P30870	P30870 [1-18]		0	2798.55
FALSE	High	[-].MKNVGFIGWR.[G]	1xTMTpro [K2]; 1xTMTpro [N-Term]	3.78855e-05	7.90488e-05	1	1	3	P0A9Q9	P0A9Q9 [1-10]		0	1816.05	0.945	0.998691	4.66	98.3	91.3	110.3	7.42	3.2	82.83	822.5	909.4	791.1	920.6	796.8	839	777.7	809.9	808.6	2247				723.9		4927		1300.7	691.6	711.6	624.9	711.8	694.9	735.2	777.7	776.3	64.3
FALSE	High	[-].MKNINPTQTAAW.[Q]	1xTMTpro [K2]; 1xTMTpro [N-Term]	0.000461474	7.90488e-05	1	1	2	P0A6T1	P0A6T1 [1-12]		0	1983.1
FALSE	High	[M].MKNILAIQSHVVYGHAGNSAAEFPMR.[R]	1xTMTpro [K2]; 1xTMTpro [N-Term]	1.12843e-09	7.90488e-05	1	1	2	P77150	P77150 [2-27]		0	3449.84
FALSE	High	[A].MKLYQPQDATTNPSLILNAAQIPEYR.[K]	1xTMTpro [K2]	4.35143e-07	7.90488e-05	1	1	2	P0A870	P0A870 [24-49]		0	3279.74	0.917	0.998691	9.03	84	78.9	137.2	12.56	5.19		53	59.6	51.4	67.4	48.5	54.8	53.5	52.1	91.8										44.6	46.6	40.6	52.1	42.3	48	53.5	49.9	7.3
FALSE	High	[-].MKLYIYDHCPYCLKAR.[M]	2xCarbamidomethyl [C9; C12]; 2xTMTpro [K2; K14]; 1xTMTpro [N-Term]	3.48411e-06	7.90488e-05	1	1	1	P0AC59	P0AC59 [1-16]		0	3043.65	0.773	0.695669	16.04	113.6	79.7	106.8	15.9	12.47	15.17	38.3	46.6	31.5	39.2	33.8	26.1	26.6	27.8	32.7					40.6					32.2	36.5	24.9	30.3	29.5	22.9	26.6	26.6	2.6
FALSE	High	[-].MKLYIYDHCPY.[C]	1xCarbamidomethyl [C9]; 1xTMTpro [K2]; 1xTMTpro [N-Term]	1.37795e-05	7.90488e-05	1	1	4	P0AC59	P0AC59 [1-11]		0	2111.09	0.789	0.776568	6.11	104.5	82.5	113	5.24	0.56	68.55	666	736.8	679.2	734.9	563.5	558.4	557.5	556.4	555.8	870.7			2121.3	665.1				676.4	560	576.6	536.5	568.2	491.4	489.3	557.5	533.3	44.2
FALSE	High	[-].MKIYLVGGAVR.[D]	1xTMTpro [K2]; 1xTMTpro [N-Term]	0.000206545	7.90488e-05	1	1	4	P06961	P06961 [1-11]		0	1815.12	0.933	0.998691	17.19	57.7	53.9	188.4	14.62	4.67	57.3	320.2	389.9	306.8	414	318.7	341	342.8	312.7	374.8	730.3	3545.6	1976.9		300.1					269.2	305.1	242.3	320.1	277.9	298.8	342.8	299.7	29.8
FALSE	High	[-].MKLPIYLDYSATTPVDPR.[V]	1xTMTpro [K2]; 1xTMTpro [N-Term]	1.76406e-09	7.90488e-05	1	1	6	P0A6B7	P0A6B7 [1-18]		0	2688.49	0.862	0.998691	10.03	101.7	91.3	107	12.05	4.75	39.8	465.4	586.4	472	567.1	422.3	467	465.3	464	407.4					563.7				936.5	391.3	458.9	372.8	438.5	368.3	409.2	465.3	444.7	32.4
FALSE	High	[-].MKLPIYLDYSATTPVDPR.[V]	1xTMTpro [K2]	2.12372e-05	7.90488e-05	1	1	1	P0A6B7	P0A6B7 [1-18]		0	2384.29	1.052	0.957486	4.92	107	112.6	80.4	5.27	9.23	39.04	68.6	69.9	61.9	67.6	69.8	78.6	63	73.6	67.9					38.5					57.7	54.7	48.9	52.3	60.9	68.9	63	70.5	5.4
FALSE	High	[-].MKLNDSNLFR.[Q]	1xDeamidated [N4]; 1xTMTpro [K2]; 1xTMTpro [N-Term]	0.000109151	7.90488e-05	1	1	2	P25526	P25526 [1-10]		0	1847.03	0.822	0.934783	3.58	102.6	89.7	107.7	9.16	6.84	125.31	98.6	102.7	90.1	112.4	78.3	85.6	90.4	91.2	105.6	870.7				91.2					82.9	80.4	71.2	86.9	68.3	75	90.4	87.4	8.4
FALSE	High	[-].MKLNDSNLFR.[Q]	1xTMTpro [K2]; 1xTMTpro [N-Term]	2.13858e-05	7.90488e-05	1	1	5	P25526	P25526 [1-10]		0	1846.05	0.839	0.997357	9.99	103.2	87.8	109	10.45	3.47	54.59	1551.7	1841.4	1519.2	1838.6	1362	1419.2	1454.7	1475.1	1783.2	1123.5				1944.5				5723	1304.7	1440.9	1200	1421.6	1187.8	1243.6	1454.7	1413.9	141.8
FALSE	High	[-].MHENQQPQTEAFELSAAER.[E]	1xDeamidated [N4]; 1xTMTpro [N-Term]	5.75313e-07	7.90488e-05	1	1	4	P0AFD1	P0AFD1 [1-19]		0	2521.19
FALSE	High	[R].LVTAENFDENAVR.[A]		9.69873e-05	7.90488e-05	1	1	1	P0AE85	P0AE85 [84-96]		0	1477.73
FALSE	High	[-].MHENQQPQTEAFELSAAER.[E]	1xTMTpro [N-Term]	3.21552e-09	7.90488e-05	1	1	7	P0AFD1	P0AFD1 [1-19]		0	2520.21
FALSE	High	[R].MHELAEKNYDVIKKKVSWHEAR.[E]	4xTMTpro [K7; K13; K14; K15]	2.0225e-05	7.90488e-05	1	1	1	P0A8M3	P0A8M3 [124-145]		0	3928.24	0.964	0.998691	7.38	97.4	87.1	115.5	18.68	10.72		40.2	47	35.7	54.7	37.7	46.6	37.1	40.1	51.6										33.8	36.8	28.2	42.3	32.9	40.8	37.1	38.4	4.1
FALSE	High	[-].MFNSDNLR.[L]	1xDeamidated [N3]; 1xTMTpro [N-Term]	0.000358343	7.90488e-05	1	1	6	P0AET8	P0AET8 [1-8]		0	1301.65	0.821	0.966289	5.92	67	56.1	176.9	6.14	3.52	58.91	572.2	622.9	577.7	649.8	474.8	505.3	516.3	499	642.6		3900.1	2709.1		618.4				884.5	481.1	487.4	456.3	502.4	414.1	442.8	516.3	478.3	51.1
FALSE	High	[-].MFNSDNLR.[L]	1xTMTpro [N-Term]	0.000196785	7.90488e-05	1	1	18	P0AET8	P0AET8 [1-8]		0	1300.66	0.832	0.989243	2.57	95.6	79.9	124.6	3.58	1.2	25.44	2822.1	3032.6	2823.7	2957.9	2377.9	2442.9	2401.8	2429.7	2855.9		4254.7			3368	2163	3767.7		6815.6	2372.9	2373.1	2230.4	2287.1	2073.7	2140.6	2401.8	2328.9	227.1
FALSE	High	[-].MFLAQEIIR.[K]	1xTMTpro [N-Term]	0.000341545	7.90488e-05	1	1	4	P07650	P07650 [1-9]		0	1424.83	0.864	0.998691	17.88	134.9	116.6	48.5	7.47	7.91	21.46	74.5	80.5	70.8	83.5	69.5	64.4	74.1	62.2	23.9					32.4					62.6	63	55.9	64.6	60.6	56.4	74.1	59.6	1.9
FALSE	High	[-].MFKEIFTR.[L]	1xTMTpro [K3]; 1xTMTpro [N-Term]	0.000264811	7.90488e-05	1	1	2	P0ABB8	P0ABB8 [1-8]		0	1679.98	2.028	7.06862e-11	9.29	50.7	102.8	146.5	10.08	3.16	121.11	288.5	295.8	249.3	319.2	581.6	603.4	609.9	569.9	729.4					338.6	976.8	4637.2			242.6	231.5	196.9	246.8	507.2	528.7	609.9	546.2	58
FALSE	High	[-].MFEINPVNNR.[I]	1xDeamidated [N8]; 1xTMTpro [N-Term]	0.000111449	7.90488e-05	1	1	2	P07012	P07012 [1-10]		0	1538.8	0.899	0.998691	13.74	123.4	110.9	65.7	10.17	8.19	84.71	98.6	114.9	95.3	116.1	93.5	98	98.7	82.2	113.2					28.4					82.9	89.9	75.3	89.8	81.5	85.9	98.7	78.8	9
FALSE	High	[-].MFEINPVNNR.[I]	1xTMTpro [N-Term]	3.84174e-05	7.90488e-05	1	1	8	P07012	P07012 [1-10]		0	1537.81	0.872	0.998691	9.5	97	86.7	116.3	8.54	2.8	106.04	690	816.3	680.1	746.2	630.2	658.6	652.5	620.9	392.4					563.7	1883.9	4057.6			580.2	638.8	537.2	577	549.6	577.1	652.5	595.1	31.2
FALSE	High	[-].MFEINPVNNR.[I]	1xAcetyl [N-Term]	0.000336889	7.90488e-05	1	1	2	P07012	P07012 [1-10]	P07012 1xAcetyl [N-Term]	0	1275.62
FALSE	High	[R].MFAAVGNHVVELHR.[E]		2.2456e-05	7.90488e-05	1	1	1	P0AA43	P0AA43 [189-202]		0	1579.82
FALSE	High	[-].MEYQHWLR.[E]	1xTMTpro [N-Term]	2.37448e-05	7.90488e-05	1	1	2	P0ACC1	P0ACC1 [1-8]		0	1466.75	0.901	0.998691	8.34	151.7	148.3		17.38	11.04		24.3	32.6	25.6	34.5	22.5	28.5	27.9	28.7											20.4	25.5	20.2	26.7	19.6	25	27.9	27.5
FALSE	High	[R].MEVYFYFNMDDDACVFHMMGQPQETR.[H]	1xCarbamidomethyl [C14]	9.49932e-08	7.90488e-05	1	1	4	Q46938	Q46938 [202-227]		0	3261.32
FALSE	High	[-].METYAVFGNPIAH.[S]	1xTMTpro [N-Term]	6.25661e-05	7.90488e-05	1	1	2	P15770	P15770 [1-13]		0	1753.89
FALSE	High	[-].METTQTSTIASKDSR.[S]	1xTMTpro [K12]; 1xTMTpro [N-Term]	4.27612e-10	7.90488e-05	1	1	4	P0AAD6	P0AAD6 [1-15]		0	2264.2	2.312	1.37501e-14	4.09	53.6	129.7	116.7	10.5	5.44	31.13	360.5	391	316.8	403.5	820.1	919.1	925.6	896.9	1022.4					356.9				1196.6	303.1	306	250.2	312	715.2	805.4	925.6	859.7	81.3
FALSE	High	[-].METTKPSFQDVLEFVR.[L]	1xTMTpro [K5]; 1xTMTpro [N-Term]	2.32411e-06	7.90488e-05	1	1	2	P0A8M6	P0A8M6 [1-16]		0	2535.38	0.813	0.857046	26.1	118.9	96.7	84.4	21.41	2.95	5.87	94.1	76.8	110.5	68.4	67.7	70.5	67.4	71.5	57.8					62.9					79.1	60.1	87.3	52.9	59	61.8	67.4	68.5	4.6
FALSE	High	[R].MFPAKGSLLIMDHR.[I]	1xTMTpro [K5]	0.000408122	7.90488e-05	1	1	2	P0A9C0	P0A9C0 [226-239]		0	1920.05	0.902	0.998691	5.15	116.9	103.4	79.7	6.88	5.62	50.65	72.1	76.5	65.3	75	62.7	71.3	64.6	65.5	72.9					34.5					60.6	59.9	51.6	58	54.7	62.5	64.6	62.8	5.8
FALSE	High	[-].METIAKHR.[H]	1xTMTpro [K6]; 1xTMTpro [N-Term]	0.000182363	7.90488e-05	1	1	15	P61175	P61175 [1-8]		0	1593.94	1.025	0.721369	13.13	83.7	82.9	133.5	12.61	3.92	49.44	1286.5	1638.2	1372.9	1659.2	1433.5	1543.3	1532.5	1441	1273.9	533.7			2692.4	1632.3	4325.9			3641.9	1081.7	1281.9	1084.4	1282.9	1250.1	1352.3	1532.5	1381.2	101.3
FALSE	High	[-].METKDLIVIGGGINGAGIAADAAGR.[G]	1xTMTpro [K4]; 1xTMTpro [N-Term]	2.55686e-08	7.90488e-05	1	1	3	P13035	P13035 [1-25]		0	2978.66	1.05	0.939567	13.06	102.9	102.8	94.3	14.29	5.01	4.4	60.4	79.1	63.3	79.3	69.4	69.2	72	76.9	62.9					66.9					50.8	61.9	50	61.3	60.5	60.6	72	73.7	5
FALSE	High	[-].MESLTLQPIAR.[V]	1xTMTpro [N-Term]	1.6988e-05	7.90488e-05	1	1	4	P0A6D3	P0A6D3 [1-11]		0	1562.89	0.916	0.998691	9.14	89.3	82.1	128.7	7.52	7.79	21.89	586.6	671.7	578.7	653.3	552.7	598.3	585.7	500.7	407.4	898.8				594.1	1953.7				493.2	525.6	457.1	505.1	482	524.3	585.7	479.9	32.4
FALSE	High	[-].MESIEQQLTELR.[T]	1xTMTpro [N-Term]	2.94757e-05	7.90488e-05	1	1	4	P15042	P15042 [1-12]		0	1780.94	0.884	0.998691	7.99	101.9	90.9	107.2	5.31	9.84		34.6	31.4	32.4	35.2	27.9	34.4	28.4	31.4	35.2										29.1	24.6	25.6	27.2	24.3	30.1	28.4	30.1	2.8
FALSE	High	[-].MESLASLYKNHIATLQER.[T]	1xDeamidated [N10]; 1xTMTpro [K9]; 1xTMTpro [N-Term]	1.23708e-08	7.90488e-05	1	1	3	P21165	P21165 [1-18]		0	2713.48	1.018	0.997842	10.55	118.7	122.4	59	10.4	11.05	10.34	63.7	71.8	56.1	68	61.3	77.4	72.7	63.4	35.2					30.4					53.6	56.2	44.3	52.6	53.5	67.8	72.7	60.8	2.8
FALSE	High	[-].MESLASLYKNHIATLQER.[T]	1xTMTpro [K9]; 1xTMTpro [N-Term]	1.21992e-08	7.90488e-05	1	1	4	P21165	P21165 [1-18]		0	2712.5	0.871	0.998691	4.44	75.1	67	157.9	6.63	3.76	95.6	201.7	231	205.6	224.6	180.3	196.2	194.4	189.3	198.7		5318.4			198.7					169.6	180.8	162.4	173.7	157.2	171.9	194.4	181.4	15.8
FALSE	High	[-].MESLASLYKNHIATLQER.[T]	1xTMTpro [K9]	1.25845e-05	7.90488e-05	1	1	2	P21165	P21165 [1-18]		0	2408.29	0.746	0.410157	11.73	141	105.3	53.7	16.31	11.76	26.72	101.6	76.7	101	75.8	75.9	57.1	64.5	67	27.7					40.6					85.4	60	79.8	58.6	66.2	50	64.5	64.2	2.2
FALSE	High	[-].MESLASLYKNH.[I]	1xTMTpro [K9]; 1xTMTpro [N-Term]	0.000299748	7.90488e-05	1	1	1	P21165	P21165 [1-11]		0	1901.04
FALSE	High	[-].MEQVVIVDAIR.[T]	1xTMTpro [N-Term]	6.70775e-05	7.90488e-05	1	1	3	P21151	P21151 [1-11]		0	1576.91	0.833	0.939674	4.9	162	138		6.33	3.98		28.1	31.1	32.2	28.8	26.5	25.8	25.2	24.1											23.6	24.3	25.4	22.3	23.1	22.6	25.2	23.1
FALSE	High	[T].MEQTQAFENR.[V]	1xTMTpro [N-Term]	4.54123e-05	7.90488e-05	1	1	2	P0AF10	P0AF10 [22-31]		0	1557.77	1.035	0.888437	17.04	90.7	93.9	115.3	15.3	8.41	101.03	185.6	204	173.7	244.3	204.1	198.8	210	172.6	217.6	1207.8				247.4					156.1	159.6	137.2	188.9	178	174.2	210	165.4	17.3
FALSE	High	[-].MEQSVANLVDMR.[D]	1xOxidation [M11]; 1xTMTpro [N-Term]	3.50851e-06	7.90488e-05	1	1	2	P63386	P63386 [1-12]		0	1712.86
FALSE	High	[-].MEQSVANLVDMR.[D]	1xTMTpro [N-Term]	4.57299e-05	7.90488e-05	1	1	3	P63386	P63386 [1-12]		0	1696.87	1.08	0.792358	12.63	102.9	110	87.1	14.84	2.65	32	94.5	129.7	99.5	118.5	112.3	117.2	115	119.5	115.7					73					79.5	101.5	78.6	91.6	97.9	102.7	115	114.5	9.2
FALSE	High	[-].MEQNPQSQLKLLVTR.[G]	1xTMTpro [K10]; 1xTMTpro [N-Term]	1.47125e-09	7.90488e-05	1	1	4	P00579	P00579 [1-15]		0	2393.38	1.074	0.527265	4.3	82.1	89.8	128.1	7.11	2.2	102.31	318.4	349.1	302.3	349.6	350.3	365.8	368.2	362.9	401.2				2447.6	371.1				728.4	267.7	273.2	238.8	270.3	305.5	320.5	368.2	347.8	31.9
FALSE	High	[-].MEQNPQSQLKLLVTR.[G]	1xAcetyl [N-Term]; 1xTMTpro [K10]	6.43961e-06	7.90488e-05	1	1	4	P00579	P00579 [1-15]	P00579 1xAcetyl [N-Term]	0	2131.19
FALSE	High	[-].METKNLTIGER.[I]	1xTMTpro [K4]; 1xTMTpro [N-Term]	4.1769e-05	7.90488e-05	1	1	4	P06966	P06966 [1-11]		0	1900.08	0.913	0.998691	9.09	74.1	71.1	154.8	12.14	5.37	83.9	868.4	1082.8	851.4	1033.5	839.7	929.5	949.7	890.2	978.4					1255.1	1604.8	6086.3		3121.6	730.2	847.3	672.5	799.1	732.3	814.5	949.7	853.3	77.8
FALSE	High	[-].MFQDNPLLAQLKQQLHSQTPR.[A]	1xTMTpro [K12]	2.67233e-06	7.90488e-05	1	1	1	P30850	P30850 [1-21]		0	2797.51
FALSE	High	[-].MFQDNPLLAQLKQQLHSQTPR.[A]	1xTMTpro [K12]; 1xTMTpro [N-Term]	6.89716e-05	7.90488e-05	1	1	1	P30850	P30850 [1-21]		0	3101.72
FALSE	High	[-].MFQKVDAYAGDPILTLMER.[F]	1xTMTpro [K4]; 1xTMTpro [N-Term]	2.9987e-09	7.90488e-05	1	1	2	P04693	P04693 [1-19]		0	2806.51	0.865	0.998691	9.03	85.4	76.3	138.3	10.69	6.68	61.61	877.7	1060.3	888	1065.2	776.5	896.3	895.3	838.4	984.7					1230.8				5098.7	738	829.7	701.4	823.6	677.2	785.4	895.3	803.6	78.3
FALSE	High	[-].MHDANIR.[V]	1xTMTpro [N-Term]	0.000358343	7.90488e-05	1	1	4	P04036	P04036 [1-7]		0	1160.62	0.943	0.998691	5.08	94.6	91.5	113.9	7.79	2.74	43.87	577.2	653.5	557.6	641.9	561.9	597.5	593.7	584.1	568.4	1292				573.8				936.5	485.3	511.4	440.4	496.3	490	523.6	593.7	559.9	45.2
FALSE	High	[-].MHCPFCFAVDTKVIDSR.[L]	2xCarbamidomethyl [C3; C6]; 1xTMTpro [K12]; 1xTMTpro [N-Term]	8.98334e-08	7.90488e-05	1	1	3	P0A8D0	P0A8D0 [1-17]		0	2691.37	1.219	0.696385	7.88	93.2	116.6	90.2	5.79	6.58		28.3	32.3	29.2	30.5	33.3	36.6	38.1	38.6	28.9										23.8	25.3	23.1	23.6	29	32.1	38.1	37	2.3
FALSE	High	[N].MGVGEAIADKKLLDNAAADLAAISGQKPLITKAR.[K]	1xDeamidated [N15]; 4xTMTpro [K10; K11; K27; K32]	0.000200911	7.90488e-05	1	1	1	P62399	P62399 [38-71]		0	4667.73	1.144	0.890323	21.47	93.7	107.1	99.2	15.55	6.32		24.4	34.2	26.3	31.3	34.5	30	31.8	33.9						30.4					20.5	26.8	20.8	24.2	30.1	26.3	31.8	32.5
FALSE	High	[N].MGVGEAIADKKLLDNAAADLAAISGQKPLITKAR.[K]	4xTMTpro [K10; K11; K27; K32]	4.35143e-07	7.90488e-05	1	1	1	P62399	P62399 [38-71]		0	4666.74	1.13	0.859078	20.13	91.9	101.8	106.4	26.02	13.69	19.92	33.4	55.7	34.9	51.9	41.5	57.3	46.3	48	42.8					56.8					28.1	43.6	27.6	40.1	36.2	50.2	46.3	46	3.4
FALSE	High	[-].MGPVMLDVEGYELDAEER.[E]	1xOxidation [M5]; 1xTMTpro [N-Term]	0.000150207	7.90488e-05	1	1	2	P75949	P75949 [1-18]		0	2373.13
FALSE	High	[-].MGPVMLDVEGYELDAEER.[E]	1xTMTpro [N-Term]	1.10634e-08	7.90488e-05	1	1	4	P75949	P75949 [1-18]		0	2357.13	1.017	0.981894	5.62	100.6	100	99.4	2.86	6.06	0.84	78.5	74.9	78.5	80.2	79.4	76.7	85.4	74.3	78					77.1					66	58.6	62	62	69.2	67.2	85.4	71.2	6.2
FALSE	High	[K].MGMNIINDDITGR.[V]		2.86649e-05	7.90488e-05	1	1	2	P31658	P31658 [238-250]		0	1449.68
FALSE	High	[K].MGLVEPLKELFKDEVR.[K]	2xTMTpro [K8; K12]	1.61662e-06	7.90488e-05	1	1	1	P04079	P04079 [370-385]		0	2511.45	0.673	0.190726	16.15	103.5	65.7	130.8	16.78	10.31	26.01	288.8	212.5	308.3	239.5	178.4	156	149.2	185	143.4					275.8	1116.4				242.8	166.3	243.5	185.2	155.6	136.7	149.2	177.3	11.4
FALSE	High	[K].MGLQNYLQAQIR.[E]		0.000106899	7.90488e-05	1	1	2	P0ABD3	P0ABD3 [144-155]		0	1434.75
FALSE	High	[N].MGIHDLGDTMFAWLKENNPGAR.[L]	1xTMTpro [K15]	1.14829e-06	7.90488e-05	1	1	2	P28629	P28629 [629-650]		0	2777.38	0.882	0.998691	4.52	109.5	99.2	91.3	7.88	6.37	19.67	82.7	87.3	72.7	85.1	69.1	77.5	80.4	74.6	80.5					60.8					69.5	68.3	57.4	65.8	60.3	67.9	80.4	71.5	6.4
FALSE	High	[R].MGLEYVDIFYSHR.[V]		2.07615e-07	7.90488e-05	1	1	2	Q46851	Q46851 [127-139]		0	1629.77
FALSE	High	[R].MGIDTNPANYEPNSINDNWPR.[E]		4.38664e-06	7.90488e-05	1	1	2	P21179	P21179 [451-471]		0	2418.08
FALSE	High	[K].MGICKDDLAPSLGR.[A]	1xCarbamidomethyl [C4]; 1xTMTpro [K5]	7.45616e-06	7.90488e-05	1	1	1	P37773	P37773 [367-380]		0	1836.96
FALSE	High	[-].MGKIIGIDLGTTNSCVAIMDGTTPR.[V]	1xCarbamidomethyl [C15]; 1xTMTpro [K3]; 1xTMTpro [N-Term]	8.29025e-11	7.90488e-05	1	1	3	P0A6Y8	P0A6Y8 [1-25]		0	3229.72	0.988	0.992395	10.05	97.7	97.4	104.9	8.65	2.57	138.41	175.9	204.9	170.4	195	178.5	181.8	188.6	187.4	167.3				2366.1	198.7					147.9	160.3	134.6	150.8	155.7	159.3	188.6	179.6	13.3
FALSE	High	[R].MGHIELASPTAHIWFLKSLPSR.[I]	1xTMTpro [K17]	1.92045e-08	7.90488e-05	1	1	2	P0A8T7	P0A8T7 [102-123]		0	2795.53	1.036	0.966289	11.92	91.4	95.2	113.4	4.23	10.65		72.1	72.8	66.2	69.8	64.1	76.9	82.3	70.9	88										60.6	57	52.3	54	55.9	67.4	82.3	68	7
FALSE	High	[R].MGHAGAIIAGGKGTADEKFAALEAAGVKTVR.[S]	3xTMTpro [K12; K18; K28]	1.16444e-06	7.90488e-05	1	1	1	P0AGE9	P0AGE9 [245-275]		0	3910.22	0.82	0.890323	19.67	162.8	137.2		9.29	16.7		40.8	45.1	36.1	42.7	37.6	32.9	44.4	30.7											34.3	35.3	28.5	33	32.8	28.8	44.4	29.4
FALSE	High	[F].MGGVGNDGHIAFNEPASSLASR.[T]		5.00343e-07	7.90488e-05	1	1	2	P0A759	P0A759 [135-156]		0	2187.02
FALSE	High	[H].MGGKVLVPTQEAIQKLVAAR.[L]	2xTMTpro [K4; K15]	3.0057e-07	7.90488e-05	1	1	2	P0A9G6	P0A9G6 [198-217]		0	2717.64	0.793	0.904588	3.7	95.7	74	130.3	3.86	5.3	44.3	220.4	201.3	216.2	212.9	177.2	165.6	155.6	166.5	211.3					241.3				676.4	185.3	157.5	170.8	164.6	154.5	145.1	155.6	159.6	16.8
FALSE	High	[R].MGAYAIDLLLAGYGGR.[C]		1.0869e-05	7.90488e-05	1	1	3	P0A796	P0A796 [268-283]		0	1640.85
FALSE	High	[R].MGASNSVEKYINDFVNGCR.[Q]	1xCarbamidomethyl [C18]; 1xDeamidated [N5]; 1xTMTpro [K9]	2.3911e-05	7.90488e-05	1	1	1	WP_007220848.1	WP_007220848.1 [541-559]		0	2466.17	1.067	0.939674	5.15	107.6	115.2	77.2	2.95	5.51	46.19	69	68.5	66.5	64.7	75.7	70.1	74.4	67.1	67.9					34.5					58	53.6	52.5	50	66	61.4	74.4	64.3	5.4
FALSE	High	[R].MGASNSVEKYINDFVNGCR.[Q]	1xCarbamidomethyl [C18]; 1xTMTpro [K9]	3.81506e-06	7.90488e-05	1	1	2	WP_007220848.1	WP_007220848.1 [541-559]		0	2465.19
FALSE	High	[-].MFTINAEVR.[K]	1xDeamidated [N5]; 1xTMTpro [N-Term]	2.26132e-05	7.90488e-05	1	1	3	P68919	P68919 [1-9]		0	1385.74	1.089	0.825903	6.19	126.8	138.3	34.9	11.58	1.87		79.1	101.2	90.4	102	103.1	105.7	102.6	106.6						26.4					66.5	79.2	71.4	78.9	89.9	92.6	102.6	102.2
FALSE	High	[-].MFTINAEVR.[K]	1xTMTpro [N-Term]	0.000137257	7.90488e-05	1	1	6	P68919	P68919 [1-9]		0	1384.76	1.057	0.519654	11.02	82.7	87.4	129.9	12.57	4.16	37.56	818.7	1072.3	877.1	1021.2	932.1	1027.8	993.9	1007.3	1024.9			2343		1180.1	1255.9			1873	688.4	839.1	692.8	789.6	812.9	900.6	993.9	965.5	81.5
FALSE	High	[R].MFTHNPELKEIFNMSNQR.[N]	1xTMTpro [K9]	8.6248e-07	7.90488e-05	1	1	2	P24232	P24232 [32-49]		0	2540.27
FALSE	High	[-].MFTGSIVAIVTPMDEKGNVCR.[A]	1xCarbamidomethyl [C20]; 1xOxidation [M13]; 1xTMTpro [K16]; 1xTMTpro [N-Term]	5.15058e-06	7.90488e-05	1	1	2	P0A6L2	P0A6L2 [1-21]		0	2949.55
FALSE	High	[-].MFTGSIVAIVTPMDEKGNVCR.[A]	1xCarbamidomethyl [C20]; 1xTMTpro [K16]; 1xTMTpro [N-Term]	2.33231e-09	7.90488e-05	1	1	2	P0A6L2	P0A6L2 [1-21]		0	2933.55	0.834	0.997979	13.19	110.1	92.4	97.5	10.79	4.36	136.47	257.8	316.2	262.8	311.3	232.5	240.5	257.5	239.9	247.7					253.5		3043.2			216.8	247.4	207.6	240.7	202.8	210.7	257.5	229.9	19.7
FALSE	High	[-].MFQQEVTITAPNGLHTR.[P]	1xTMTpro [N-Term]	1.89382e-08	7.90488e-05	1	1	3	P0AA04	P0AA04 [1-17]		0	2247.19	1.009	0.997357	7.96	114.2	107.3	78.5	14.56	13.16	66.49	99.5	86.3	117	87.7	109.4	85.5	82.5	90.1	106.9					38.5					83.7	67.5	92.4	67.8	95.4	74.9	82.5	86.4	8.5
FALSE	High	[-].MFQQEVTITAPN.[G]	1xTMTpro [N-Term]	0.000425201	7.90488e-05	1	1	2	P0AA04	P0AA04 [1-12]		0	1682.87
FALSE	High	[-].MFQLSVQDIHPGEKAGDKEEAIR.[Q]	2xTMTpro [K14; K18]	0.000138212	7.90488e-05	1	1	1	P69811	P69811 [1-23]		0	3206.71
FALSE	High	[-].MHENQQPQTEAFELSAAER.[E]		6.99511e-07	7.90488e-05	1	1	1	P0AFD1	P0AFD1 [1-19]		0	2216
FALSE	High	[K].IVSYAQGFSQLR.[A]		0.000188784	7.90488e-05	1	1	2	P00350	P00350 [330-341]		0	1368.73
FALSE	High	[K].IVQVIGAVVDVEFPQDAVPR.[V]		7.34543e-07	7.90488e-05	1	1	2	P0ABB4	P0ABB4 [6-25]		0	2151.18
FALSE	High	[R].LVQLTIDDEDDQR.[T]		6.08474e-05	7.90488e-05	1	1	2	P20083	P20083 [586-598]		0	1559.75
FALSE	High	[K].LSDEELKGKTAEFR.[A]	2xTMTpro [K7; K9]	4.23553e-05	7.90488e-05	1	1	3	P10408	P10408 [38-51]		0	2231.25	1.131	0.402417	14.87	96.3	104.9	98.8	16.69	5.37	123.2	145.8	104.8	157.5	134	159.7	141.7	148.1	156.4	143.4			1171.5		135.9					122.6	82	124.4	103.6	139.3	124.2	148.1	149.9	11.4
FALSE	High	[R].ISDDLYVFKDASGTINVDIDHKR.[W]	2xTMTpro [K9; K22]	2.15233e-06	7.90488e-05	1	1	11	P0ADU5	P0ADU5 [71-93]		0	3229.73	0.834	0.997842	2.95	115.5	98	86.5	4.01	2.31	38.06	244	255.8	241	262.5	203.2	213.9	212.9	211.1	246.5					141.9					205.2	200.2	190.4	203	177.2	187.4	212.9	202.3	19.6
FALSE	High	[R].ISCVVHIGDGEFTDIER.[K]	1xCarbamidomethyl [C3]	1.37682e-06	7.90488e-05	1	1	2	P75867	P75867 [373-389]		0	1946.93
FALSE	High	[R].ISALTFDLDDTLYDNRPVILR.[T]		8.38729e-07	7.90488e-05	1	1	1	P0ADP0	P0ADP0 [10-30]		0	2450.29
FALSE	High	[R].ISALSDNGEHFSAKAEYLESPTIDER.[E]	1xTMTpro [K14]; 1xTMTpro [N-Term]	0.000402579	7.90488e-05	1	1	1	P0A9M0	P0A9M0 [100-125]		0	3487.78
FALSE	High	[R].ISALSDNGEHFSAKAEYLESPTIDER.[E]	1xDeamidated [N7]; 1xTMTpro [K14]	4.29574e-06	7.90488e-05	1	1	1	P0A9M0	P0A9M0 [100-125]		0	3184.56	0.957	0.998691	5.2	106.9	108.5	84.6	17.65	14.41		34	46.5	31.4	39.3	30.8	43.8	36.1	38.2	28.9										28.6	36.4	24.8	30.4	26.9	38.4	36.1	36.6	2.3
FALSE	High	[R].ISALSDNGEHFSAKAEYLESPTIDER.[E]	1xTMTpro [K14]	1.99098e-07	7.90488e-05	1	1	1	P0A9M0	P0A9M0 [100-125]		0	3183.58	0.9	0.998691	11.85	48.2	43.4	208.3	8.77	4.68	114.12	143.7	120.8	134.1	120	107.2	115.1	114	120.2	93.1	1039.3			2937.2	192.6	907.1				120.8	94.5	105.9	92.8	93.5	100.9	114	115.2	7.4
FALSE	High	[K].ISADQVDQEVER.[F]		1.95317e-05	7.90488e-05	1	1	2	P08839	P08839 [31-42]		0	1388.67
FALSE	High	[M].LSAAMDTVTEAR.[L]		4.903e-05	7.90488e-05	1	1	2	P0ADG7	P0ADG7 [45-56]		0	1264.62
FALSE	High	[R].ISAAAHNELTKLGVR.[V]	1xTMTpro [K11]	5.25957e-06	7.90488e-05	1	1	1	P00393	P00393 [228-242]		0	1884.1	0.871	0.998691	9.33	105.7	95.6	98.7	35.52	10.04	25.39	101.2	61.7	53.2	50.1	57.4	52.3	51.3	44.9	64.1					44.6					85.1	48.3	42	38.7	50.1	45.8	51.3	43	5.1
FALSE	High	[R].LRDDKQPVWLDEYR.[S]	1xTMTpro [K5]	0.000199526	7.90488e-05	1	1	2	P31979	P31979 [17-30]		1	2137.14	0.97	0.998691	2.51	117.4	110.5	72.2	5.21	8.52	75.14	130.9	148.5	142	138.9	125.1	146.8	139.8	123.3	47.8					156.1					110.1	116.2	112.2	107.4	109.1	128.6	139.8	118.2	3.8
FALSE	High	[K].IQVSPTKPLATQR.[D]	1xTMTpro [K7]	4.903e-05	7.90488e-05	1	1	2	P76558	P76558 [21-33]		0	1743.04	0.578	0.00751494	34.01	96.1	52.1	151.8	40.83	17.27	82.89	547.9	253.5	604.1	303.5	263.9	175.6	206.3	236.7	283	2022.3				444.1	1465.2				460.7	198.4	477.2	234.7	230.1	153.9	206.3	226.9	22.5
FALSE	High	[R].IQVEHPVTEMITGVDLIKEQLR.[I]	1xTMTpro [K18]	3.33751e-07	7.90488e-05	1	1	2	P24182	P24182 [293-314]		0	2852.59	3	2.11233e-16	10.05	57.8	168.6	73.6	11.61	4.41	109.46	147.5	136.2	113.1	122.9	354.6	388.4	367.4	387.8	461.5					58.8					124	106.6	89.3	95	309.2	340.3	367.4	371.7	36.7
FALSE	High	[R].LSDFKSNEYANLVGGER.[Y]	1xTMTpro [K5]	6.21875e-06	7.90488e-05	1	1	2	P23538	P23538 [579-595]		0	2203.13	1.188	0.440699	1.86	107.7	128.7	63.6	6.99	1.56	32.26	87.3	102.6	99.5	99.6	118.7	120.7	116.3	119.4	74.2					46.6					73.4	80.3	78.6	77	103.5	105.8	116.3	114.4	5.9
FALSE	High	[R].LQTVLFQQQLGTLR.[D]		0.000222856	7.90488e-05	1	1	2	P00961	P00961 [349-362]		0	1644.94
FALSE	High	[R].IQSSVTTRPDISQSYWTVWGMR.[K]		2.30534e-07	7.90488e-05	1	1	2	P0A9P6	P0A9P6 [210-231]		0	2598.28
FALSE	High	[K].IQSSENILSHSSDIDLLEKAWR.[I]	1xTMTpro [K19]	5.20533e-09	7.90488e-05	1	1	2	WP_007220845.1	WP_007220845.1 [164-185]		0	2845.5	24.426	2.11233e-16	62.69	6.3	136.9	156.8	71.05	6.97		15.3	5.9	4.2		132.6	119.7	122.4	139	145.9										12.9	4.6	3.3		115.6	104.9	122.4	133.2	11.6
FALSE	High	[R].LQSEKSLTDFFAPLR.[S]	1xTMTpro [K5]	0.000225956	7.90488e-05	1	1	2	P31433	P31433 [232-246]		0	2056.14	1.146	0.59324	17.66	96.4	110.6	92.9	5.41	9.76	132.25	99.2	96.6	91.5	104.2	101	124.6	119	106	94.3	702.2				38.5					83.4	75.6	72.3	80.6	88.1	109.2	119	101.6	7.5
FALSE	High	[R].IQQNSSHWQPLPEYHR.[E]		0.000442976	7.90488e-05	1	1	2	P75913	P75913 [119-134]		0	2019.98
FALSE	High	[K].LQQIEEETGLTIEQVKDINR.[R]	1xTMTpro [K16]	6.65379e-08	7.90488e-05	1	1	1	P00579	P00579 [344-363]		0	2660.44	0.752	0.563721	33.71	120.2	92.7	87.1	31.6	13.65	29.28	105.3	51.9	91.3	63.2	59.4	46.3	57.8	64.9	67.9					44.6					88.5	40.6	72.1	48.9	51.8	40.6	57.8	62.2	5.4
FALSE	High	[M].IQPISGPPPGQPPGQGDNLPSGTGNQPLSSQQR.[T]	1xTMTpro [N-Term]	0.000141119	7.90488e-05	1	1	2	P15286	P15286 [2-34]		0	3610.85
FALSE	High	[R].IQNAGTEVVEAKAGGGSATLSMGQAAAR.[F]	1xOxidation [M22]; 1xTMTpro [K12]	3.84179e-06	7.90488e-05	1	1	1	P61889	P61889 [206-233]		0	2965.53
FALSE	High	[R].IQNAGTEVVEAKAGGGSATLSMGQAAAR.[F]	1xTMTpro [K12]	2.64769e-08	7.90488e-05	1	1	4	P61889	P61889 [206-233]		0	2949.54	0.948	0.998691	4.88	97.7	93.7	108.6	7.82	1.78	117.27	193.5	220.3	184.6	193.4	183.7	190.2	187.1	183.1	155.9	1348.2				214.9					162.7	172.4	145.8	149.5	160.2	166.7	187.1	175.5	12.4
FALSE	High	[R].LQMQQLQQNNIVYFDLDKYDIR.[S]	1xTMTpro [K18]	3.54566e-09	7.90488e-05	1	1	4	P0A912	P0A912 [60-81]		0	3089.6	1.246	0.244608	4.99	84.7	114.2	101	12.13	8.16	62.64	88.4	109.3	83.2	98	109.4	127.9	132.7	123	178.6					68.9					74.3	85.5	65.7	75.8	95.4	112.1	132.7	117.9	14.2
FALSE	High	[R].LQINSNVLQIENELYAPIRPKR.[V]	1xTMTpro [K21]	2.61803e-05	7.90488e-05	1	1	3	P0A6W9	P0A6W9 [286-307]		0	2912.66
FALSE	High	[R].IQLAKAENITAQPFDAVIFHGDSDQLR.[A]	1xTMTpro [K5]	8.92085e-08	7.90488e-05	1	1	2	P09546	P09546 [1240-1266]		0	3301.75	1.086	0.852823	9.18	97.2	101.6	101.2	10.78	4.73	156.82	96.1	108.6	85.7	107.2	106.5	115.6	105.6	104.4	105.6				2774	81.1					80.8	85	67.7	82.9	92.9	101.3	105.6	100.1	8.4
FALSE	High	[R].LQKSCDMTQVSADYNALFIGDECAVPPYR.[S]	2xCarbamidomethyl [C5; C23]; 1xTMTpro [K3]	6.71502e-06	7.90488e-05	1	1	1	P75915	P75915 [51-79]		0	3652.74
FALSE	High	[R].LQKPDIWEKLP.[K]	2xTMTpro [K3; K9]	0.000105424	7.90488e-05	1	1	2	WP_007220849.1	WP_007220849.1 [488-498]		0	1975.19	32.925	2.11233e-16	37.86	3.8	119.6	176.6	42.71	6.81		3.8	2		1.8	64.1	68.8	65.4	58.3	95.6										3.2	1.6		1.4	55.9	60.3	65.4	55.9	7.6
FALSE	High	[R].IQTGTWQGIWLGEHR.[I]		7.77504e-06	7.90488e-05	1	1	2	P0AF48	P0AF48 [109-123]		0	1781.91
FALSE	High	[R].LSDGLCMEDEQFSVKHYEAR.[V]	1xCarbamidomethyl [C6]; 1xTMTpro [K15]	6.17008e-05	7.90488e-05	1	1	1	P0A9I8	P0A9I8 [79-98]		0	2718.28	1.011	0.998691	6.44	97.9	101.2	101	5.66	7.21		34.7	30.5	33.8	32.1	36.2	35.8	32.3	31.4	34										29.2	23.9	26.7	24.8	31.6	31.4	32.3	30.1	2.7
FALSE	High	[R].ISDKLAGINAAR.[F]	1xTMTpro [K4]	0.00032552	7.90488e-05	1	1	1	P0A8I3	P0A8I3 [52-63]		0	1532.91	0.672	0.159015	25.13	121.1	81.3	97.6	16.98	8.57	19.73	117.7	97.4	131.4	91	71.8	72.1	71.4	84.6	99.3					75					99	76.2	103.8	70.4	62.6	63.2	71.4	81.1	7.9
FALSE	High	[H].LSDISWNVAGEEAVR.[E]		6.80249e-07	7.90488e-05	1	1	1	P0AG67	P0AG67 [393-407]		0	1645.82
FALSE	High	[R].LSPIAEQLDKISDGYISALLR.[R]	1xTMTpro [K10]	0.000422306	7.90488e-05	1	1	1	P68767	P68767 [28-48]		0	2606.47
FALSE	High	[R].LSPFFDEMQATPAPVEDIHGAR.[I]		2.28664e-08	7.90488e-05	1	1	2	P25516	P25516 [642-663]		0	2428.16
FALSE	High	[R].ISPEAPVPVVKVNTIEER.[P]	1xTMTpro [K11]	1.22381e-05	7.90488e-05	1	1	1	P76658	P76658 [32-49]		0	2281.31	0.953	0.998691	14.28	118.7	112.4	68.9	7.37	4.76	28.51	83.1	72.1	76.6	84.6	73.5	77.6	78.6	70.9	37.7					56.8					69.9	56.4	60.5	65.4	64.1	68	78.6	68	3
FALSE	High	[R].ISNEESISAMFEH.[-]		8.86048e-05	7.90488e-05	1	1	2	P0A717	P0A717 [303-315]		0	1493.66
FALSE	High	[R].ISNAHSQLLTQLQQQLSDNQSDIDSLR.[G]		7.21835e-10	7.90488e-05	1	1	2	P45955	P45955 [48-74]		0	3052.53
FALSE	High	[R].LSMGVQDFNKEVQR.[L]	1xTMTpro [K10]	3.63335e-05	7.90488e-05	1	1	2	P32131	P32131 [167-180]		0	1955.03	0.904	0.998691	8.13	93.9	85.7	120.4	6.11	3.54	120.1	345.8	376.7	329.4	369.4	322.3	330.6	335.9	309.5	215			3441.3		425.8	976.8				290.8	294.8	260.2	285.6	281.1	289.7	335.9	296.7	17.1
FALSE	High	[R].LSIISFHSLEDR.[I]		6.04252e-05	7.90488e-05	1	1	2	P60390	P60390 [236-247]		0	1416.75
FALSE	High	[R].LSIKEATEQSQPAAAPEAPAAEQGE.[-]	1xTMTpro [K4]	3.81506e-06	7.90488e-05	1	1	2	P05055	P05055 [687-711]		0	2827.43
FALSE	High	[R].ISLGLKQCKANPWQQFAETH.[N]	1xCarbamidomethyl [C8]; 2xTMTpro [K6; K9]	2.35797e-05	7.90488e-05	1	1	1	P0AG67	P0AG67 [342-361]		0	2964.6	1.356	0.0344267	8.08	88.5	120.7	90.8	5.69	5.96	7.15	65.1	67.1	59.1	66.6	80.3	89.2	90.2	92	64.1					71					54.7	52.5	46.7	51.5	70	78.2	90.2	88.2	5.1
FALSE	High	[R].LSLATPVDEAWDGPLSLNGKR.[I]	1xTMTpro [K20]	1.4983e-05	7.90488e-05	1	1	2	P60757	P60757 [106-126]		0	2543.38	1.015	0.997212	4.64	102.8	99	98.2	15.54	11.79	155.33	80.5	109.4	96.3	115.9	82.8	109.7	102.7	95.1	98.1				2121.3	58.8					67.7	85.6	76.1	89.6	72.2	96.1	102.7	91.2	7.8
FALSE	High	[R].LSKELGYLGSLAICNVPGSSLVR.[E]	1xCarbamidomethyl [C14]; 1xTMTpro [K3]	2.14739e-08	7.90488e-05	1	1	2	P17169	P17169 [362-384]		0	2737.52	0.853	0.972776	2.89	101.2	87.5	111.2	4.38	3.4		37.9	41	39.1	41.8	32.9	34.2	35.6	35.1	44										31.9	32.1	30.9	32.3	28.7	30	35.6	33.6	3.5
FALSE	High	[K].LSKEAEPEIYNAIR.[R]	1xTMTpro [K3]	2.45759e-06	7.90488e-05	1	1	2	P22259	P22259 [292-305]		0	1937.07	0.597	0.0240901	19.33	100.9	59.5	139.6	26.08	14.22	70.19	330	202.3	340.6	223	183.7	129.4	155.8	164	173.5	786.5				375.1					277.5	158.3	269	172.4	160.2	113.4	155.8	157.2	13.8
FALSE	High	[R].LSHVGQQVTLCGWVNR.[R]	1xCarbamidomethyl [C11]	4.20672e-06	7.90488e-05	1	1	2	P21889	P21889 [11-26]		0	1853.94
FALSE	High	[R].ISHASLQPGGQAPVAPSALSAGTR.[T]		4.22668e-08	7.90488e-05	1	1	2	P77258	P77258 [108-131]		0	2273.2
FALSE	High	[R].LSGYAGSAGVAKVQKLSDISLEELPR.[F]	2xTMTpro [K12; K15]	3.13774e-06	7.90488e-05	1	1	1	P24554	P24554 [51-76]		0	3296.87	1.393	0.128342	8.84	81.3	115.1	103.7	6.45	6.64		42.1	42.7	37.9	44.1	62.3	56	64.8	57.9	54.1										35.4	33.4	29.9	34.1	54.3	49.1	64.8	55.5	4.3
FALSE	High	[R].LSGVLNGVDEKIWSPETDLLLASR.[Y]	1xTMTpro [K11]	6.3438e-07	7.90488e-05	1	1	1	P0A6U8	P0A6U8 [241-264]		0	2916.6	1.014	0.99021	14.56	111.2	106.9	81.9	16.45	10.76	19.81	74.7	99.8	78.5	103.6	88.1	97.9	82.2	76.2	56.6					75					62.8	78.1	62	80.1	76.8	85.8	82.2	73	4.5
FALSE	High	[K].LSGSVTVGETPVIR.[I]		0.000104693	7.90488e-05	1	1	2	P69783	P69783 [153-166]		0	1414.79
FALSE	High	[A].ISGQKPLITKAR.[K]	2xTMTpro [K5; K10]	0.000370835	7.90488e-05	1	1	1	P62399	P62399 [60-71]		0	1920.22	0.92	0.998691	5.15	112	102.4	85.6	7.8	2.51	13.4	74.1	87.8	86.8	86.8	79.2	75.8	79.6	80.1	60.4					73					62.3	68.7	68.6	67.1	69.1	66.4	79.6	76.8	4.8
FALSE	High	[R].LSGEVAQHTLR.[L]		0.000181105	7.90488e-05	1	1	2	P25519	P25519 [361-371]		0	1210.65
FALSE	High	[K].LSGDTLDGETAFR.[L]		2.88655e-05	7.90488e-05	1	1	2	P00957	P00957 [385-397]		0	1381.66
FALSE	High	[R].ISGAGIQESHVHDVTITKESPNYR.[L]	1xTMTpro [K18]	3.68017e-07	7.90488e-05	1	1	2	P0ADG7	P0ADG7 [462-485]		0	2942.53	0.831	0.997357	5.33	107.7	90.3	101.9	6.49	1.2	26.68	328.4	340.8	307	358.5	279.3	276.4	281.9	284.2	261.6					383.2					276.1	266.7	242.5	277.2	243.6	242.2	281.9	272.4	20.8
FALSE	High	[R].ISETEKYAHVTFFFNGGVEESFKGEDR.[I]	1xDeamidated [N15]; 2xTMTpro [K6; K23]	0.000321078	7.90488e-05	1	1	1	P37689	P37689 [331-357]		0	3732.87
FALSE	High	[K].ISELSEGQIDTLR.[D]		1.91272e-05	7.90488e-05	1	1	2	P0A7S9	P0A7S9 [45-57]		0	1460.76
FALSE	High	[R].LSELFASLLNMQGEEKSR.[A]	1xTMTpro [K16]	1.96338e-07	7.90488e-05	1	1	2	P00946	P00946 [180-197]		0	2356.25	0.865	0.998691	6.4	112.8	96.2	91	3.01	4.29	30.9	225.7	237.1	242.7	234.2	202.7	215.2	199.3	195	152.2					237.2					189.8	185.5	191.7	181.1	176.8	188.6	199.3	186.9	12.1
FALSE	High	[K].ISEIEADLEKLTR.[K]	1xTMTpro [K10]	4.1769e-05	7.90488e-05	1	1	2	P62768	P62768 [115-127]		0	1821.03	0.599	0.0140463	25.05	134	80.5	85.5	17.87	10.45	60.16	120.1	90.5	128.1	92.1	66.3	58.9	60.3	73.8	105.6					42.6					101	70.8	101.2	71.2	57.8	51.6	60.3	70.7	8.4
FALSE	High	[K].LSEKELPLTESLALTIDR.[V]	1xTMTpro [K4]	4.26586e-06	7.90488e-05	1	1	2	P62707	P62707 [143-160]		0	2332.33	0.807	0.941861	10.19	103.7	83.7	112.6	5.04	3.47	143.43	197.7	181.7	202.9	187	151.7	160.5	149.3	158.7	119.5				2529.2	208.9					166.2	142.2	160.3	144.6	132.3	140.6	149.3	152.1	9.5
FALSE	High	[R].LSDTKLLPHDKR.[V]	2xTMTpro [K5; K11]	3.48411e-06	7.90488e-05	1	1	4	WP_007220849.1	WP_007220849.1 [1842-1853]		0	2031.22	18.25	2.11233e-16	0.87	13.1	232.3	54.6	49.72	3.36	132.39	91.3	40	40.3	37.8	696.6	727.6	741	691.4	921.8					30.4					76.8	31.3	31.8	29.2	607.5	637.6	741	662.7	73.3
FALSE	High	[K].LSDQEIEQTLQAFEAR.[V]		7.4043e-06	7.90488e-05	1	1	1	P45523	P45523 [93-108]		0	1877.92
FALSE	High	[R].ISDNTVMTTSR.[D]		0.000373384	7.90488e-05	1	1	2	P0A8W5	P0A8W5 [99-109]		0	1224.59
FALSE	High	[R].LQKAGLTHISILSDALSEPSR.[L]	1xTMTpro [K3]	8.1469e-08	7.90488e-05	1	1	1	P78067	P78067 [115-135]		0	2540.44	0.871	0.994886	15.39	159.5	140.5		10.16	12.65		32.3	36.9	35.3	29.2	26.9	33.7	26.5	32.9											27.2	28.9	27.9	22.6	23.5	29.5	26.5	31.5
FALSE	High	[R].LSPLHSVYVDQWDWER.[V]		1.56235e-05	7.90488e-05	1	1	1	P00963	P00963 [106-121]		0	2029.98
FALSE	High	[K].LQGIAQQNSFKHT.[-]	1xDeamidated [N8]; 1xTMTpro [K11]	1.71069e-05	7.90488e-05	2	2	2	P69910; P69908	P69910 [454-466]; P69908 [454-466]		0	1776.96	0.547	0.00148018	35.99	108.4	59.7	131.8	36.91	14.72	75.02	263.5	137.2	277	142	123.4	87.8	99.8	113.7	133.3	589.8				235.2					221.6	107.4	218.8	109.8	107.6	76.9	99.8	109	10.6
FALSE	High	[R].LQGCPVGCAWCDTKHTWEKLEDR.[E]	3xCarbamidomethyl [C4; C8; C11]; 2xTMTpro [K14; K19]	4.20672e-06	7.90488e-05	1	1	1	P64554	P64554 [28-50]		0	3454.7
FALSE	High	[K].LPSEQNSDSNKIPFGPVQDGDGNR.[E]	1xDeamidated [N6]; 1xTMTpro [K11]	5.75313e-07	7.90488e-05	1	1	2	WP_007220849.1	WP_007220849.1 [983-1006]		0	2876.4
FALSE	High	[K].LPSEQNSDSNKIPFGPVQDGDGNR.[E]	1xTMTpro [K11]	3.04441e-08	7.90488e-05	1	1	4	WP_007220849.1	WP_007220849.1 [983-1006]		0	2875.41
FALSE	High	[K].LPSCGFSAQAVQALAACGER.[F]	2xCarbamidomethyl [C4; C17]	9.78875e-06	7.90488e-05	1	1	2	P0AC69	P0AC69 [27-46]		0	2092.99
FALSE	High	[R].LPSAALTFTPHDGR.[G]		4.38664e-06	7.90488e-05	1	1	2	P0A821	P0A821 [404-417]		0	1482.77
FALSE	High	[R].LPSAAINLVTAHDGFTLR.[D]		2.30266e-08	7.90488e-05	1	1	2	P15067	P15067 [431-448]		0	1896.03
FALSE	High	[R].LPQVEGTGGDVQPSQDLVR.[V]		3.38867e-05	7.90488e-05	1	1	4	P63284	P63284 [71-89]		0	1995.01
FALSE	High	[R].LPQEVQAVLNQKKAR.[F]	2xTMTpro [K12; K13]	2.90675e-05	7.90488e-05	1	1	2	P52647	P52647 [525-539]		0	2330.42	0.834	0.987977	4.28	112.3	95.5	92.2	6.22	2.69	16	113.1	119.4	108	124.5	94	99.7	99.4	98.4	106.9					85.2					95.1	93.4	85.3	96.3	82	87.4	99.4	94.3	8.5
FALSE	High	[R].IPQESGGTKDITGGLPR.[V]	1xTMTpro [K9]	3.53343e-05	7.90488e-05	1	1	3	P0A8T7	P0A8T7 [1124-1140]		0	2030.12	1.037	0.636209	6.72	85.7	90	124.3	6.98	2.74	83.67	488	541.6	462.3	521.5	523.7	543.1	536.9	510.6	511.8			2343		511	1046.6				410.3	423.8	365.2	403.2	456.7	475.9	536.9	489.4	40.7
FALSE	High	[K].IPPEVLTSLNSIDDPAR.[L]		0.000106159	7.90488e-05	1	1	2	P0A9M0	P0A9M0 [148-164]		0	1836.97
FALSE	High	[R].LPPASSSTTSGASNTSSTSQGDIMDQR.[R]		0.000321078	7.90488e-05	1	1	2	P0ABC7	P0ABC7 [379-405]		0	2683.21
FALSE	High	[R].LPNNSSPFYSTMGFLVR.[K]		2.30794e-06	7.90488e-05	1	1	2	P16700	P16700 [111-127]		0	1929.95
FALSE	High	[R].LPMTPITDSGR.[E]		0.000425201	7.90488e-05	1	1	2	P0A6L2	P0A6L2 [269-279]		0	1187.61
FALSE	High	[R].IPLYGAQYPQKKGVEGLSGKR.[C]	3xTMTpro [K11; K12; K20]	0.000159877	7.90488e-05	1	1	1	P0DMC5	P0DMC5 [688-708]		0	3201.89	1.808	0.00544561	17.47	59.8	110.9	129.2	16.21	10.87		17.7	18.3	19	24.7	30.4	39	36.2	33	40.2										14.9	14.3	15	19.1	26.5	34.2	36.2	31.6	3.2
FALSE	High	[R].LPSGGSIVIDSTEALTAIDINSAR.[A]		7.87654e-07	7.90488e-05	1	1	2	P21513	P21513 [285-308]		0	2400.26
FALSE	High	[R].LPLYDSEAVIASIQFEQYGEKNEKR.[N]	1xDeamidated [N22]; 2xTMTpro [K21; K24]	8.38729e-07	7.90488e-05	1	1	1	WP_007220849.1	WP_007220849.1 [1317-1341]		0	3536.88
FALSE	High	[K].LPIVVYTPDNVDVKYR.[V]	1xTMTpro [K14]	1.88498e-06	7.90488e-05	1	1	1	P23827	P23827 [133-148]		0	2195.24
FALSE	High	[R].LPIVEQTPLFKR.[A]	1xTMTpro [K11]	2.76826e-05	7.90488e-05	1	1	2	P60906	P60906 [43-54]		0	1745.06	0.88	0.998691	8.85	99.3	88.9	111.8	10.17	3.34	125.05	202.8	238.7	197.5	238.5	186.3	201.3	198.7	195.2	247.7			1684		137.9					170.5	186.8	156	184.4	162.5	176.4	198.7	187.1	19.7
FALSE	High	[R].IPISGIAGDQQAALFGQLCVKEGMAKNTYGTGCF.[M]	2xCarbamidomethyl [C19; C33]; 2xTMTpro [K21; K26]	3.73191e-07	7.90488e-05	1	1	4	P0A6F3	P0A6F3 [238-271]		0	4211.16
FALSE	High	[R].IPLLQNGTFDFECGSTTNNVER.[Q]	1xCarbamidomethyl [C13]; 1xDeamidated [N6]	4.26586e-06	7.90488e-05	1	1	1	P37902	P37902 [99-120]		0	2513.16
FALSE	High	[R].IPLLQNGTFDFECGSTTNNVER.[Q]	1xCarbamidomethyl [C13]	4.41737e-06	7.90488e-05	1	1	2	P37902	P37902 [99-120]		0	2512.18
FALSE	High	[K].LPIKTTFVTKTVM.[-]	2xTMTpro [K4; K10]	2.82678e-05	7.90488e-05	1	1	1	P0ADY7	P0ADY7 [124-136]		0	2087.28	0.677	0.213933	34.2	106.2	72.8	121	41.17	18.31	42.65	155.1	76.9	182.6	86.8	91.7	59.7	73.5	86	96.8					180.5					130.4	60.2	144.2	67.1	80	52.3	73.5	82.4	7.7
FALSE	High	[R].LPLHGAIHEKNNGVFLENHPC.[C]	1xCarbamidomethyl [C21]; 1xTMTpro [K10]	2.5096e-06	7.90488e-05	1	1	2	WP_007220845.1	WP_007220845.1 [533-553]		0	2700.4	11.091	2.11233e-16	35.24	13.9	152.9	133.3	50.1	5.38		17.5	7.4	6.2	9.4	86.9	88.9	95.9	96.8	80.5										14.7	5.8	4.9	7.3	75.8	77.9	95.9	92.8	6.4
FALSE	High	[R].LPLGDEYQEQLESNFADMANIGGR.[P]		1.09992e-07	7.90488e-05	1	1	3	P68767	P68767 [420-443]		0	2667.24
FALSE	High	[K].IPLFFAYDVLHGQR.[T]		6.47827e-05	7.90488e-05	1	1	2	P33363	P33363 [104-117]		0	1675.9
FALSE	High	[K].LPKPYVMLFDLHGMDER.[L]	1xTMTpro [K3]	1.6624e-06	7.90488e-05	1	1	2	P33599	P33599 [63-79]		0	2365.24
FALSE	High	[K].LPKEKVIDTTAAGDSFSAGYLAVR.[L]	2xTMTpro [K3; K5]	1.88064e-08	7.90488e-05	1	1	2	P37647	P37647 [251-274]		0	3117.74	0.918	0.998691	6.63	112.5	96.1	91.4	15.46	10.58	68.01	115.4	91.4	127	96.2	102.2	87	79.6	93.3	144.6					50.7					97	71.5	100.3	74.4	89.1	76.2	79.6	89.4	11.5
FALSE	High	[R].LPKDVKLEIEAIAVR.[RS]	2xTMTpro [K3; K6]	1.61662e-06	7.90488e-05	2	2	6	P0AF93; P0AGL2	P0AF93 [113-127]; P0AGL2 [113-127]		0	2302.44	0.941	0.998691	18.29	102.4	97	100.6	17.2	10.12	7	221.1	294.9	206	277.3	218	264.9	252.4	217.6	231.4					255.5					185.9	230.8	162.7	214.4	190.1	232.1	252.4	208.6	18.4
FALSE	High	[R].LPGLYYIETDSTGER.[T]		0.00037595	7.90488e-05	1	1	2	P37647	P37647 [84-98]		0	1713.83
FALSE	High	[R].LPLYDSEAVIASIQFEQYGEKNEKR.[N]	2xTMTpro [K21; K24]	0.000156587	7.90488e-05	1	1	2	WP_007220849.1	WP_007220849.1 [1317-1341]		0	3535.89
FALSE	High	[R].LPTGSGANISIDKR.[L]	1xTMTpro [K13]	8.45427e-06	7.90488e-05	1	1	2	P62615	P62615 [84-97]		0	1732.99	0.921	0.998691	10.77	116.3	103.3	80.4	5.66	6.38	124.42	133.2	145.7	145.5	152.9	132.9	143.5	125.4	125.9	100.6	758.4				75					112	114	114.9	118.2	115.9	125.7	125.4	120.7	8
FALSE	High	[R].IPTLEECDVCHGSGAKPGTQPQTCPTCH.[G]	4xCarbamidomethyl [C7; C10; C24; C27]; 1xTMTpro [K16]	3.03012e-06	7.90488e-05	1	1	1	P08622	P08622 [138-165]		0	3441.56
FALSE	High	[R].IPTLEECDVCHGSGAKPGTQPQTCPTCHGSGQVQMR.[Q]	4xCarbamidomethyl [C7; C10; C24; C27]; 1xTMTpro [K16]	2.37063e-07	7.90488e-05	1	1	2	P08622	P08622 [138-173]		0	4284.96
FALSE	High	[R].IQFKEGENPYANKR.[N]	2xTMTpro [K4; K13]	1.64055e-05	7.90488e-05	1	1	1	P0A6P5	P0A6P5 [455-468]		0	2302.28	1.206	0.0634407	11.78	67.7	84	148.3	13.31	3.53	15.79	394.4	499	376.6	463.9	511.6	551.8	542.4	520.1	464					482.6	2372.3			1456.8	331.6	390.5	297.5	358.7	446.2	483.5	542.4	498.5	36.9
FALSE	High	[R].IQFKEGENPYANK.[R]	2xTMTpro [K4; K13]	4.54245e-06	7.90488e-05	1	1	2	P0A6P5	P0A6P5 [455-467]		0	2146.18	0.945	0.998691	19.21	111.9	106.7	81.4	13.01	2.44	0.88	123.7	158.1	124.2	152.1	131.8	130.3	135.3	127.6	100.6					99.4					104	123.7	98.1	117.6	114.9	114.2	135.3	122.3	8
FALSE	High	[R].LQELKDELGDNLYIAQLDVR.[N]	1xTMTpro [K5]	3.3805e-08	7.90488e-05	1	1	4	P39831	P39831 [37-56]		0	2649.44	0.853	0.998691	5.42	114.6	99.8	85.6	13.08	7.64	156	122.4	166.4	140.9	135.3	106.1	127.2	118.2	122.3	103.1				2855.6	99.4					102.9	130.2	111.3	104.6	92.5	111.5	118.2	117.2	8.2
FALSE	High	[R].IQEIHIKVIHILIQLIEKEMVK.[-]	3xTMTpro [K7; K18; K22]	1.23132e-06	7.90488e-05	1	1	1	P63224	P63224 [171-192]		0	3580.22	0.858	0.99021	2.89	80.7	77	142.2	14.63	18.82		25.3	26.1	24.2	33	21.9	30.7	20.6	27.4	45.3										21.3	20.4	19.1	25.5	19.1	26.9	20.6	26.3	3.6
FALSE	High	[R].LQEDHDNAAWMAEQLR.[E]		4.83515e-05	7.90488e-05	1	1	1	P75823	P75823 [249-264]		0	1926.88
FALSE	High	[K].LQEDESFTNKNIVVILPSSGER.[Y]	1xTMTpro [K10]	1.39618e-06	7.90488e-05	1	1	3	P0ABK5	P0ABK5 [284-305]		0	2779.48	1.132	0.640534	31.82	106.6	122.8	70.5	20.39	8.01	44.55	105.3	75.5	109	74.6	90.2	101.5	104	109.5	81.7					42.6					88.5	59.1	86.1	57.7	78.7	88.9	104	105	6.5
FALSE	High	[R].IQDLAQGIHKLIR.[K]	1xTMTpro [K10]	4.93728e-05	7.90488e-05	1	1	1	P52095	P52095 [586-598]		0	1809.1	0.906	0.998691	9.56	123.5	109.4	67	9.5	13.34	16.65	64.2	79.5	69.6	76.6	63.3	68.7	66.1	50.1	35.2					44.6					54	62.2	55	59.2	55.2	60.2	66.1	48	2.8
FALSE	High	[K].LQDLAKECDLAGAIKSMFSGEKINR.[T]	1xCarbamidomethyl [C8]; 3xTMTpro [K6; K15; K22]	6.65379e-08	7.90488e-05	1	1	1	P0A6T1	P0A6T1 [66-90]		0	3707.04	0.594	0.0251288	8.33	120.3	70.2	109.5	12.96	15.71	23.99	140.9	111.4	144.5	152	101.6	69.6	80.9	85.8	109.4					154.1					118.5	87.2	114.1	117.5	88.6	61	80.9	82.2	8.7
FALSE	High	[R].LQDAFPVLYTGR.[D]		0.000373384	7.90488e-05	1	1	1	P33195	P33195 [796-807]		0	1379.73
FALSE	High	[R].IQALESILDAEHPNWR.[D]		4.63359e-07	7.90488e-05	1	1	2	P0AFM9	P0AFM9 [57-72]		0	1891.97
FALSE	High	[R].IQALAGWIAEQIGADVNHATR.[A]		2.83582e-09	7.90488e-05	1	1	2	P00961	P00961 [368-388]		0	2234.17
FALSE	High	[R].LQAFEGVVIAIR.[N]		0.000275986	7.90488e-05	1	1	2	P0A7K6	P0A7K6 [40-51]		0	1315.77
FALSE	High	[R].IQAEKSQQSSY.[-]	1xTMTpro [K5]	0.000471003	7.90488e-05	1	1	9	P69913	P69913 [51-61]		0	1572.82	3.949	2.11233e-16	3.35	40	160.7	99.3	9.53	7.2	119.09	151.8	149.4	123.3	134.8	595.7	593.4	547.3	511.3	352.1	1348.2				30.4					127.6	116.9	97.4	104.2	519.5	520	547.3	490.1	28
FALSE	High	[R].IQADQTPEDLDMEDNDIIEAHR.[E]	1xOxidation [M12]	1.17125e-07	7.90488e-05	2	2	10	WP_007220849.1; WP_007220848.1	WP_007220849.1 [112-133]; WP_007220848.1 [112-133]		0	2584.15
FALSE	High	[R].IQADQTPEDLDMEDNDIIEAHR.[E]	1xDeamidated [N15]	3.07272e-06	7.90488e-05	2	2	2	WP_007220849.1; WP_007220848.1	WP_007220849.1 [112-133]; WP_007220848.1 [112-133]		0	2569.14
FALSE	High	[R].IQADQTPEDLDMEDNDIIEAHR.[E]		1.47296e-08	7.90488e-05	2	2	16	WP_007220849.1; WP_007220848.1	WP_007220849.1 [112-133]; WP_007220848.1 [112-133]		0	2568.15
FALSE	High	[R].LQADEVQLHQKEAPGQPEPVR.[T]	1xTMTpro [K11]	4.76824e-05	7.90488e-05	1	1	1	P31554	P31554 [82-102]		0	2673.43
FALSE	High	[R].IQAALDEWHR.[S]		0.000383752	7.90488e-05	1	1	1	P37330	P37330 [60-69]		0	1238.63
FALSE	High	[R].LQAAATSAQKAALSKLSPEMVSASTLAGDPITAR.[L]	2xTMTpro [K10; K15]	7.32838e-09	7.90488e-05	1	1	2	P36938	P36938 [448-481]		0	3964.2	0.913	0.999988	9	105.5	96.8	97.7	8.07	3.25	17.81	152.3	171.5	152.3	178	145.4	145.5	151.1	155.5	169.8					131.8					128.1	134.2	120.3	137.6	126.8	127.5	151.1	149	13.5
FALSE	High	[K].LPYITFPEGSEEHTYLHAQR.[Q]		6.79461e-08	7.90488e-05	1	1	2	P0AFG8	P0AFG8 [437-456]		0	2388.16
FALSE	High	[R].LPYGVQADEQDCQDAIAFIQPDR.[V]	1xCarbamidomethyl [C12]	1.5721e-06	7.90488e-05	1	1	3	P18843	P18843 [83-105]		0	2649.22
FALSE	High	[R].IPVVWIHGLECTCCTESFIR.[S]	3xCarbamidomethyl [C11; C13; C14]	3.99244e-09	7.90488e-05	1	1	2	P69739	P69739 [52-71]		0	2477.18
FALSE	High	[R].IPVVSSPKAR.[R]	1xTMTpro [K8]	0.000166663	7.90488e-05	1	1	2	P0A9C5	P0A9C5 [346-355]		0	1357.85	0.932	0.998691	6.02	108.2	102.6	89.3	8.54	3.14	28.41	270.7	319.4	266.5	278.6	269.9	265.3	252.4	255.6	184.9					277.8					227.6	249.9	210.5	215.4	235.4	232.5	252.4	245	14.7
FALSE	High	[R].IPVIAGTGANATAEAISLTQR.[F]		3.15622e-07	7.90488e-05	1	1	1	P0A6L2	P0A6L2 [71-91]		0	2054.12
FALSE	High	[R].LPVHNIYAEYVHFADLNAPLNDDEHAQLER.[L]		6.5921e-10	7.90488e-05	1	1	2	P15254	P15254 [28-57]		0	3503.7
FALSE	High	[R].IPVHMIETINKLNR.[I]	1xTMTpro [K11]	4.73673e-06	7.90488e-05	1	1	2	P00579	P00579 [452-465]		0	1982.15	1.098	0.400827	5.39	95.9	102.8	101.3	5.02	3.57	9.03	300.9	308.6	278.9	312.7	327.5	341.8	325.8	313.3	343.3					302.1					253	241.5	220.3	241.8	285.6	299.5	325.8	300.3	27.3
FALSE	High	[R].IPVCGLVSSYNATELPPGPDR.[L]	1xCarbamidomethyl [C4]	2.30794e-06	7.90488e-05	1	1	2	P76113	P76113 [244-264]		0	2242.12
FALSE	High	[R].IPVAYLTNKAWFCGHEFYVDER.[V]	1xCarbamidomethyl [C13]; 1xTMTpro [K9]	5.4724e-08	7.90488e-05	1	1	4	P39199	P39199 [88-109]		0	3019.51	0.969	0.999988	14.58	149.6	150.4		14.95	12.59		28.9	35.7	27.6	25.5	23.9	31.8	30.1	26.8											24.3	27.9	21.8	19.7	20.8	27.9	30.1	25.7
FALSE	High	[K].LPTPEEYQTYVAQVDKTAVDTYR.[Y]	1xTMTpro [K16]	1.2058e-06	7.90488e-05	1	1	1	P36683	P36683 [820-842]		0	2991.53
FALSE	High	[K].LQGIAQQNSFKHT.[-]	1xTMTpro [K11]	4.86896e-05	7.90488e-05	2	2	2	P69910; P69908	P69910 [454-466]; P69908 [454-466]		0	1775.97	0.497	0.00048937	38.61	112.8	59	128.3	39.64	17.49	47.14	302.2	161.5	350.9	163.1	131.6	91.8	103.2	130.6	178.6					188.6				676.4	254.1	126.4	277.2	126.1	114.8	80.4	103.2	125.2	14.2
FALSE	High	[-].MKTIEVDDELYSYIASH.[T]	1xTMTpro [K2]; 1xTMTpro [N-Term]	0.000293626	7.90488e-05	1	1	2	P0AFY8	P0AFY8 [1-17]		0	2622.36
FALSE	High	[R].LSQAGAQLMTWFGVACELHR.[D]	1xCarbamidomethyl [C16]	5.90919e-08	7.90488e-05	1	1	4	P21367	P21367 [155-174]		0	2275.11
FALSE	High	[R].ISSGLPIFAMSR.[H]		0.000474222	7.90488e-05	1	1	2	P21599	P21599 [398-409]		0	1278.69
FALSE	High	[R].IVGLEIGADDYIPKPFNPR.[E]	1xTMTpro [K14]	3.15622e-07	7.90488e-05	1	1	2	P0AA16	P0AA16 [92-110]		0	2418.34	0.987	0.989243	14.05	103.2	102.4	94.3	14.22	3.93	14.72	176.8	225.9	166.4	208.7	190.5	204.5	190.7	187.6	194.9					158.2					148.7	176.8	131.4	161.4	166.1	179.2	190.7	179.8	15.5
FALSE	High	[M].IVGKQMQFFGAR.[A]	1xTMTpro [K4]	0.000295653	7.90488e-05	1	1	2	P09373	P09373 [425-436]		0	1685.95	0.693	0.232336	16.86	127.4	87.6	85	10.61	2.99	70.37	309.2	251.7	303.2	258.3	189.9	195.3	187.6	200.5	108.2					322.4					260	197	239.5	199.7	165.6	171.1	187.6	192.2	8.6
FALSE	High	[R].LVGETGKVVLADINESMLKMGR.[E]	2xTMTpro [K7; K19]	0.000124548	7.90488e-05	1	1	2	P0A887	P0A887 [84-105]		0	2968.68	1.384	0.0754106	5.06	89.2	123.3	87.5	10.49	8.89	31.21	50.3	64.7	55.2	57.2	71.2	87.5	79.9	75.4	44					68.9					42.3	50.6	43.6	44.2	62.1	76.7	79.9	72.3	3.5
FALSE	High	[R].IVGDDEADFKQNLISVNSPIAR.[G]	1xTMTpro [K10]	5.86808e-08	7.90488e-05	1	1	2	P0A6W5	P0A6W5 [107-128]		0	2705.44	0.796	0.875322	11.68	108.2	89.8	102	8.68	5.45	11.97	122.1	117.2	119	140.7	90.4	101.6	101.8	98.5	104.4					123.7					102.7	91.7	94	108.8	78.8	89	101.8	94.4	8.3
FALSE	High	[R].LVGAPPGYVGYEEGGYLTEAVR.[R]		1.74366e-07	7.90488e-05	1	1	4	P63284	P63284 [646-667]		0	2297.14
FALSE	High	[R].LVEYHQMTAPLIGYYSKEAEAGNTKY.[A]	2xTMTpro [K17; K25]	5.91605e-07	7.90488e-05	1	1	1	P69441	P69441 [168-193]		0	3584.86	1.049	0.842783	2.6	44.6	44.2	211.2	7.53	5.5	103.04	112.3	133.3	121.8	129.8	121.7	121	128.1	135.9	150.9			1903.7	2692.4	186.5					94.4	104.3	96.2	100.4	106.1	106	128.1	130.3	12
FALSE	High	[R].IVELPAGATPVDFAYAVHTDIGHACVGAR.[V]	1xCarbamidomethyl [C25]	2.92293e-07	7.90488e-05	1	1	2	P0AG24	P0AG24 [397-425]		0	3007.51
FALSE	High	[R].LVEGDHNIDCKIDGFGPM.[K]	1xCarbamidomethyl [C10]; 1xTMTpro [K11]	5.14805e-05	7.90488e-05	1	1	2	P0AFJ1	P0AFJ1 [84-101]		0	2321.12	1.096	0.540418	2.8	102.8	112.6	84.6	9.78	4.32	126.56	173.4	219.3	198.5	208	210.8	233.4	219.5	226	167.3			1317.9		121.7					145.8	171.6	156.8	160.8	183.8	204.5	219.5	216.6	13.3
FALSE	High	[R].IVEFIEKPDQPQTLDSDIMAVGR.[Y]	1xTMTpro [K7]	2.43492e-08	7.90488e-05	1	1	2	P0AAB6	P0AAB6 [192-214]		0	2905.53	0.845	0.997357	5.37	85.2	72	142.9	8.92	1.33	93.11	124.8	146.1	154.5	146.9	125.8	123.3	121.9	124.4	85.5		3427.4			111.5					104.9	114.3	122	113.6	109.7	108	121.9	119.2	6.8
FALSE	High	[R].IVEEAMIAANICAAR.[V]	1xCarbamidomethyl [C12]	0.000266642	7.90488e-05	1	1	2	P30850	P30850 [388-402]		0	1631.82
FALSE	High	[R].LVDIVEPTEKTVDALMR.[L]	1xTMTpro [K10]	5.25401e-07	7.90488e-05	1	1	3	P0A7R5	P0A7R5 [73-89]		0	2233.24	0.91	0.998691	14.99	113.7	103.5	82.7	11.52	4.01	17.69	335.9	304.3	367.8	282.7	295.8	286	286.2	311.1	205					263.6					282.4	238.1	290.5	218.6	258	250.6	286.2	298.2	16.3
FALSE	High	[R].LVDLPGYGYAEVPEEMKR.[K]	1xTMTpro [K17]	2.82266e-07	7.90488e-05	1	1	2	P0A6P7	P0A6P7 [76-93]		0	2370.23	0.918	0.998691	10.9	107.5	99.3	93.2	8.14	2.76	1.51	223.2	257.5	218.5	250	218	218.2	229.2	215.7	202.5					206.8					187.7	201.5	172.6	193.3	190.1	191.2	229.2	206.7	16.1
FALSE	High	[R].LVDIEQVSSTHAKVTLEPLER.[G]	1xTMTpro [K13]	1.14697e-07	7.90488e-05	1	1	19	P0A7Z4	P0A7Z4 [13-33]		0	2668.48	0.959	0.998691	4.33	83.7	82.2	134.1	9.59	6.89	28.94	205.6	223.5	184.6	229.6	188.4	211.7	209.2	222.7	279.2					229.1				780.4	172.9	174.9	145.8	177.5	164.3	185.5	209.2	213.5	22.2
FALSE	High	[K].IVGLQTEAPLKR.[A]	1xTMTpro [K11]	0.000190095	7.90488e-05	1	1	1	P09373	P09373 [97-108]		0	1629	0.645	0.0917645	30.11	68.9	39.9	191.1	36.92	14.42	117.3	199.1	101.6	216.2	114.2	107.3	78.5	81.9	93.2	88	870.7			2284.5	200.7					167.4	79.5	170.8	88.3	93.6	68.8	81.9	89.3	7
FALSE	High	[R].LVDIEQVSSTH.[A]		0.000449061	7.90488e-05	1	1	2	P0A7Z4	P0A7Z4 [13-23]		0	1227.62
FALSE	High	[R].LVDKALWPLGKELR.[N]	2xTMTpro [K4; K11]	1.42687e-05	7.90488e-05	1	1	1	P00864	P00864 [786-799]		0	2246.39	0.947	0.998691	13.78	115.9	110.3	73.8	13.82	2.61	148.47	89.6	110.7	91.7	118.3	96.4	98.4	92.4	95.3	64.1	870.7		1317.9		48.7					75.3	86.6	72.4	91.5	84.1	86.2	92.4	91.3	5.1
FALSE	High	[H].IVDETLAANNLDR.[S]		3.63335e-05	7.90488e-05	1	1	2	P0A6R0	P0A6R0 [223-235]		0	1443.74
FALSE	High	[R].IVDEQPGAECQLIGTATGKQSNWLSGQHGEEGGSMR.[G]	1xCarbamidomethyl [C10]; 1xTMTpro [K19]	6.74734e-08	7.90488e-05	1	1	2	P0AF70	P0AF70 [34-69]		0	4131.98	1.11	0.981894	15.22	42.5	45	212.5	11.61	10.28	128.06	37.7	36.4	28.7	33.8	38.5	32	35.7	40.7	39	786.5									31.7	28.5	22.7	26.1	33.6	28	35.7	39	3.1
FALSE	High	[N].LVCGPVQICWHKFAR.[Y]	2xCarbamidomethyl [C3; C9]; 1xTMTpro [K12]	1.83099e-07	7.90488e-05	2	2	2	P69910; P69908	P69910 [157-171]; P69908 [157-171]		0	2175.16	0.897	0.998691	4.24	108.4	96.4	95.2	9.33	8.07	105.4	173.4	153.4	184.8	153.6	162	135.2	150.4	140.2	143.4	702.2				105.4					145.8	120	146	118.8	141.3	118.5	150.4	134.4	11.4
FALSE	High	[M].LVANDQMALGAMR.[A]		0.000332295	7.90488e-05	1	1	2	P03023	P03023 [243-255]		0	1389.7
FALSE	High	[R].IVALKPDLVIAWR.[G]	1xTMTpro [K5]	0.000118639	7.90488e-05	1	1	2	P37028	P37028 [74-86]		0	1798.13
FALSE	High	[Y].IVALDQGTTSSR.[A]	1xTMTpro [N-Term]	9.12888e-06	7.90488e-05	1	1	2	P0A6F3	P0A6F3 [7-18]		0	1551.87	0.925	0.998691	3.5	122.9	107.7	69.4	7.73	8.94	20.07	195.4	202.2	176.2	212.2	185.4	190.9	159.5	163.6	129.5					97.3					164.3	158.2	139.2	164.1	161.7	167.3	159.5	156.8	10.3
FALSE	High	[Y].IVALDQGTTSSR.[A]		4.80158e-05	7.90488e-05	1	1	2	P0A6F3	P0A6F3 [7-18]		0	1247.66
FALSE	High	[R].LVAKLEDAQVQLENNR.[L]	1xTMTpro [K4]	3.50058e-08	7.90488e-05	1	1	2	P23839	P23839 [185-200]		0	2144.2	0.835	0.987114	4.73	128.3	108.7	62.9	6.05	9.41	54.36	137.2	148.9	143.3	158.2	109.9	130.7	117.3	134.8	47.8					107.5					115.4	116.5	113.2	122.3	95.8	114.5	117.3	129.2	3.8
FALSE	High	[R].LVAKIDTEKSSVFDYR.[G]	2xTMTpro [K4; K9]	0.000113009	7.90488e-05	1	1	1	P37645	P37645 [311-326]		0	2479.41	1.001	0.994886	5.75	109.1	115.2	75.7	13.57	9.18	22.65	66.8	90.3	71	80.4	68.3	85.4	80.7	78.9	61.6					44.6					56.2	70.7	56.1	62.2	59.6	74.8	80.7	75.6	4.9
FALSE	High	[K].LVADSITSQLER.[R]		0.000200911	7.90488e-05	1	1	2	P0A7V3	P0A7V3 [115-126]		0	1331.72
FALSE	High	[R].LTWSVPSDKCDVPGR.[K]	1xCarbamidomethyl [C10]; 1xTMTpro [K9]; 1xTMTpro [N-Term]	0.000399835	7.90488e-05	1	1	2	WP_007220849.1	WP_007220849.1 [1654-1668]		0	2325.25	14.058	2.11233e-16	8.89	11.7	162.3	126	27.85	6.99		47	30.9	26.8	28.5	366.7	431.7	419.9	402.8	319.4										39.5	24.2	21.2	22	319.8	378.3	419.9	386.1	25.4
FALSE	High	[R].LTWSVPSDKCDVPGR.[K]	1xCarbamidomethyl [C10]; 1xTMTpro [K9]	8.69361e-06	7.90488e-05	1	1	4	WP_007220849.1	WP_007220849.1 [1654-1668]		0	2021.04	11.092	2.11233e-16	14.93	13	145.2	141.8	30.59	2.16	88.38	182	96.1	112.3	111.6	1249.2	1256.1	1274.1	1210.2	1223.6				2121.3	97.3					153	75.2	88.7	86.3	1089.4	1100.7	1274.1	1160	97.3
FALSE	High	[K].LVDKVIGITNEEAISTAR.[R]	1xTMTpro [K4]	4.11507e-07	7.90488e-05	1	1	2	P0ABK5	P0ABK5 [243-260]		0	2233.27	0.823	0.932552	16.73	108.9	90.5	100.5	15.78	5.76	25.02	107.4	82.9	111.2	83.3	82.7	73	76	81.3	104.4					73					90.3	64.9	87.8	64.4	72.1	64	76	77.9	8.3
FALSE	High	[R].LVGLTGIDDAAR.[A]		0.000293626	7.90488e-05	1	1	2	P76658	P76658 [69-80]		0	1200.66
FALSE	High	[R].LVGQNQTYTVQEGDKNLQAIAR.[R]	1xTMTpro [K15]	1.17808e-08	7.90488e-05	1	1	1	P76193	P76193 [35-56]		0	2750.48	0.827	0.989243	2.47	101.8	82.9	115.3	4.82	3.47	66.74	219.2	243.4	240.3	241.7	187.8	204.4	195.2	197	163.5					249.4				832.4	184.3	190.5	189.8	186.9	163.8	179.1	195.2	188.8	13
FALSE	High	[R].LVGSSHLLTDPAKTAR.[Y]	1xTMTpro [K13]	2.16863e-05	7.90488e-05	1	1	2	P06149	P06149 [19-34]		0	1970.14	1.52	0.000339999	3.01	73.9	115.7	110.3	7.31	3.63	114.8	190	208.2	180.2	209.9	292.5	307.6	317.1	315.3	296.8			1391.1		115.6					159.8	162.9	142.3	162.3	255.1	269.5	317.1	302.2	23.6
FALSE	High	[R].LVQEAGADMIECNFSCPQMTSH.[A]	2xCarbamidomethyl [C12; C16]	6.80941e-06	7.90488e-05	1	1	2	P25889	P25889 [122-143]		0	2525.06
FALSE	High	[R].IVQAMEEIKEELAAR.[R]	1xTMTpro [K9]	1.56117e-06	7.90488e-05	1	1	2	P0A8F8	P0A8F8 [256-270]		0	2034.12	0.799	0.890245	6.54	85	67.8	147.2	7.83	2.19	188.01	165.8	193.5	172.3	192.8	141.5	148.2	143.6	147.4	142.1	702.2				133.8			20667.2		139.4	151.4	136.1	149.1	123.4	129.9	143.6	141.3	11.3
FALSE	High	[R].LVPKQFDYLVNSMR.[V]	1xTMTpro [K4]	0.000405341	7.90488e-05	1	1	2	P00579	P00579 [261-274]		0	2014.11	1.187	0.270269	18.39	92	106	102	7.62	18.04	119.42	205.6	182.7	172.1	182.7	188.9	281	208.7	212.4	202.5	1095.4		1757.2		160.2					172.9	143	135.9	141.3	164.7	246.2	208.7	203.6	16.1
FALSE	High	[R].LVPGYEAPVMLAYSAR.[N]		0.000203708	7.90488e-05	1	1	2	P0A9C5	P0A9C5 [323-338]		0	1736.9
FALSE	High	[R].LVPEHDPVHKVTIIPR.[G]	1xTMTpro [K10]	1.51935e-05	7.90488e-05	1	1	2	P0AAI3	P0AAI3 [424-439]		0	2154.27	1.205	0.0952252	0.43	79.2	97.5	123.4	3.92	4.54	6.41	213	232.1	222.2	230.6	256.1	280.4	283.7	277	337					369					179.1	181.6	175.5	178.3	223.3	245.7	283.7	265.5	26.8
FALSE	High	[R].IVPDFAAAGASIITFHPEASEHVDR.[T]		5.51713e-07	7.90488e-05	1	1	3	P0AG07	P0AG07 [77-101]		0	2650.33
FALSE	High	[R].LVNVKYDSFDSALR.[N]	1xTMTpro [K5]	8.38091e-05	7.90488e-05	1	1	1	P77748	P77748 [287-300]		0	1931.06	1.22	0.293893	4.57	7.3	9	283.6	3.27	5.87	88.63	60.9	65.4	62.3	64.5	73.4	75.9	83.9	79.7			3545.6		2447.6	52.7					51.2	51.2	49.2	49.9	64	66.5	83.9	76.4
FALSE	High	[R].LVNTNVDQAAAASGR.[V]		3.63335e-05	7.90488e-05	1	1	2	P0AG90	P0AG90 [283-297]		0	1486.76
FALSE	High	[R].LVNNHLDEMMPVIYTPTVGAACER.[F]	1xCarbamidomethyl [C22]	8.93973e-06	7.90488e-05	1	1	1	P26616	P26616 [91-114]		0	2730.3
FALSE	High	[R].IVNAYEAWEEAEQKR.[K]	1xTMTpro [K14]	2.0225e-05	7.90488e-05	1	1	2	P0A9K3	P0A9K3 [316-330]		0	2140.1	0.971	0.989243	6.16	96.1	92	111.8	6.79	5.43	15.01	303.7	341.6	310.8	348.4	297.6	328.8	326	298.6	340.8					421.8					255.4	267.3	245.5	269.4	259.5	288.1	326	286.2	27.1
FALSE	High	[R].LVITPVDGSDPYEEMIPKWR.[Q]	1xTMTpro [K18]	8.44605e-07	7.90488e-05	1	1	2	P0A8T7	P0A8T7 [1175-1194]		0	2649.39	1.293	0.169675	22.11	93.2	120.3	86.5	17.97	4.12	144.06	76.1	101.3	70.8	98.9	110.7	116.5	113.4	105.7	80.5	870.7				30.4					64	79.3	55.9	76.5	96.5	102.1	113.4	101.3	6.4
FALSE	High	[K].IVIRPLPGLPVIR.[D]		2.92709e-05	7.90488e-05	1	1	1	P07014	P07014 [89-101]		0	1442.96
FALSE	High	[R].IVLQLDGEEIVDCVPDIGYHHR.[G]	1xCarbamidomethyl [C13]	5.07378e-07	7.90488e-05	1	1	2	P33599	P33599 [229-250]		0	2577.28
FALSE	High	[R].LVLINPELLEKSGETGIEEGCLSIPEQR.[A]	1xCarbamidomethyl [C21]; 1xTMTpro [K11]	1.55149e-05	7.90488e-05	1	1	2	P0A6K3	P0A6K3 [71-98]		0	3427.83
FALSE	High	[R].LVIIGGDHGTAGAIR.[M]		1.80889e-05	7.90488e-05	1	1	2	P31806	P31806 [257-271]		0	1449.82
FALSE	High	[R].IVIKVNEDEMYPGEAGIDIYNLTKYTR.[S]	2xTMTpro [K4; K24]	5.73976e-09	7.90488e-05	1	1	1	P0A8V2	P0A8V2 [732-758]		0	3753.01	0.969	0.998691	9.67	100.1	99	100.9	6.6	8.83	143.53	45.6	48.9	44.3	41.8	45.6	43.3	41.5	50.7	45.3	617.9				34.5					38.3	38.3	35	32.3	39.8	37.9	41.5	48.6	3.6
FALSE	High	[R].LVLEVQQQLGGGIVR.[T]		9.19281e-06	7.90488e-05	1	1	2	P0ABB4	P0ABB4 [39-53]		0	1608.94
FALSE	High	[R].LVLCDVLTYVER.[F]	1xCarbamidomethyl [C4]	0.000310233	7.90488e-05	1	1	2	P68767	P68767 [357-368]		0	1479.79
FALSE	High	[R].IVLAEKGVSFEIEHVEKDNPPQDLIDLNPNQSVPTLVDR.[E]	2xDeamidated [N19; N28]; 2xTMTpro [K6; K17]	2.26132e-05	7.90488e-05	1	1	1	P0ACA3	P0ACA3 [27-65]		0	4978.65
FALSE	High	[R].IVLAEKGVSFEIEHVEKDNPPQDLIDLNPNQSVPTLVDR.[E]	2xTMTpro [K6; K17]	2.0617e-07	7.90488e-05	1	1	1	P0ACA3	P0ACA3 [27-65]		0	4976.69
FALSE	High	[R].LVLADEPTGNLDAR.[N]		5.11231e-05	7.90488e-05	1	1	1	P75957	P75957 [166-179]		0	1483.78
FALSE	High	[K].LVKSKATNLLYTR.[N]	2xTMTpro [K3; K5]	0.000192743	7.90488e-05	1	1	2	P0ABT2	P0ABT2 [6-18]		0	2115.31	0.729	0.429675	29.1	99.5	65.4	135	34.89	16.59	102.53	350.1	185.3	363	197.6	220.4	156.3	158.8	188.2	225.1	1544.8				356.9					294.4	145	286.7	152.8	192.2	137	158.8	180.4	17.9
FALSE	High	[R].LVKGEVVASTFDEPASR.[H]	1xTMTpro [K3]	2.03312e-07	7.90488e-05	1	1	2	P0AG30	P0AG30 [222-238]		0	2109.15	0.88	0.998691	3.27	109.5	96.5	94	5.41	3.2	141.6	129.6	118.2	125.3	134.4	109.7	113.9	110.8	117.8	100.6	1516.7				109.5					109	92.5	99	103.9	95.7	99.8	110.8	112.9	8
FALSE	High	[R].LVKDYLDGVDVAEGELVVLENVR.[F]	1xTMTpro [K3]	2.35797e-05	7.90488e-05	1	1	7	P0A799	P0A799 [91-113]		0	2848.56	1.194	0.208922	8.87	91.2	104.4	104.4	10.21	5.05	132.96	171	215.5	189.6	208.7	226.1	218.8	229.3	246.2	227.6	2303.2				194.7					143.8	168.6	149.8	161.4	197.2	191.7	229.3	236	18.1
FALSE	High	[R].LVHTLNGSGLAVGR.[T]	1xDeamidated [N6]	2.07973e-05	7.90488e-05	1	1	2	P0A8L1	P0A8L1 [384-397]		0	1394.78
FALSE	High	[R].LVHTLNGSGLAVGR.[T]		5.79523e-05	7.90488e-05	1	1	2	P0A8L1	P0A8L1 [384-397]		0	1393.79
FALSE	High	[R].LVHIPEEELLPGLEKQAPLR.[A]	1xTMTpro [K15]; 1xTMTpro [N-Term]	5.87652e-05	7.90488e-05	1	1	2	P27434	P27434 [71-90]		0	2889.71
FALSE	High	[N].LVGYDAMAIGNHEFDNPLTVLR.[Q]		8.21346e-07	7.90488e-05	1	1	2	P07024	P07024 [106-127]		0	2445.22
FALSE	High	[R].LVGTVNAGEEVTLLQTDANTNYAQVKDSSGR.[T]	1xTMTpro [K26]	3.83313e-08	7.90488e-05	1	1	2	P0ADT8	P0ADT8 [46-76]		0	3554.83	1.186	0.797459	14.07	85	106.3	108.8	10.47	13.1	34.35	35.7	29	37.1	33.4	45.3	47.4	41.1	34.8	56.6					34.5					30	22.7	29.3	25.8	39.5	41.5	41.1	33.4	4.5
FALSE	High	[R].LTVSTIEDKR.[Q]	1xTMTpro [K9]	0.000336889	7.90488e-05	1	1	2	P67660	P67660 [223-232]		0	1465.85	0.874	0.998691	4.47	116.7	101.2	82.1	4.94	1.55	133.81	159.7	172.8	161.7	176.7	143.1	147.4	146.6	143.2	115.7				1305.4	117.6					134.3	135.2	127.7	136.6	124.8	129.2	146.6	137.3	9.2
FALSE	High	[R].ISQATGSTEIDR.[L]		0.000405341	7.90488e-05	1	1	2	P77774	P77774 [232-243]		0	1277.63
FALSE	High	[K].ITTVQAAIDYINGHQA.[-]	1xDeamidated [N12]	8.98458e-05	7.90488e-05	1	1	3	P0A6A8	P0A6A8 [63-78]		0	1715.86
FALSE	High	[R].LTTQMKSVGEVMAIGR.[T]	1xTMTpro [K6]	0.000128946	7.90488e-05	1	1	1	P00968	P00968 [374-389]		0	2025.12	0.893	0.998691	6.35	109.5	100.5	90	12.07	8.78	29.62	40	53.3	44.4	47.2	37	45.4	43.5	40.6	46.5					30.4					33.6	41.7	35.1	36.5	32.3	39.8	43.5	38.9	3.7
FALSE	High	[R].ITGIDSSPAMIAEAR.[S]		1.0127e-06	7.90488e-05	1	1	2	P76145	P76145 [58-72]		0	1531.78
FALSE	High	[R].LTGGSAEDAAKR.[G]	1xTMTpro [K11]	0.000422306	7.90488e-05	1	1	8	P37647	P37647 [275-286]		0	1479.81	0.849	0.998691	11.97	84.8	73.2	142	7.29	3.4	35.66	1164.3	1332.2	1150.3	1286.6	1059.5	1054.8	1088.4	1002.5	1349.4			2050.1		1348.4	1395.5			6087.2	979	1042.5	908.6	994.8	924	924.3	1088.4	960.9	107.3
FALSE	High	[F].ITGEVSEQTIHSAR.[E]		5.18404e-05	7.90488e-05	1	1	2	P0AFP6	P0AFP6 [191-204]		0	1527.78
FALSE	High	[R].LTFSEALAKLYQR.[L]	1xTMTpro [K9]	7.61393e-06	7.90488e-05	1	1	2	P22523	P22523 [1306-1318]		0	1844.06	1.821	8.46027e-06	1.35	76.6	139.7	83.7	1.85	2.07	144.34	147.5	142.1	147.1	147.8	269.9	277.5	264.4	267.7	161				1794.9	64.9					124	111.2	116.2	114.3	235.4	243.2	264.4	256.6	12.8
FALSE	High	[Y].ITFPEGSEEHTYLHAQR.[Q]		2.61695e-06	7.90488e-05	1	1	2	P0AFG8	P0AFG8 [440-456]		0	2014.96
FALSE	High	[K].ITFNAPTVPVVNNVDVKCETNGDAIR.[D]	1xCarbamidomethyl [C18]; 1xTMTpro [K17]	3.55393e-07	7.90488e-05	1	1	2	P0AAI9	P0AAI9 [219-244]		0	3147.64	0.599	0.0184223	29.24	139.8	83.6	76.6	29.52	9.46	69.76	132.4	74	148.5	98.7	68.3	57.9		68.6	36.5					107.5					111.3	57.9	117.3	76.3	59.6	50.7		65.8	2.9
FALSE	High	[K].ITFIDGDEGILLHR.[G]		3.20415e-06	7.90488e-05	1	1	3	P0ABH7	P0ABH7 [57-70]		0	1598.85
FALSE	High	[R].ITESEFLWQHNQDPMAVDKLAEGIR.[K]	1xTMTpro [K19]	1.01743e-08	7.90488e-05	1	1	4	P0A870	P0A870 [276-300]		0	3231.64	0.901	0.999988	3.65	106.8	93.3	99.9	6.31	4.25	22.82	369.4	412	373.2	416.1	343	364.1	342.7	328.5	311.9					431.9					310.6	322.4	294.8	321.7	299.1	319	342.7	314.9	24.8
FALSE	High	[K].ITEQEAQEMVDHLVMKLR.[M]	1xTMTpro [K16]	2.35413e-07	7.90488e-05	1	1	2	P09373	P09373 [297-314]		0	2474.31	0.525	0.000617485	37.5	102.5	55.5	142	29.28	12.31	130.2	537.6	323.7	548.7	323.3	242.8	197.9	210.5	258.3	306.8				5466.4	577.9	837.3				452	253.3	433.4	250	211.7	173.4	210.5	247.6	24.4
FALSE	High	[R].LTEINVTSPTCIR.[E]	1xCarbamidomethyl [C11]	2.37448e-05	7.90488e-05	1	1	2	P04425	P04425 [279-291]		0	1503.78
FALSE	High	[N].LTDYGAFVDLGGVDGLLHITDMAWKR.[V]	1xTMTpro [K25]	0.000386388	7.90488e-05	1	1	1	P0AG67	P0AG67 [202-227]		0	3167.65
FALSE	High	[K].ITDVEVLKAQFEEER.[V]	1xTMTpro [K8]	1.4983e-05	7.90488e-05	1	1	2	P0A6P1	P0A6P1 [105-119]		0	2110.14	0.618	0.0490031	15.4	123.9	76.8	99.3	20.7	11.8	39.01	174.2	112.1	168.9	129.5	99.9	74.8	91.3	91.9	157.2					89.2					146.5	87.7	133.4	100.1	87.1	65.5	91.3	88.1	12.5
FALSE	High	[R].ITDSHQWNTLLSLHNAQFYLLQR.[T]		5.24791e-08	7.90488e-05	1	1	1	P07102	P07102 [259-281]		0	2798.44
FALSE	High	[R].LTGLEGEQLGIVSLR.[E]		2.30794e-06	7.90488e-05	1	1	4	P0A707	P0A707 [26-40]		0	1584.9
FALSE	High	[R].ITDSHQWNTLLSLHNAQFY.[L]		0.000295653	7.90488e-05	1	1	1	P07102	P07102 [259-277]		0	2288.11
FALSE	High	[R].ITAVIPYFGYAR.[Q]		0.000434	7.90488e-05	1	1	2	P0A717	P0A717 [85-96]		0	1370.75
FALSE	High	[R].LTADQTQYHFLSGFTAKLAGTER.[G]	1xTMTpro [K17]	2.44912e-09	7.90488e-05	1	1	4	P22259	P22259 [374-396]		0	2859.5	0.894	0.998691	4.46	95.5	85.1	119.4	2.36	3.11	107.32	293.2	294	280.7	295.5	248	266.8	262.7	260.2	311.9	1432.5		2782.3		367					246.5	230.1	221.7	228.5	216.3	233.8	262.7	249.4	24.8
FALSE	High	[Y].ITADATGPKHMNIKVTR.[A]	2xTMTpro [K9; K14]	9.644e-07	7.90488e-05	1	1	2	P0A6Y8	P0A6Y8 [286-302]		0	2461.42	1.241	0.0598518	16.27	54	68.8	177.2	14.16	5.96	91.25	206.2	263.9	197.6	250.1	285.3	293.2	318.6	278.6	280.4			1976.9	2284.5	233.2					173.4	206.5	156.1	193.4	248.8	256.9	318.6	267	22.3
FALSE	High	[R].LTAAPGNGASIGGLKVMTDNGWFAAR.[P]	1xDeamidated [N7]; 1xTMTpro [K15]	3.76217e-06	7.90488e-05	1	1	2	P36938	P36938 [482-507]		0	2880.5
FALSE	High	[R].LTAAPGNGASIGGLKVMTDNGWFAAR.[P]	1xTMTpro [K15]	3.60786e-06	7.90488e-05	1	1	2	P36938	P36938 [482-507]		0	2879.52	0.892	0.998691	4.48	122.3	107	70.7	7.33	5.34	9.32	89.4	97.5	89.9	104.1	83	88.8	78.5	80.8	57.8					50.7					75.2	76.3	71	80.5	72.4	77.8	78.5	77.4	4.6
FALSE	High	[R].LTAANMLDAKEHGAVILTAHEVTGLIR.[E]	1xTMTpro [K10]	1.19603e-07	7.90488e-05	1	1	3	P0A9C0	P0A9C0 [153-179]		0	3148.75	0.922	0.998691	13.99	115.8	107.1	77.1	5.7	10.26	65.37	64.1	66.5	61.3	70.1	53.9	68.9	61.7	59.2	71.7					26.4					53.9	52	48.4	54.2	47	60.4	61.7	56.7	5.7
FALSE	High	[R].LTAANMLDAKEHGAVILTAH.[E]	1xTMTpro [K10]	2.71094e-05	7.90488e-05	1	1	2	P0A9C0	P0A9C0 [153-172]		0	2380.3
FALSE	High	[R].LSYDTEASIAKAKR.[L]	2xTMTpro [K11; K13]	0.000268485	7.90488e-05	1	1	1	P0A870	P0A870 [101-114]		0	2161.25	0.76	0.654224	4.79	118	89.4	92.6	8.96	2.71	40.48	128.1	154.1	139	154.9	108.6	113.1	108.7	114.5	85.5					154.1					107.7	120.6	109.8	119.8	94.7	99.1	108.7	109.7	6.8
FALSE	High	[R].ISTVPEAVEMQSR.[V]		5.25677e-05	7.90488e-05	1	1	2	P0AFG3	P0AFG3 [561-573]		0	1446.73
FALSE	High	[R].LSTLEVMKYFH.[S]	1xTMTpro [K8]	0.00018363	7.90488e-05	1	1	2	P0AFI7	P0AFI7 [121-131]		0	1671.91	0.948	0.998691	8.86	92.4	89.4	118.2	2.93	8.4		27.6	26.5	25.7	26.6	26.4	22.5	27.4	25	34										23.2	20.7	20.3	20.6	23	19.7	27.4	24	2.7
FALSE	High	[R].LSSVSHPEYIGR.[V]		2.49329e-05	7.90488e-05	1	1	2	P30177	P30177 [199-210]		0	1344.69
FALSE	High	[R].LSSTDPNLQNIPVR.[N]		0.000135365	7.90488e-05	1	1	2	P00582	P00582 [669-682]		0	1553.83
FALSE	High	[R].ISSIIQKIYR.[Q]	1xTMTpro [K7]	0.000452133	7.90488e-05	1	1	2	WP_007220845.1	WP_007220845.1 [707-716]		0	1524.94	77.419	2.11233e-16	41.82	1.9	144.1	154	132.43	5.33		31.9	4.9	2.7	3.4	299.6	295.5	317.5	331.2	329.5										26.8	3.8	2.1	2.6	261.3	258.9	317.5	317.5	26.2
FALSE	High	[K].LTDDDMTIIEGKR.[D]	1xTMTpro [K12]	3.24919e-06	7.90488e-05	1	1	2	P68206	P68206 [24-36]		0	1810.95	0.547	0.00161045	59.1	66.2	34.6	199.3	56.27	15.98	57.83	540.7	189.5	615.2	214.4	210.2	146.1	164.6	192.2	167.3	758.4	4254.7		1387	403.5	1814.1				454.6	148.3	485.9	165.8	183.3	128	164.6	184.2	13.3
FALSE	High	[R].LTGLEPGELFVHR.[N]		3.53309e-06	7.90488e-05	1	1	2	P61517	P61517 [52-64]		0	1467.8
FALSE	High	[K].LTGMVQDAQQNKLVVHPYTVR.[S]	1xTMTpro [K12]	8.86903e-07	7.90488e-05	1	1	1	P09394	P09394 [296-316]		0	2701.48	0.69	0.144028	45.76	117.7	83.8	98.5	35.27	8.18	4.97	123.4	69	135.7	69.8	67	60.5	65.3	73.7	80.5					75					103.8	54	107.2	54	58.4	53	65.3	70.6	6.4
FALSE	High	[R].ITHIPTGIVTQCQNDR.[S]	1xCarbamidomethyl [C12]; 1xDeamidated [N14]	0.000155505	7.90488e-05	1	1	2	P07012	P07012 [263-278]		0	1853.92
FALSE	High	[R].LTTDIGPVIDSEAKANIER.[H]	1xTMTpro [K14]	1.09451e-05	7.90488e-05	1	1	1	P09546	P09546 [952-970]		0	2346.28	0.919	0.998691	16.52	103.3	97.1	99.6	13.2	7.14	34.43	51.5	67.7	52.4	55.5	57	50.7	50.7	48.4	66.7					40.6					43.3	53	41.4	42.9	49.7	44.4	50.7	46.4	5.3
FALSE	High	[R].LTTDKGEWLLYR.[A]	1xTMTpro [K5]	0.00032552	7.90488e-05	1	1	1	P00961	P00961 [108-119]		0	1799	0.913	0.999813	6.16	102.2	97.1	100.6	10.16	8.55	10.49	139.1	163.3	130.7	155.7	129.8	146.1	156.5	134	134.6					156.1					117	127.8	103.2	120.4	113.2	128	156.5	128.4	10.7
FALSE	High	[K].ITSVNVGGMAFR.[Q]		0.000373384	7.90488e-05	1	1	1	P69797	P69797 [260-271]		0	1251.65
FALSE	High	[N].LTSQMVEYGQVKR.[G]	1xTMTpro [K12]	0.000225956	7.90488e-05	1	1	2	P0C0V0	P0C0V0 [276-288]		0	1843.01	0.861	0.998691	16.28	118.6	107.7	73.7	8.04	12.14	47.63	74.8	73.5	69.1	83.5	58.1	70.1	77.5	64.7	65.4					32.4					62.9	57.5	54.6	64.6	50.7	61.4	77.5	62	5.2
FALSE	High	[K].LTSENPIDLVR.[Y]		0.000452133	7.90488e-05	1	1	2	P0A991	P0A991 [263-273]		0	1256.68
FALSE	High	[R].LTRPWGETTAR.[L]		0.000125415	7.90488e-05	1	1	2	P77735	P77735 [219-229]		0	1287.68
FALSE	High	[K].LTQPEWFGWSQEKR.[N]	1xTMTpro [K13]	8.39547e-06	7.90488e-05	1	1	2	P23843	P23843 [353-366]		0	2096.09	0.84	0.997599	23.62	106.2	85.4	108.5	23.95	10.4	79.5	245.1	161.5	260.9	172.4	181.7	153.6	147.4	177.9	210	702.2				186.5					206.1	126.4	206.1	133.3	158.5	134.6	147.4	170.5	16.7
FALSE	High	[R].ITQESLYLALR.[M]		0.00032552	7.90488e-05	1	1	2	P0AE18	P0AE18 [128-138]		0	1306.74
FALSE	High	[R].LTQEQLDNFR.[Q]	1xTMTpro [N-Term]	3.58305e-05	7.90488e-05	1	1	1	P0AFG8	P0AFG8 [158-167]		0	1567.84	1.031	0.997842	20.92	108.1	117.1	74.8	18.79	15.12	44.54	42.6	67.2	53.3	52.5	54.5	63.1	60.3	44.1	26.4					50.7					35.8	52.6	42.1	40.6	47.5	55.3	60.3	42.3	2.1
FALSE	High	[R].LTPDADDTVLVKWR.[Y]	1xTMTpro [K12]	1.03508e-05	7.90488e-05	1	1	2	P0ADI4	P0ADI4 [112-125]		0	1933.07	1.014	0.998691	7.4	147.9	152.1		11.58	4.86		25.9	31.3	34.2	29.1	30.3	32.3	31.8	29											21.8	24.5	27	22.5	26.4	28.3	31.8	27.8
FALSE	High	[R].ITNTEGGSFNSHYGVKVFGNSHGMLQGYCSTR.[H]	1xCarbamidomethyl [C29]; 1xTMTpro [K16]	4.82619e-08	7.90488e-05	1	1	2	P0AFK0	P0AFK0 [155-186]		0	3809.81
FALSE	High	[R].ITNITDVTPIPHNGCRPPKKR.[R]	1xCarbamidomethyl [C15]; 1xDeamidated [N13]; 2xTMTpro [K19; K20]	1.0548e-07	7.90488e-05	1	1	3	P0A7R9	P0A7R9 [107-127]		0	3023.71	1.006	0.979102	6.32	122.2	123.7	54.1	5.39	3.48	89.75	141.8	137	124.6	134.4	133.9	141.2	140.9	131.9	127					28.4					119.2	107.2	98.4	103.9	116.8	123.7	140.9	126.4	10.1
FALSE	High	[R].ITNICYKHELNIVQNNEFVDHR.[T]	1xCarbamidomethyl [C5]; 1xTMTpro [K7]	3.00904e-06	7.90488e-05	1	1	2	P37051	P37051 [23-44]		0	3060.56	0.93	0.998691	11.51	118.5	112.4	69.1	6.07	9.37	3.99	75.6	68.4	66.5	73.6	63.6	71.1	58.9	71.9	40.2					42.6					63.6	53.5	52.5	56.9	55.5	62.3	58.9	68.9	3.2
FALSE	High	[R].LTNHSLYLYGH.[C]		8.43942e-05	7.90488e-05	1	1	2	P0A9A9	P0A9A9 [122-132]		0	1317.66
FALSE	High	[R].LTNGFEVTSYIGGEGHNLQEHSVILIR.[G]	1xDeamidated [N3]	5.99227e-08	7.90488e-05	1	1	3	P0A7S3	P0A7S3 [57-83]		0	2984.51
FALSE	High	[R].LTNGFEVTSYIGGEGHNLQEHSVILIR.[G]		3.19688e-08	7.90488e-05	1	1	4	P0A7S3	P0A7S3 [57-83]		0	2983.53
FALSE	High	[R].LTNGFEVTSYIGGEGHNLQEH.[S]		2.78663e-06	7.90488e-05	1	1	4	P0A7S3	P0A7S3 [57-77]		0	2302.07
FALSE	High	[R].LTNGFEVTSYIGGEGH.[N]		1.62915e-05	7.90488e-05	1	1	2	P0A7S3	P0A7S3 [57-72]		0	1680.79
FALSE	High	[R].LTMEKGDSVFSPDDR.[I]	1xTMTpro [K5]	6.04252e-05	7.90488e-05	1	1	2	P0A6E4	P0A6E4 [387-401]		0	2000.99	0.949	0.998691	9.16	93.3	90.7	116	9.21	4.17	18.57	139.7	161.3	139	165.4	140.2	143.6	154.3	148.4	163.5					212.9					117.5	126.2	109.8	127.9	122.3	125.8	154.3	142.2	13
FALSE	High	[R].LTIQVRPPMDDLLEADDHTIAR.[R]		6.17008e-05	7.90488e-05	1	1	1	P24205	P24205 [258-279]		0	2519.29
FALSE	High	[R].ITLPVDPHLEITEIADR.[T]		0.000142101	7.90488e-05	1	1	2	P0AAB4	P0AAB4 [25-41]		0	1932.04
FALSE	High	[K].LTIPEVELPNAELLGKR.[R]	1xTMTpro [K16]	7.60306e-05	7.90488e-05	1	1	2	P0A9P6	P0A9P6 [366-382]		0	2196.29
FALSE	High	[K].ITIKASSGLNEDEIQKMVR.[D]	1xOxidation [M17]; 2xTMTpro [K4; K16]	2.45875e-05	7.90488e-05	1	1	1	P0A6Y8	P0A6Y8 [499-517]		0	2756.55	0.957	0.998691	14.72	82.4	72.5	145	12.43	9.61	117.43	90.6	76	102.7	96.2	95.4	80.7	76.6	83.7	98.1	730.3		1244.7		164.2					76.2	59.5	81.1	74.4	83.2	70.7	76.6	80.2	7.8
FALSE	High	[K].ITIKASSGLNEDEIQKMVR.[D]	2xTMTpro [K4; K16]	3.94626e-07	7.90488e-05	1	1	4	P0A6Y8	P0A6Y8 [499-517]		0	2740.55	0.988	0.992562	11.83	64.3	64.7	171.1	7.51	7.75	107.09	141.3	137.6	159.9	137	147.8	128.4	133.1	150.4	86.8	1376.3		1830.5	1876.5	56.8					118.8	107.7	126.3	105.9	128.9	112.5	133.1	144.2	6.9
FALSE	High	[R].ITLHGPLDQPTLKR.[L]	1xTMTpro [K13]	1.2153e-05	7.90488e-05	1	1	2	P05459	P05459 [298-311]		0	1893.12	0.879	0.998691	1.59	105.6	92.4	102.1	1.15	1.64	37.19	457.2	464.7	457.9	468.2	397.8	412.3	407.1	400.1	340.8					584					384.4	363.6	361.7	362	346.9	361.3	407.1	383.5	27.1
FALSE	High	[L].ITLAKTDSVANR.[R]	1xTMTpro [K5]	0.000219799	7.90488e-05	1	1	1	P0AG44	P0AG44 [52-63]		0	1592.93	1.163	0.639685	11.68	32.5	36.9	230.6	8.01	3.81	80.93	56.5	52.8	47.5	56.5	59.4	65.2	61.9	61.9	45.3	589.8	3309.2			44.6					47.5	41.3	37.5	43.7	51.8	57.1	61.9	59.3	3.6
FALSE	High	[R].LTKEEQESEQKWR.[T]	2xTMTpro [K3; K11]	8.51348e-06	7.90488e-05	1	1	1	P62517	P62517 [119-131]		0	2299.25	1.316	0.0402928	5.88	88.1	111.8	100.2	8.55	4.49	1.18	112.2	130.2	117.6	134.8	157.4	169.2	156.7	152.6	139.6					141.9					94.3	101.9	92.9	104.2	137.3	148.3	156.7	146.3	11.1
FALSE	High	[R].LTKEAQSALRPVINLTGTVLHTNLGR.[A]	1xTMTpro [K3]	4.16808e-08	7.90488e-05	1	1	2	P0A821	P0A821 [72-97]		0	3106.8
FALSE	High	[R].ITHLPTGIVVECQDER.[S]	1xCarbamidomethyl [C12]	6.80941e-06	7.90488e-05	1	1	2	P0A7I0	P0A7I0 [246-261]		0	1866.94
FALSE	High	[K].ITTVQAAIDYINGHQA.[-]		0.000104693	7.90488e-05	1	1	2	P0A6A8	P0A6A8 [63-78]		0	1714.88
FALSE	High	[-].MKTIGLLGGMSWESTIPYYR.[L]	1xTMTpro [K2]; 1xTMTpro [N-Term]	1.25447e-08	7.90488e-05	1	1	3	P03813	P03813 [1-20]		0	2911.57	0.994	0.998691	20	114.4	114.6	71	21.08	7.62	33.15	55.5	87.5	63.2	82.1	62	71.7	73.5	72.6	35.2					56.8					46.7	68.5	49.9	63.5	54.1	62.8	73.5	69.6	2.8
FALSE	High	[-].MKTIHDIR.[R]	1xTMTpro [K2]; 1xTMTpro [N-Term]	0.000408122	7.90488e-05	1	1	3	P75974	P75974 [1-8]		0	1621.97	0.819	0.986398	12.53	84.6	68.1	147.3	10.16	7.19	62.51	263.2	330.3	282.2	313.1	224.9	232.6	264.6	246	321.9					391.3				1768.9	221.3	258.5	222.9	242.1	196.1	203.8	264.6	235.8	25.6
FALSE	High	[A].MKVISQVEAQR.[K]	1xTMTpro [K2]; 1xTMTpro [N-Term]	1.60537e-06	7.90488e-05	1	1	4	P0AFK0	P0AFK0 [5-15]		0	1897.12	0.872	0.998691	10.06	101.6	87.6	110.8	9.23	2.77	83.02	940.9	1104.9	942	1105.1	863.9	914.1	894.7	864.5	886.6	1235.9				1180.1	1395.5	11013.4		624.3	791.1	864.6	744.1	854.5	753.4	801	894.7	828.6	70.5
FALSE	High	[R].NELWILPTVGCVNGIAR.[Q]	1xCarbamidomethyl [C11]	1.55149e-05	7.90488e-05	1	1	2	P42604	P42604 [122-138]		0	1912.01
FALSE	High	[R].NELSSYKQLPLNFYQIQTKFR.[D]	2xTMTpro [K7; K19]	6.17549e-06	7.90488e-05	1	1	1	P16659	P16659 [120-140]		0	3225.79	1.145	0.691383	25.92	100.9	122.1	77	28.37	10.73		44.6	74.9	42	66.2	59.2	74	70.5	61.3	41.5										37.5	58.6	33.2	51.2	51.6	64.8	70.5	58.8	3.3
FALSE	High	[R].NELNEAAETLANFLKDDANIHAIQR.[A]	1xTMTpro [K15]	2.34039e-06	7.90488e-05	1	1	1	P63224	P63224 [8-32]		0	3114.61	0.827	0.966289	12.25	101.7	85	113.3	11.68	8.38	23.67	133.6	166	142.4	170.3	116.6	129.9	142.9	127	144.6					202.8					112.3	129.9	112.5	131.7	101.7	113.8	142.9	121.7	11.5
FALSE	High	[R].NELLDVSDVSETINSIR.[E]		7.77504e-06	7.90488e-05	1	1	2	P10408	P10408 [664-680]		0	1903.96
FALSE	High	[R].NELFSALLEWGKSH.[M]	1xTMTpro [K12]	5.25957e-06	7.90488e-05	1	1	2	WP_007220848.1	WP_007220848.1 [158-171]		0	1935.03	0.839	0.995569	12.58	83.1	71.1	145.8	16.53	8.76	105.53	159.1	120	162.3	121.1	129.7	118	119.4	104.5	56.6	1095.4				146	1046.6				133.8	93.9	128.2	93.6	113.1	103.4	119.4	100.2	4.5
FALSE	High	[R].NEKLNSLEDVR.[K]	1xTMTpro [K3]	0.000373384	7.90488e-05	1	1	2	P21179	P21179 [62-72]		0	1620.89	0.798	0.899468	7.54	75.1	62.1	162.7	10.44	5.12	92.76	183.9	217.8	175.6	211.5	151.9	167.9	169.5	158.3	206.2		4254.7			194.7					154.6	170.4	138.7	163.5	132.5	147.1	169.5	151.7	16.4
FALSE	High	[L].NEGDFVVFYPGEVHKPLCAVGAPAQVR.[K]	1xCarbamidomethyl [C18]; 1xTMTpro [K15]	4.73673e-06	7.90488e-05	1	1	2	P0AF96	P0AF96 [115-141]		0	3260.68
FALSE	High	[R].NEFLVEKVFVADEYTMVYSHIDR.[I]	1xTMTpro [K7]	5.75501e-05	7.90488e-05	1	1	1	Q46938	Q46938 [22-44]		0	3108.57
FALSE	High	[R].NEETLEPVPYFQKLVSNIDER.[M]	1xTMTpro [K13]	2.03542e-06	7.90488e-05	1	1	2	P0A8F0	P0A8F0 [104-124]		0	2824.47
FALSE	High	[R].NEEALELLFGHLR.[K]		8.04324e-07	7.90488e-05	1	1	2	P77395	P77395 [232-244]		0	1540.81
FALSE	High	[R].NEDIKFLFEKVPVGTR.[V]	2xTMTpro [K5; K10]	1.22381e-05	7.90488e-05	1	1	1	P0AAX8	P0AAX8 [215-230]		0	2500.44	0.896	0.998691	11.75	113.2	100.7	86.2	11.91	4.45	20.6	98	121	107.6	128.3	96.8	99.7	103.3	107.3	100.6					75					82.4	94.7	85	99.2	84.4	87.4	103.3	102.8	8
FALSE	High	[R].NEADEKLSAELSR.[L]	1xTMTpro [K6]	3.43626e-05	7.90488e-05	1	1	2	P60240	P60240 [908-920]		0	1765.93	0.974	0.997979	6.32	84.3	81	134.6	8.33	5.94	107.26	184.8	205	183.7	217.7	177.7	202.2	192.9	181.2	113.2	1207.8				123.7				780.4	155.4	160.4	145.1	168.3	155	177.2	192.9	173.7	9
FALSE	High	[K].NDYWCGCFITNDDKPDVASVQQIENR.[I]	2xCarbamidomethyl [C5; C7]; 1xTMTpro [K14]	4.11507e-07	7.90488e-05	1	1	2	WP_007220848.1	WP_007220848.1 [645-670]		0	3448.59	1.115	0.586806	21.22	91.6	100.1	108.3	18.1	12.79		83.4	59.3	88.9	68.4	84.5	72.7	80.6	98.4	89.3										70.1	46.4	70.2	52.9	73.7	63.7	80.6	94.3	7.1
FALSE	High	[R].NEMVPGVEGGMTR.[H]		0.000279814	7.90488e-05	1	1	2	P25516	P25516 [728-740]		0	1376.63
FALSE	High	[R].NDYGMPEQVQFWSVADNVR.[F]		3.31853e-05	7.90488e-05	1	1	2	P08390	P08390 [299-317]		0	2255.02
FALSE	High	[K].NDVEWLGFHWSGNVR.[Y]		3.48451e-05	7.90488e-05	1	1	2	P00962	P00962 [84-98]		0	1815.86
FALSE	High	[K].NDQLKEPMFFGQPVNVAR.[Y]	1xTMTpro [K5]	0.00037595	7.90488e-05	1	1	1	P69924	P69924 [11-28]		0	2394.26	1.054	0.96482	2.41	104.8	106.9	88.3	5.47	5.16	17.46	66.8	71.2	64.9	62.6	72.4	64.6	68.8	65.6	49					62.9					56.2	55.7	51.3	48.4	63.1	56.6	68.8	62.9	3.9
FALSE	High	[V].NDQGAEDQR.[Q]	1xTMTpro [N-Term]	0.000360808	7.90488e-05	1	1	2	P63284	P63284 [150-158]		0	1336.64	0.803	0.791804	24.11	167	133		13.92	19.9		42.5	50	35.7	46	28.4	45.2	37.7	32.9											35.7	39.1	28.2	35.6	24.8	39.6	37.7	31.5
FALSE	High	[R].NDNPQAASRPWDKER.[D]	1xTMTpro [K13]	0.000264811	7.90488e-05	1	1	2	P0AAI5	P0AAI5 [213-227]		0	2088.05	0.865	0.998691	2.77	116.2	102.7	81.1	6.8	4.73	47.46	116.2	126.6	108.2	122.7	99.4	110.8	107.8	103.5	118.2					58.8					97.7	99.1	85.5	94.9	86.7	97.1	107.8	99.2	9.4
FALSE	High	[R].NDIEGLATLFSNHIPDYR.[N]	1xDeamidated [N]	8.09958e-07	7.90488e-05	1	1	5	P21367	P21367 [178-195]		0	2076
FALSE	High	[R].NDIEGLATLFSNHIPDYR.[N]		1.34829e-06	7.90488e-05	1	1	2	P21367	P21367 [178-195]		0	2075.02
FALSE	High	[M].NDIAHNLAQVR.[D]	1xTMTpro [N-Term]	3.45606e-07	7.90488e-05	1	1	2	P67080	P67080 [2-12]		0	1554.87	0.86	0.997599	12.72	116	100.2	83.8	7.62	8.79	126.59	95.7	101.3	84.9	99.1	81.4	88.1	87	72.3	70.4	533.7				46.6					80.5	79.3	67.1	76.6	71	77.2	87	69.3	5.6
FALSE	High	[K].NDFDLDLPIAEWLDKEPELHEETLR.[E]	1xTMTpro [K15]	5.3217e-08	7.90488e-05	1	1	2	P10408	P10408 [712-736]		0	3341.69
FALSE	High	[I].NDELYLDGNAR.[Q]	1xTMTpro [N-Term]	1.00565e-06	7.90488e-05	2	2	2	P69910; P69908	P69910 [47-57]; P69908 [47-57]		0	1583.8	0.867	0.998691	9.07	106.2	95.6	98.2	12.18	4.75	116.38	236.9	292	226.7	277.8	216.5	240.5	236.7	225.5	213.8			1610.8		237.2					199.2	228.5	179.1	214.8	188.8	210.7	236.7	216.1	17
FALSE	High	[R].NDEAFLQQVMKDGAEKASAHASR.[T]	2xTMTpro [K11; K16]	0.000127169	7.90488e-05	1	1	3	P00954	P00954 [297-319]		0	3111.61
FALSE	High	[K].NDDYLILDAVNNQVYVNPTNEVIDKMR.[A]	1xTMTpro [K25]	8.72578e-09	7.90488e-05	1	1	2	P08839	P08839 [214-240]		0	3469.76
FALSE	High	[K].NDDQKSAYALGASLGR.[Y]	1xTMTpro [K5]	8.05115e-06	7.90488e-05	1	1	2	P45523	P45523 [43-58]		0	1970.03	0.697	0.280267	21.08	126.9	86	87	23.55	9.35	38.67	63.3	49.3	73.3	43.5	42.5	35.6	35.2	40.3	28.9					50.7					53.2	38.6	57.9	33.6	37.1	31.2	35.2	38.6	2.3
FALSE	High	[R].NDDIKYLFDNVPVGTR.[V]	1xTMTpro [K5]	9.19281e-06	7.90488e-05	1	1	2	P39176	P39176 [212-227]		0	2170.15	0.918	0.998691	8.55	110.3	100.1	89.7	9.65	2.95	0.16	178.9	165.1	193.3	154.9	155.6	161.3	156.4	150	139.6					139.9					150.4	129.2	152.7	119.8	135.7	141.3	156.4	143.8	11.1
FALSE	High	[R].NDVSDSEKKATVELLNR.[Q]	1xDeamidated [N1]; 2xTMTpro [K8; K9]	5.15058e-06	7.90488e-05	1	1	1	P0ABT2	P0ABT2 [19-35]		0	2527.39	0.995	0.939674	14.79	95.5	93.6	110.9	14.6	6.66	7.69	278.8	381.3	296.1	351.5	303.9	346.6	329.1	302.2	354.6					395.4					234.4	298.4	233.9	271.8	265	303.7	329.1	289.7	28.2
FALSE	High	[R].NEPDAVAEKLAR.[R]	1xTMTpro [K9]	5.48114e-05	7.90488e-05	1	1	4	P0A8L1	P0A8L1 [9-20]		0	1616.89	0.782	0.816389	11.23	64.3	51.7	183.9	7.08	8.83	32.89	312.5	359.6	315.2	348.5	235	253	280.7	283.5	456.5	786.5	3663.8		1142.2	508.9				728.4	262.8	281.4	249	269.5	204.9	221.7	280.7	271.7	36.3
FALSE	High	[R].NEPSGSLHGLMR.[V]		6.00058e-05	7.90488e-05	1	1	2	P0A8M3	P0A8M3 [364-375]		0	1297.63
FALSE	High	[R].NEQDGGDLVYFQGH.[I]		0.000207977	7.90488e-05	1	1	2	P0AFG8	P0AFG8 [130-143]		0	1578.68
FALSE	High	[R].NGHEVVLWGHDPEHIATLER.[D]	1xDeamidated [N1]	1.82885e-08	7.90488e-05	1	1	2	P0A6S7	P0A6S7 [27-46]		0	2310.13
FALSE	High	[R].NGHEVVLWGHDPEHIATLER.[D]		3.52921e-07	7.90488e-05	1	1	2	P0A6S7	P0A6S7 [27-46]		0	2309.14
FALSE	High	[R].NGGEATSGFFEVPKNETKENGIR.[L]	2xTMTpro [K14; K18]	1.33737e-07	7.90488e-05	1	1	1	P00803	P00803 [201-223]		0	3089.61	1.566	0.00265762	10.07	66.4	106.3	127.3	8.32	9.17	136.17	82.1	94.2	81.7	94.9	125.6	150.9	150	131.9	168.5	1376.3				62.9					69	73.7	64.5	73.4	109.5	132.2	150	126.4	13.4
FALSE	High	[R].NGFLLDGFPR.[T]	1xDeamidated [N1]	0.000355895	7.90488e-05	1	1	4	P69441	P69441 [79-88]		0	1136.57
FALSE	High	[R].NGFAGYPVVTEENELVGIITGR.[D]		4.44831e-06	7.90488e-05	1	1	2	P0ADG7	P0ADG7 [116-137]		0	2335.19
FALSE	High	[R].NGEVAPPKEDPVPLPELPCEKSDAYFVLR.[D]	1xCarbamidomethyl [C19]; 2xTMTpro [K8; K21]	1.1089e-06	7.90488e-05	1	1	2	P06612	P06612 [745-773]		0	3875.05	1.308	0.0674635	15.36	93.3	124	82.7	13.31	1.91	21.36	106.3	138.1	104.8	123.1	152.7	152.2	152	146.6	118.2					87.2					89.4	108.1	82.8	95.2	133.2	133.4	152	140.5	9.4
FALSE	High	[R].NGEMKMVNYQLIPVNLKKKVTWEDGKSER.[V]	1xDeamidated [N1]; 5xTMTpro [K5; K17; K18; K19; K26]	6.08474e-05	7.90488e-05	1	1	1	P07024	P07024 [304-332]		0	4956.81
FALSE	High	[K].NGEFIEITEKDTEGR.[W]	1xDeamidated [N1]; 1xTMTpro [K10]	3.53309e-06	7.90488e-05	1	1	2	P0AE08	P0AE08 [18-32]		0	2043.02	0.613	0.0221864	27.44	71.8	40.6	187.5	33.92	16.18	95.23	554	308.4	607.8	330.8	299.9	214	220.5	266	304.3	2078.5			4161	425.8	1186.1				465.8	241.3	480.1	255.8	261.5	187.5	220.5	255	24.2
FALSE	High	[K].NGEFIEITEKDTEGR.[W]	1xTMTpro [K10]	2.76725e-06	7.90488e-05	1	1	2	P0AE08	P0AE08 [18-32]		0	2042.04	0.624	0.0592396	36.36	78.3	43.4	178.2	43.26	18.32	107.97	210.3	97.5	225.4	101.4	107.9	74	75.1	87.2						121.7	907.1				176.8	76.3	178	78.4	94.1	64.8	75.1	83.6
FALSE	High	[R].NGDTSNGVELGKSNILLIGPTGSGKTLLAETLAR.[L]	1xDeamidated [N14]; 2xTMTpro [K12; K25]	0.000332295	7.90488e-05	1	1	1	P0A6H1	P0A6H1 [101-134]		0	4006.23	1.083	0.989243	10.33	69.8	77.5	152.7	7.37	12.02	16.56	24.5	26.5	25.7	29.1	28.3	26.6	34.9	29.5	64.1					50.7					20.6	20.7	20.3	22.5	24.7	23.3	34.9	28.3	5.1
FALSE	High	[R].NGDTSNGVELGKSNILLIGPTGSGKTLLAETLAR.[L]	2xTMTpro [K12; K25]	2.61402e-07	7.90488e-05	1	1	1	P0A6H1	P0A6H1 [101-134]		0	4005.25	1.12	0.966289	0.74	89	100.2	110.8	14.83	9.27		35.3	42.4	29.5	35.4	39.3	47.4	39.8	39.9	44										29.7	33.2	23.3	27.4	34.3	41.5	39.8	38.2	3.5
FALSE	High	[R].NGDMLNQPSTPQPDIPLKTIGP.[-]	1xDeamidated [N1]; 1xTMTpro [K18]	1.74687e-05	7.90488e-05	1	1	1	P0ADX7	P0ADX7 [125-146]		0	2638.37	1.02	0.998691	12.1	112.6	111.1	76.3	12.65	6.98		48.2	50.3	38.5	41.1	41.4	47.9	42.1	45.8	30.2										40.5	39.4	30.4	31.8	36.1	42	42.1	43.9	2.4
FALSE	High	[R].NGAEGVGLYR.[T]	1xDeamidated [N1]	0.000410921	7.90488e-05	1	1	4	P08839	P08839 [287-296]		0	1036.51
FALSE	High	[R].NGADFGKLAIAHSADQQALNGGQMGWGR.[I]	1xTMTpro [K7]	7.59756e-08	7.90488e-05	1	1	2	P0ABZ6	P0ABZ6 [208-235]		0	3174.58	0.944	0.998691	17.18	104.7	99.9	95.4	7	7.45	23.35	44.4	43.4	40.8	37.9	38.5	35.7	41.8	41.8	45.3					32.4					37.3	34	32.2	29.3	33.6	31.3	41.8	40.1	3.6
FALSE	High	[L].NFSHGDYAEHGQR.[I]		1.4559e-06	7.90488e-05	1	1	1	P0AD61	P0AD61 [34-46]		0	1517.65
FALSE	High	[R].NFNLLGLLPEVVETIEEQAER.[A]		8.73809e-05	7.90488e-05	1	1	1	P26616	P26616 [39-59]		0	2413.26
FALSE	High	[R].NFNDDVGPYEQSLVGTPVADPNKPLEVVR.[T]	1xTMTpro [K23]	1.74163e-08	7.90488e-05	1	1	2	P0ACE0	P0ACE0 [510-538]		0	3473.79	0.899	0.998691	0.9	103.3	90.6	106.1	3.53	3.56	49.98	104.2	97.8	103.9	98	85.3	88.3	93	88.8	71.7					150					87.6	76.5	82.1	75.8	74.4	77.4	93	85.1	5.7
FALSE	High	[A].NFIAVHEMLDGFR.[T]		1.80889e-05	7.90488e-05	1	1	2	P0ABT2	P0ABT2 [58-70]		0	1548.76
FALSE	High	[R].NFKGAAETIR.[E]	1xTMTpro [K3]; 1xTMTpro [N-Term]	0.000124548	7.90488e-05	1	1	2	P76440	P76440 [55-64]		0	1715.01	0.867	0.998691	8.95	89.2	82	128.8	14.94	6.62	13.57	650.2	809.9	612.4	822.9	588.5	672.1	684.1	662.6	733.2					869.9	1814.1			1040.5	546.7	633.8	483.7	636.3	513.2	588.9	684.1	635.1	58.3
FALSE	High	[R].NFGKHPVTPWGVQTKGKKTR.[S]	4xTMTpro [K4; K15; K17; K18]	2.18381e-05	7.90488e-05	1	1	2	P60422	P60422 [239-258]		0	3483.09	1.154	0.216736	17.24	47.7	56.6	195.7	16.37	8.79	86.23	185.4	261	195.2	240.6	240.1	268.4	291	246.9	257.8		3072.8		1958.1	212.9					155.9	204.2	154.2	186	209.4	235.2	291	236.7	20.5
FALSE	High	[R].NFFDHVDIPAENINLLNGNAPDIDAECR.[Q]	1xCarbamidomethyl [C27]	8.01522e-10	7.90488e-05	1	1	2	P0A759	P0A759 [92-119]		0	3183.48
FALSE	High	[R].NFDKGLQEITDWIEKR.[L]	2xTMTpro [K4; K15]	7.1932e-07	7.90488e-05	1	1	2	P04335	P04335 [397-412]		0	2600.43	0.982	0.998691	13.12	55.3	55.5	189.1	14.88	8.58	125.3	37.7	43.3	32.5	45.8	36.8	42.8	44.1	38.4	34	561.8									31.7	33.9	25.7	35.4	32.1	37.5	44.1	36.8	2.7
FALSE	High	[R].NFDEIVHDLAPENR.[Q]		3.00988e-05	7.90488e-05	1	1	1	P37330	P37330 [38-51]		0	1668.8
FALSE	High	[R].NFASYGHLMGEMPR.[E]		3.05216e-05	7.90488e-05	1	1	2	P16456	P16456 [277-290]		0	1609.72
FALSE	High	[R].NEYGEYGLAAQKTLVDGIR.[K]	1xTMTpro [K12]	3.13427e-07	7.90488e-05	1	1	2	P07024	P07024 [49-67]		0	2401.27	1.179	0.160619	6.66	95.6	108.5	95.9	6.36	3.88	12.65	255.9	298.8	278.1	283.8	316.4	313.8	341.5	321.2	308.1					257.5					215.2	233.8	219.7	219.4	275.9	275	341.5	307.9	24.5
FALSE	High	[R].NETNELFIPPGPR.[L]		4.23553e-05	7.90488e-05	1	1	2	P0A9W3	P0A9W3 [306-318]		0	1483.75
FALSE	High	[R].NETLTCYNGFKGDGCGHCAACNLR.[A]	4xCarbamidomethyl [C6; C15; C18; C21]; 1xDeamidated [N8]; 1xTMTpro [K11]	5.5947e-07	7.90488e-05	1	1	1	P77756	P77756 [183-206]		0	3080.34
FALSE	High	[R].NETLTCYNGFKGDGCGHCAACNLR.[A]	4xCarbamidomethyl [C6; C15; C18; C21]; 1xTMTpro [K11]	9.83676e-08	7.90488e-05	1	1	2	P77756	P77756 [183-206]		0	3079.36	0.807	0.835861	18.43	110.2	82.7	107	11.55	7.98	101.54	89.2	97.6	75.1	96.4	81	70	69.2	69.2	36.5					73				676.4	75	76.4	59.3	74.5	70.6	61.3	69.2	66.3	2.9
FALSE	High	[R].NEQDGGDLVYFQGHISPGVYAR.[A]		2.82581e-06	7.90488e-05	1	1	4	P0AFG8	P0AFG8 [130-151]		0	2422.14
FALSE	High	[R].NDAVKALLSMAIR.[A]	1xTMTpro [K5]	6.70775e-05	7.90488e-05	1	1	2	P23538	P23538 [727-739]		0	1706	1.039	0.998691	11.82	103.9	108.2	87.9	6.92	9.91		33.1	34.2	29.4	34	35.1	34.8	38.9	30.5						28.4					27.8	26.8	23.2	26.3	30.6	30.5	38.9	29.2
FALSE	High	[R].NGKCVDTSMGLTPLEGLVMGTR.[S]	1xCarbamidomethyl [C4]; 1xTMTpro [K3]	1.19603e-07	7.90488e-05	1	1	2	P0A6A3	P0A6A3 [222-243]		0	2640.35	2.779	8.36603e-09	3.94	54.2	143.5	102.3	13.72	8.08		37.2	30	29.9	27.3	72	86.8	82	76.8	56.6										31.3	23.5	23.6	21.1	62.8	76.1	82	73.6	4.5
FALSE	High	[L].NDAVEVKHADNTLTFGPR.[D]	1xTMTpro [K7]	4.0533e-08	7.90488e-05	1	1	2	P0AG55	P0AG55 [38-55]		0	2288.2	0.886	0.998691	2.9	106.3	95.2	98.6	7.77	5.04	114.52	223.4	259.7	219.7	240.4	195.5	215.3	200	215.7	191.1			1391.1		214.9					187.8	203.2	173.5	185.9	170.5	188.7	200	206.7	15.2
FALSE	High	[K].NCWKELSLDMYKVCR.[E]	2xCarbamidomethyl [C2; C14]; 2xTMTpro [K4; K12]	2.03666e-05	7.90488e-05	1	1	1	WP_007220845.1	WP_007220845.1 [313-327]		0	2610.35	2.265	8.56083e-09	16.81	45.4	102.9	151.7	11.54	6	23.56	96.5	120.8	97.1	114.8	252.5	218.8	235.6	242.9	298					223				780.4	81.1	94.5	76.7	88.8	220.2	191.7	235.6	232.8	23.7
FALSE	High	[-].MYVVSTKQMLNNAQR.[G]	1xTMTpro [K7]	8.73809e-05	7.90488e-05	1	1	2	P0C8J6	P0C8J6 [1-15]		0	2087.11	0.734	0.550445	15.3	120.3	81.9	97.8	30.4	15.73	71.2	291.5	181.1	346.4	201.2	202.5	140.6	156.6	173.7	113.2					342.7					245.1	141.7	273.6	155.6	176.6	123.2	156.6	166.5	9
FALSE	High	[-].MYVVSTKQMLN.[N]	1xTMTpro [K7]; 1xTMTpro [N-Term]	5.37087e-06	7.90488e-05	1	1	2	P0C8J6	P0C8J6 [1-11]		0	1922.07	0.846	0.989243	21.83	134.7	114.7	50.6	13.84	3.66		90.7	112.5	85.6	111.2	86.6	84.5	87	80.2	37.7										76.3	88	67.6	86	75.5	74	87	76.9	3
FALSE	High	[-].MYVVSTKQ.[M]	1xTMTpro [K7]; 1xTMTpro [N-Term]	1.28507e-05	7.90488e-05	1	1	3	P0C8J6	P0C8J6 [1-8]		0	1563.91	0.891	0.998691	6.99	102.7	92.7	104.6	7.92	2.17	46.79	159.2	166.4	145.5	175.9	146.4	143.7	151.4	147.5	233.9					117.6					133.9	130.2	114.9	136	127.7	125.9	151.4	141.4	18.6
FALSE	High	[-].MYVVSTK.[Q]	1xTMTpro [K7]; 1xTMTpro [N-Term]	0.000336889	7.90488e-05	1	1	2	P0C8J6	P0C8J6 [1-7]		0	1435.85
FALSE	High	[-].MYTKIIGTGSYLPEQVR.[T]	1xTMTpro [K4]; 1xTMTpro [N-Term]	4.99763e-08	7.90488e-05	1	1	4	P0A6R0	P0A6R0 [1-17]		0	2564.44	0.851	0.998691	9.31	88.3	74.8	136.9	9.84	2.31	49.27	1258.6	1531.1	1340.5	1536.7	1170.4	1234.7	1203.9	1222	1101.6					1581.6	2163			6451.4	1058.3	1198.1	1058.8	1188.2	1020.7	1081.9	1203.9	1171.3	87.6
FALSE	High	[-].MYTKIIGTGSYLPEQVR.[T]	1xTMTpro [K4]	6.9535e-06	7.90488e-05	1	1	1	P0A6R0	P0A6R0 [1-17]		0	2260.23	1.14	0.929061	25.05	94.7	107.9	97.5	29.26	6.51	12.8	46.5	25.7	39.2	26.6	38.8	35	39.2	34.6	36.5					30.4					39.1	20.1	31	20.6	33.8	30.7	39.2	33.2	2.9
FALSE	High	[A].MYSIAKKYDIPVVMDSAR.[F]	2xTMTpro [K6; K7]	5.29641e-06	7.90488e-05	1	1	2	P0A853	P0A853 [213-230]		0	2695.48	1.201	0.424147	10.52	103.3	124.7	72	13.08	1.08	14.94	57.1	63.4	48.6	65.8	72.7	71.8	73.7	72.6	37.7					46.6					48	49.6	38.4	50.9	63.4	62.9	73.7	69.6	3
FALSE	High	[-].MYPVDLHMH.[T]	1xTMTpro [N-Term]	0.000394402	7.90488e-05	1	1	2	P75914	P75914 [1-9]		0	1446.72
FALSE	High	[R].MYGEKQENVYYYITTLNENYHMPAMPEGAEEGIR.[K]	1xOxidation [M1]; 1xTMTpro [K5]	1.2915e-07	7.90488e-05	1	1	1	P0AFG8	P0AFG8 [678-711]		0	4361.02
FALSE	High	[R].MYGEKQENVYYYITTLNENYHMPAMPEGAEEGIR.[K]	1xTMTpro [K5]	2.30534e-07	7.90488e-05	1	1	3	P0AFG8	P0AFG8 [678-711]		0	4345.02
FALSE	High	[-].MYDNLKSLGITNPEEIDR.[Y]	1xTMTpro [K6]; 1xTMTpro [N-Term]	7.8127e-08	7.90488e-05	1	1	4	P62768	P62768 [1-18]		0	2716.45	0.969	0.998691	5.93	96.2	93.5	110.3	14.09	7.5	147.03	141.9	194.5	154.8	178.6	142.5	168.3	156.7	166.8	145.9			3001.9		190.6					119.3	152.2	122.3	138.1	124.3	147.5	156.7	159.9	11.6
FALSE	High	[-].MYAVFQSGGKQHR.[V]	1xTMTpro [K10]; 1xTMTpro [N-Term]	8.21346e-07	7.90488e-05	1	1	89	P0AG48	P0AG48 [1-13]		0	2117.16	1.148	0.161346	4.5	100.7	116.2	83	3.75	3.71	39.16	1210.6	1251.3	1163.2	1265	1430	1391	1512.1	1410.2	1724.1	842.6				1040.2				988.5	1017.9	979.2	918.8	978.1	1247.1	1218.9	1512.1	1351.7	137.1
FALSE	High	[-].MYAVFQSGGKQHR.[V]	1xAcetyl [N-Term]; 1xTMTpro [K10]	1.30313e-05	7.90488e-05	1	1	2	P0AG48	P0AG48 [1-13]	P0AG48 1xAcetyl [N-Term]	0	1854.96	0.863	0.997979	8.1	121.2	103.5	75.4	9.98	6.42	37.06	84	89.1	85.5	103.7	78.1	79.7	71.1	70.2	41.5					71					70.6	69.7	67.5	80.2	68.1	69.8	71.1	67.3	3.3
FALSE	High	[-].MYVVSTKQMLNNAQR.[G]	1xTMTpro [K7]; 1xTMTpro [N-Term]	1.27359e-07	7.90488e-05	1	1	2	P0C8J6	P0C8J6 [1-15]		0	2391.31	0.877	0.998691	8.91	117.8	101.8	80.3	9.11	2.75	11.53	202.1	234.9	211	245.9	191.7	197.2	193.2	184.6	164.7					139.9					169.9	183.8	166.7	190.1	167.2	172.8	193.2	176.9	13.1
FALSE	High	[-].MYAVFQSGGKQH.[R]	1xTMTpro [K10]; 1xTMTpro [N-Term]	1.22275e-06	7.90488e-05	1	1	4	P0AG48	P0AG48 [1-12]		0	1961.06	1.317	0.263818	4.34	90	108.8	101.3	10.97	8.69		40.2	34.8	42.5	45.3	51.8	47.5	57.2	48.2	46.5										33.8	27.2	33.6	35	45.2	41.6	57.2	46.2	3.7
FALSE	High	[T].MYATLEEAIDAAR.[E]	1xTMTpro [N-Term]	2.69105e-06	7.90488e-05	1	1	2	P25738	P25738 [3-15]		0	1757.91
FALSE	High	[G].MYASAPALDFSR.[L]	1xTMTpro [N-Term]	0.000212335	7.90488e-05	1	1	2	P0C8J6	P0C8J6 [182-193]		0	1632.84	0.947	0.998691	12.69	111.6	106.3	82.1	9.43	5.13	30.8	58.6	65.3	56.2	68.9	63.1	56.5	57.3	60.6	36.5					56.8					49.3	51.1	44.4	53.3	55	49.5	57.3	58.1	2.9
FALSE	High	[R].MWDFHVEDFMPER.[M]		2.94757e-05	7.90488e-05	1	1	2	P76578	P76578 [474-486]		0	1738.74
FALSE	High	[R].MVYEAHSTDYQTR.[T]		0.000287626	7.90488e-05	1	1	1	P0C8J8	P0C8J8 [252-264]		0	1600.71
FALSE	High	[-].MVWLANPER.[Y]	1xTMTpro [N-Term]	0.000365788	7.90488e-05	1	1	4	Q46851	Q46851 [1-9]		0	1419.77	0.861	0.998691	7.96	94.8	82.5	122.7	4.82	3.45	44.81	182.9	198.3	187.1	177.1	166.2	161	152.8	161	93.1					172.4	1186.1				153.8	155.2	147.8	136.9	144.9	141.1	152.8	154.3	7.4
FALSE	High	[K].MVVTLIHPIAMDDGLR.[F]	1xOxidation [M]	3.13774e-06	7.90488e-05	2	2	10	P0CE48; P0CE47	P0CE48 [359-374]; P0CE47 [359-374]		0	1796.94
FALSE	High	[K].MVVTLIHPIAMDDGLR.[F]		7.15037e-06	7.90488e-05	2	2	4	P0CE48; P0CE47	P0CE48 [359-374]; P0CE47 [359-374]		0	1780.94
FALSE	High	[C].MVTDLPKNDAADLGAAGGMGGMGGMGGMM.[-]	1xTMTpro [K7]	4.46945e-08	7.90488e-05	1	1	2	P0A6F5	P0A6F5 [520-548]		0	3017.37	1.979	0.00236519	11.13	62.8	124.8	112.4	13.5	2.03		21.8	25.7	24.7	18.9	44.9	45.4	46.8	46.7	41.5										18.3	20.1	19.5	14.6	39.2	39.8	46.8	44.8	3.3
FALSE	High	[-].MVSNASALGR.[N]	1xDeamidated [N4]; 1xTMTpro [N-Term]	2.96732e-06	7.90488e-05	1	1	3	P0AC44	P0AC44 [1-10]		0	1310.71	1.605	0.00113891	7.72	59.2	95.8	145	2.32	8.69	181.44	148.2	148.1	150.4	142.4	256.9	243.5	235.7	208.2	187.4	702.2				40.6			12288.6		124.6	115.9	118.8	110.1	224	213.4	235.7	199.6	14.9
FALSE	High	[-].MVSNASALGR.[N]	1xTMTpro [N-Term]	2.03666e-05	7.90488e-05	1	1	8	P0AC44	P0AC44 [1-10]		0	1309.72	1.499	0.00013977	2.82	67	100.7	132.3	4.46	3.88	31.4	1615.2	1500.1	1456	1504.4	2379.7	2295.1	2220.6	2179.8	2576.7					1723.5	3418.9	3622.8		2029.1	1358.1	1173.9	1150.1	1163.2	2075.3	2011.1	2220.6	2089.3	204.9
FALSE	High	[R].MVQLFFPDPWHKAR.[H]	1xTMTpro [K12]	1.72267e-05	7.90488e-05	1	1	2	P0A8I5	P0A8I5 [137-150]		0	2076.12
FALSE	High	[K].MVQAPIFHVNADDPEAVAFVTR.[L]		2.2456e-05	7.90488e-05	1	1	2	P0AFG3	P0AFG3 [414-435]		0	2427.21
FALSE	High	[-].MVPVVALVGRPN.[V]	1xTMTpro [N-Term]	0.000196785	7.90488e-05	1	1	4	P0A6P5	P0A6P5 [1-12]		0	1555.93	0.975	0.998691	12.97	104	101.4	94.6	5.88	7.03	13.07	98	110	105.5	112.1	109.7	102.6	107.5	93.4	89.3					107.5					82.4	86.1	83.3	86.7	95.7	89.9	107.5	89.5	7.1
FALSE	High	[-].MYAVFQSGGKQ.[H]	1xTMTpro [K10]; 1xTMTpro [N-Term]	6.12726e-05	7.90488e-05	1	1	2	P0AG48	P0AG48 [1-11]		0	1824
FALSE	High	[-].MYVVSTKQMLNNAQR.[G]	1xDeamidated [N12]; 1xTMTpro [K7]; 1xTMTpro [N-Term]	0.000471003	7.90488e-05	1	1	1	P0C8J6	P0C8J6 [1-15]		0	2392.3
FALSE	High	[-].MYVVSTKQMLNNAQR.[G]	1xOxidation [M9]; 1xTMTpro [K7]; 1xTMTpro [N-Term]	9.71156e-07	7.90488e-05	1	1	2	P0C8J6	P0C8J6 [1-15]		0	2407.31	0.898	0.999716	9.22	99.4	87.3	113.3	6.62	5.05	142.28	356.2	384	334.2	384	350.4	330.8	312.9	318.7	320.7			5491.4		421.8					299.5	300.5	264	296.9	305.6	289.9	312.9	305.5	25.5
FALSE	High	[R].NAAFKLLPEHDVAYDGNPLAQQHGPR.[Y]	1xTMTpro [K5]	8.74606e-07	7.90488e-05	1	1	2	P0AA43	P0AA43 [36-61]		0	3162.64	0.841	0.95115	14.5	110.7	89.1	100.2	12.64	14.82		32.7	42.8	38	43.3	28.1	35.3	38.7	29.8	36.5										27.5	33.5	30	33.5	24.5	30.9	38.7	28.6	2.9
FALSE	High	[M].NCPGHVQIFNQGLKSYR.[D]	1xCarbamidomethyl [C2]; 1xTMTpro [K14]	2.26011e-06	7.90488e-05	1	1	2	P0A8M3	P0A8M3 [333-349]		0	2322.21	0.854	0.998691	4.03	106.9	91.8	101.4	4.15	3.42	41.86	230.4	226.4	217.2	240.2	197.2	192.9	208.1	195	159.7					294					193.7	177.2	171.6	185.7	172	169	208.1	186.9	12.7
FALSE	High	[A].NCLKAEAIHYIGDLVQR.[T]	1xCarbamidomethyl [C2]; 1xTMTpro [K4]	3.3805e-08	7.90488e-05	1	1	1	P0A7Z4	P0A7Z4 [268-284]		0	2304.25
FALSE	High	[R].NCHKSIEQGLMLTGAKPVYMVPSR.[N]	1xCarbamidomethyl [C2]; 2xTMTpro [K4; K16]	1.49542e-07	7.90488e-05	1	1	1	P28629	P28629 [253-276]		0	3324.79	0.919	0.998691	4.4	109.2	101.4	89.5	10.17	4.76	36.02	72.2	72.2	58.7	63	63.3	65.6	61.9	58.5	71.7					42.6					60.7	56.5	46.4	48.7	55.2	57.5	61.9	56.1	5.7
FALSE	High	[R].NCDTSHYMENKGR.[M]	1xCarbamidomethyl [C2]; 1xTMTpro [K11]	2.67233e-06	7.90488e-05	1	1	2	P0A6J5	P0A6J5 [95-107]		0	1915.87	1.333	0.356883	3.47	10.2	13	276.8	19.01	6.34		28.5	29.3	26.6	39.7	38	40.7	35.5	36		786.5									24	22.9	21	30.7	33.1	35.7	35.5	34.5
FALSE	High	[R].NAYGILGGIPQSEFQHATIAKR.[V]	1xDeamidated [N1]; 1xTMTpro [K21]	0.000389042	7.90488e-05	1	1	1	P0A9H3	P0A9H3 [267-288]		0	2676.44	0.836	0.954078	17.42	157.4	142.6		9.68	17.4		30.9	30.3	30.1	36.6	34.6	22.7	28.1	27.3											26	23.7	23.8	28.3	30.2	19.9	28.1	26.2
FALSE	High	[R].NAYGILGGIPQSEFQHATIAKR.[V]	1xTMTpro [K21]	3.65457e-07	7.90488e-05	1	1	1	P0A9H3	P0A9H3 [267-288]		0	2675.46	1.071	0.986398	16.03	97.7	103.8	98.5	16.63	16.9		42.1	47.7	49.6	61.9	53.7	49.8	54.5	36.7	49										35.4	37.3	39.2	47.9	46.8	43.6	54.5	35.2	3.9
FALSE	High	[R].NAVDAAKALGIDAR.[V]	1xDeamidated [N1]; 1xTMTpro [K7]	1.72267e-05	7.90488e-05	1	1	1	P0ABP8	P0ABP8 [137-150]		0	1689.95	0.874	0.998691	19.68	79.4	67.9	152.6	12.05	5.74	113.94	84.7	95.8	74.4	97	83.7	73.8	79.1	75	65.4		4254.7			56.8					71.2	75	58.8	75	73	64.7	79.1	71.9	5.2
FALSE	High	[R].NAVDAAKALGIDAR.[V]	1xTMTpro [K7]	0.000291612	7.90488e-05	1	1	2	P0ABP8	P0ABP8 [137-150]		0	1688.96	0.819	0.972776	11.27	85.9	71	143.1	10.36	4.49	46.84	383.9	452.8	370.6	449	332.8	339.1	368.5	347.8	418.8	983.1		1244.7		541.4				884.5	322.8	354.3	292.7	347.2	290.2	297.1	368.5	333.4	33.3
FALSE	High	[R].NAQPDTLDAVLAKLR.[D]	1xTMTpro [K13]	1.5721e-06	7.90488e-05	1	1	2	P0A749	P0A749 [253-267]		0	1929.11	0.813	0.882312	5.61	131.5	108.1	60.4	4.77	12.85	8.69	75.2	83.8	78.1	81.5	52.6	70	61.8	69.6	39					34.5					63.2	65.6	61.7	63	45.9	61.3	61.8	66.7	3.1
FALSE	High	[S].NAMHTILPIHLTFLEPYR.[L]		3.95036e-05	7.90488e-05	1	1	2	WP_007220849.1	WP_007220849.1 [148-165]		0	2166.15
FALSE	High	[R].NALPEGYAPAKVAER.[L]	1xTMTpro [K11]	2.90675e-05	7.90488e-05	1	1	2	P67095	P67095 [45-59]		0	1890.04	0.798	0.935601	5.91	107.1	91	101.9	10.81	8.06	1.16	191.8	226.4	191.2	234.7	153.9	179.9	186.2	174.3	200					196.7					161.3	177.2	151	181.5	134.2	157.6	186.2	167.1	15.9
FALSE	High	[R].NAIIFSPHPR.[A]		0.000210872	7.90488e-05	1	1	2	P0A9Q7	P0A9Q7 [132-141]		0	1151.63
FALSE	High	[R].NALKKGELTVDDSAIIGIIR.[Y]	2xTMTpro [K4; K5]	0.000145089	7.90488e-05	1	1	2	P0A9M0	P0A9M0 [514-533]		0	2734.63
FALSE	High	[R].NAIGNYITSGELPDENAR.[K]		1.24101e-05	7.90488e-05	1	1	2	P0AE12	P0AE12 [30-47]		0	1933.93
FALSE	High	[H].NALDLDMYLR.[I]		0.000474222	7.90488e-05	2	2	1	P0A8N3; P0A8N5	P0A8N3 [228-237]; P0A8N5 [228-237]		0	1223.61
FALSE	High	[R].NALDCALWDLAAR.[R]	1xCarbamidomethyl [C5]	0.000140143	7.90488e-05	1	1	2	P51981	P51981 [89-101]		0	1488.73
FALSE	High	[R].NAIASVKAINAAR.[M]	1xTMTpro [K7]	7.04412e-07	7.90488e-05	1	1	2	P16095	P16095 [396-408]		0	1602.96	0.937	0.998691	5.8	103.2	98.9	97.9	5.94	2.7	101.47	366.7	416.5	372.6	397.7	375.9	377.1	361.6	357.4	279.2			1684		365					308.3	325.9	294.3	307.5	327.8	330.4	361.6	342.6	22.2
FALSE	High	[R].NAKYKSDTGPLDPECDCYTCR.[N]	3xCarbamidomethyl [C15; C17; C20]; 2xTMTpro [K3; K5]	1.04746e-07	7.90488e-05	1	1	1	P0A847	P0A847 [288-308]		0	3158.48	0.926	0.998691	11.56	106.8	101.4	91.8	19.29	6	6.36	65.6	97.1	75.7	98.7	79.7	85.1	74.1	83.2	70.4					77.1					55.2	76	59.8	76.3	69.5	74.6	74.1	79.7	5.6
FALSE	High	[R].NAKVGKVLGHLGLER.[I]	2xTMTpro [K3; K6]	0.000202305	7.90488e-05	1	1	1	P0DTT0	P0DTT0 [248-262]		0	2199.36	0.876	0.995786	5.18	102.9	95	102.1	9.91	6.44		45.9	45.4	41	52.1	40.9	39	45.2	43.4	45.3										38.6	35.5	32.4	40.3	35.7	34.2	45.2	41.6	3.6
FALSE	High	[K].NAKTILWNGPVGVFEFPNFR.[K]	1xTMTpro [K3]	8.72578e-09	7.90488e-05	1	1	2	P0A799	P0A799 [300-319]		0	2610.42	0.64	0.0562938	23.62	121.2	73.1	105.7	26.29	14.23	34.5	225.8	142.4	231.4	145.5	131.9	99.9	99	119.8	123.2					202.8					189.9	111.4	182.8	112.5	115	87.5	99	114.8	9.8
FALSE	High	[R].NAGQTCVCANR.[L]	2xCarbamidomethyl [C6; C8]	2.40783e-05	7.90488e-05	1	1	2	P25526	P25526 [284-294]		0	1250.54
FALSE	High	[K].NAGITKVVGTEAR.[G]	1xTMTpro [K6]	7.29212e-05	7.90488e-05	1	1	1	P69503	P69503 [54-66]		0	1619.94	0.658	0.174006	17.34	47.7	33.4	218.8	21.85	9	102.61	80.3	53.8	79.8	55.4	46.6	38.9	47.7	46.5	32.7	814.5	2836.5			36.5					67.5	42.1	63	42.8	40.6	34.1	47.7	44.6	2.6
FALSE	High	[R].NAFRPLTVKEMIQALADAR.[Y]	1xTMTpro [K9]	2.47481e-06	7.90488e-05	1	1	2	P0ABU0	P0ABU0 [46-64]		0	2448.37	0.865	0.998691	6.11	104.7	88.8	106.5	5.75	2.88	6.38	165.6	182	172.3	188.6	148.7	151.7	156	145.9	172.3					188.6					139.2	142.4	136.1	145.8	129.7	132.9	156	139.8	13.7
FALSE	High	[R].NAFRPLTVKEMIQ.[A]	1xTMTpro [K9]	7.60306e-05	7.90488e-05	1	1	2	P0ABU0	P0ABU0 [46-58]		0	1851.05	1.004	0.977589	4.39	113.4	112.3	74.3	5.26	2.64	7.65	129.5	140.7	146.4	135	137.6	141.5	133	135.4	85.5					95.3					108.9	110.1	115.6	104.4	120	124	133	129.8	6.8
FALSE	High	[K].NAEKQAMEDNKSDIGWGSQIR.[S]	2xTMTpro [K4; K11]	2.748e-06	7.90488e-05	1	1	2	P07012	P07012 [304-324]		0	2985.53	0.631	0.0899332	2.75	129.3	74.4	96.3	20.18	15.44	7.5	97.9	70.2	102.3	70.7	61.8	46	49.8	44.7	65.4					58.8					82.3	54.9	80.8	54.7	53.9	40.3	49.8	42.8	5.2
FALSE	High	[R].NAEFLQAYGVAIADGPLKGLAAR.[A]	1xTMTpro [K18]	1.06838e-08	7.90488e-05	1	1	6	P0A862	P0A862 [111-133]		0	2649.47	0.943	0.998691	0.88	52.5	48.7	198.8	2.76	3.58	61.51	273.7	278.5	291.9	283	256.7	264.1	247.4	268.6	251.5	1572.9	4491.1			352.8					230.1	217.9	230.6	218.8	223.9	231.4	247.4	257.5	20
FALSE	High	[R].NADYNAAEKILMEQAPIAPIYQYTNGR.[L]	1xTMTpro [K9]	1.01153e-07	7.90488e-05	1	1	2	P77348	P77348 [483-509]		0	3358.71
FALSE	High	[C].NADEMEPGTYKDR.[L]	1xTMTpro [K11]; 1xTMTpro [N-Term]	0.000179856	7.90488e-05	1	1	2	P31979	P31979 [90-102]		0	2134.07	0.922	0.998691	11.08	108.5	105.3	86.2	13.9	7.68	154.43	99.4	135.7	105.7	116.1	93.9	110.6	111.4	104.5	88			1830.5		54.7					83.6	106.2	83.5	89.8	81.9	96.9	111.4	100.2	7
FALSE	High	[R].NADALTLQAPAQR.[V]		1.29407e-05	7.90488e-05	1	1	2	P19926	P19926 [371-383]		0	1368.72
FALSE	High	[K].NDAMHDPMVNESYCETFGWVSKENLAR.[M]	1xCarbamidomethyl [C14]; 1xTMTpro [K22]	6.24131e-09	7.90488e-05	1	1	3	P0A7D7	P0A7D7 [124-150]		0	3504.59	0.664	0.178635	19.43	112	71	117	23.18	12.19	88.63	300.4	201	313.8	208.9	185.5	143.6	147.8	170.6	188.6	926.9				261.6					252.6	157.3	247.9	161.5	161.8	125.8	147.8	163.5	15
FALSE	High	[K].MVNYQLIPVNLKKKVTWEDGKSER.[V]	4xTMTpro [K12; K13; K14; K21]	0.000252335	7.90488e-05	1	1	1	P07024	P07024 [309-332]		0	4092.38
FALSE	High	[R].NGKCVDTSMGLTPLEGLVMGTR.[S]	1xCarbamidomethyl [C4]; 1xDeamidated [N1]; 1xTMTpro [K3]	3.14521e-10	7.90488e-05	1	1	4	P0A6A3	P0A6A3 [222-243]		0	2641.33	0.941	0.998691	13.23	99.7	96.9	103.4	12.53	4.38	57.06	283.4	359.6	284.2	344.3	287	307	319	301	269.1	730.3				324.4					238.3	281.4	224.5	266.2	250.3	269	319	288.5	21.4
FALSE	High	[K].NGKWLEVLGCGMVHPNVLR.[N]	1xCarbamidomethyl [C10]; 1xTMTpro [K3]	1.06341e-06	7.90488e-05	1	1	2	P08312	P08312 [263-281]		0	2483.33
FALSE	High	[R].NNGSEVQSLDPH.[K]		0.000410921	7.90488e-05	1	1	2	P23843	P23843 [44-55]		0	1296.58
FALSE	High	[R].NNESCPKCGAELVIR.[S]	2xCarbamidomethyl [C5; C8]; 1xTMTpro [K7]	5.33052e-05	7.90488e-05	1	1	2	P45771	P45771 [11-25]		0	2051.03	0.808	0.954078	4.61	118.2	95.9	85.9	2.75	5.28	128.1	189.7	199.7	191.2	199.6	146.2	166	160	156.9	129.5	1292				141.9					159.5	156.3	151	154.3	127.5	145.5	160	150.4	10.3
FALSE	High	[R].NNDITPKTENNR.[T]	1xTMTpro [K7]; 1xTMTpro [N-Term]	0.000283693	7.90488e-05	1	1	1	WP_007220849.1	WP_007220849.1 [1683-1694]		0	2024.1	100	2.11233e-16	0	2.4	78	219.6		9.06	120.09	2.5				72.1	74.5	86	85.3	64.1	786.5									2.1				62.9	65.3	86	81.8	5.1
FALSE	High	[R].NNDITPKTENNR.[T]	2xDeamidated [N2; N]; 1xTMTpro [K7]	0.000173736	7.90488e-05	1	1	3	WP_007220849.1	WP_007220849.1 [1683-1694]		0	1721.86	56.11	2.11233e-16	89.95	2.6	148.2	149.2	103.85	3.62		21.2	7	3.3	2.2	279	272.3	267.5	255.9	271.6										17.8	5.5	2.6	1.7	243.3	238.6	267.5	245.3	21.6
FALSE	High	[R].NNDITPKTENNR.[T]	1xDeamidated [N]; 1xTMTpro [K7]	0.000425201	7.90488e-05	1	1	4	WP_007220849.1	WP_007220849.1 [1683-1694]		0	1720.88	100	2.11233e-16	0	2.3	121.9	175.8	130.99	3.84		90.1	3.5			876.5	925.2	961.7	910.5	1324.2										75.8	2.7			764.4	810.7	961.7	872.7	105.3
FALSE	High	[R].NNDITPKTENNR.[T]	1xTMTpro [K7]	0.000111449	7.90488e-05	1	1	16	WP_007220849.1	WP_007220849.1 [1683-1694]		0	1719.89	100	2.11233e-16	0	1.2	164.3	134.6	149.26	2.76	43.47	252.7	23.4	13	23.2	3187.5	3345.5	3387.9	3249.9	3711.1	1966.1									212.5	18.3	10.3	17.9	2779.8	2931.5	3387.9	3115	295.1
FALSE	High	[R].NMINVALNNGTLQHPVKGVHTGSR.[V]	1xDeamidated [N9]; 1xOxidation [M2]; 1xTMTpro [K17]	1.71069e-05	7.90488e-05	1	1	2	P0A7W1	P0A7W1 [70-93]		0	2878.53	1.426	0.00370588	3.53	76.2	107.7	116	6.93	3.92	136.95	181.8	212.1	186.2	192.3	257	259.3	275.8	276.6	288			2050.1		235.2		5072			152.9	166	147.1	148.7	224.1	227.2	275.8	265.1	22.9
FALSE	High	[R].NMINVALNNGTLQHPVKGVHTGSR.[V]	1xOxidation [M2]; 1xTMTpro [K17]	4.5097e-05	7.90488e-05	1	1	2	P0A7W1	P0A7W1 [70-93]		0	2877.54	1.353	0.0892428	9.58	83	112.2	104.8	9.47	2.7	152.65	91.9	80.9	73.6	86.7	115.7	115.9	110.4	110.7	105.6				1958.1	62.9					77.3	63.3	58.1	67	100.9	101.6	110.4	106.1	8.4
FALSE	High	[R].NMINVALNNGTLQHPVKGVHTGSR.[V]	1xDeamidated [N]; 1xTMTpro [K17]	1.74366e-07	7.90488e-05	1	1	5	P0A7W1	P0A7W1 [70-93]		0	2862.53	1.202	0.233912	5.94	92.6	113.3	94.1	5.94	5.47	141.03	165.7	176	164.5	186.5	199.2	211.4	226.4	206.3	173.5			1610.8		56.8					139.3	137.7	129.9	144.2	173.7	185.2	226.4	197.7	13.8
FALSE	High	[R].NMINVALNNGTLQHPVKGVHTGSR.[V]	1xTMTpro [K17]	2.86235e-07	7.90488e-05	1	1	2	P0A7W1	P0A7W1 [70-93]		0	2861.55	1.465	0.0101871	16.53	95.3	138.1	66.6	9.62	9.4		57.7	61.2	51.9	65.3	79	95.9	91.6	81	41.5										48.5	47.9	41	50.5	68.9	84	91.6	77.6	3.3
FALSE	High	[R].NMINVALNNGTLQHPVKGVH.[T]	1xDeamidated [N9]; 1xTMTpro [K17]	5.6398e-06	7.90488e-05	1	1	2	P0A7W1	P0A7W1 [70-89]		0	2461.33	1.361	0.0414907	11.14	70.9	96.6	132.5	9.09	4.06		68.9	78.7	64.1	67.1	90.8	89	97.5	94.3	127										57.9	61.6	50.6	51.9	79.2	78	97.5	90.4	10.1
FALSE	High	[R].NMINVALNNGTLQHPVKGVH.[T]	1xTMTpro [K17]	1.19741e-06	7.90488e-05	1	1	1	P0A7W1	P0A7W1 [70-89]		0	2460.35	1.17	0.388037	5.08	54.3	63.4	182.3	4.34	9.15	116.06	69.7	63.8	67.4	63.9	88.9	72.1	76.1	77.3	69.2	702.2									58.6	49.9	53.2	49.4	77.5	63.2	76.1	74.1	5.5
FALSE	High	[R].NMLENPGWYTAYTPYQPEVSQGR.[L]		4.63359e-07	7.90488e-05	1	1	2	P33195	P33195 [101-123]		0	2701.24
FALSE	High	[R].NNGSEVQSLDPHKIEGVPESNISR.[D]	1xTMTpro [K13]	1.50762e-06	7.90488e-05	1	1	3	P23843	P23843 [44-67]		0	2910.49	0.829	0.957486	7.11	108	90.4	101.5	5.14	4.96	0.71	76.4	75.4	69.1	77.9	59.2	64.1	66.7	62.9	71.7					71					64.2	59	54.6	60.2	51.6	56.2	66.7	60.3	5.7
FALSE	High	[F].NMDDDACVFHMMGQPQETR.[H]	1xCarbamidomethyl [C7]	8.44605e-07	7.90488e-05	1	1	1	Q46938	Q46938 [209-227]		0	2281.91
FALSE	High	[R].NIYTDPLNVLQAELLHR.[S]		5.33351e-06	7.90488e-05	1	1	2	P00864	P00864 [833-849]		0	2009.08
FALSE	High	[N].NIYLAANYGETR.[N]		0.000339209	7.90488e-05	1	1	2	P02931	P02931 [246-257]		0	1384.69
FALSE	High	[R].NIYGTTKGQLR.[Q]	1xTMTpro [K7]; 1xTMTpro [N-Term]	0.00037595	7.90488e-05	1	1	2	P36566	P36566 [16-26]		0	1859.1	0.894	0.998691	30.21	118.8	105.5	75.7	24.39	18.97	13.76	160.6	191.4	125	225.2	137.7	178.4	176	119.6	123.2					101.4					135	149.8	98.7	174.1	120.1	156.3	176	114.6	9.8
FALSE	High	[R].NIYDYYKQHHYETIVMGASFR.[R]	1xTMTpro [K7]	2.21078e-07	7.90488e-05	1	1	2	P0A867	P0A867 [207-227]		0	2939.45	0.887	0.998691	8.97	107.8	95.7	96.5	7.97	1.85	156.64	71	66.2	60.8	60	55.2	56.3	56.3	57.7	37.7				1387	56.8					59.7	51.8	48	46.4	48.1	49.3	56.3	55.3	3
FALSE	High	[Y].NLVVLDSQNNPAKELANVQDLTVR.[G]	1xTMTpro [K13]	1.88284e-07	7.90488e-05	1	1	2	P02925	P02925 [58-81]		0	2954.62	0.829	0.981894	7.9	120.2	103.2	76.6	10.25	5.99	3.22	107.3	132.3	108.1	122.5	92.7	105.3	102.4	95.4	71.7					75					90.2	103.5	85.4	94.7	80.8	92.3	102.4	91.4	5.7
FALSE	High	[K].NIVPKEWVAVYYDNPDETPAEKLR.[C]	1xDeamidated [N1]; 2xTMTpro [K5; K22]	8.16433e-06	7.90488e-05	1	1	1	P33012	P33012 [41-64]		0	3455.83	0.811	0.809026	16.16	113.2	90.4	96.5	18.1	12.12		52.2	41.4	60.4	42.7	40	35.5	31.4	41.2	40.2										43.9	32.4	47.7	33	34.9	31.1	31.4	39.5	3.2
FALSE	High	[R].NIVNDPSVVFDDIVTNEQIQKR.[A]	1xTMTpro [K21]	4.69329e-08	7.90488e-05	1	1	2	P69924	P69924 [129-150]		0	2847.52	0.727	0.387236	9.88	138.5	103.6	57.8	11.26	9.14		74.8	82.4	80.3	96.9	51.8	62.9	63.7	58.8	34										62.9	64.5	63.4	74.9	45.2	55.1	63.7	56.4	2.7
FALSE	High	[R].NLVEHCGIALDEVLR.[M]	1xCarbamidomethyl [C6]	8.22151e-06	7.90488e-05	1	1	2	P0AF18	P0AF18 [319-333]		0	1737.9
FALSE	High	[K].NIVDAIDKSR.[F]	1xTMTpro [K8]	0.000339209	7.90488e-05	1	1	1	P0A6J8	P0A6J8 [26-35]		0	1434.82	0.583	0.0326069	25.36	134	79.3	86.7	26.45	13.92	21.18	87.1	56.9	86.2	52.1	48.2	34.9	39	44	39					52.7					73.2	44.5	68.1	40.3	42	30.6	39	42.2	3.1
FALSE	High	[K].NLTSQMVEYGQVKR.[G]	1xTMTpro [K13]	2.65374e-06	7.90488e-05	1	1	2	P0C0V0	P0C0V0 [275-288]		0	1957.05	0.554	0.00274618	39.43	128.5	62.8	108.7	46.53	20.43	54.91	254.6	102.9	282.8	129.3	112.3	71.6	79.4	98.9	101.9					231.2					214.1	80.5	223.4	100	97.9	62.7	79.4	94.8	8.1
FALSE	High	[K].NLSEMQFYVTQNHGTEPPFTGR.[L]		1.68385e-07	7.90488e-05	1	1	2	P0A746	P0A746 [13-34]		0	2553.18
FALSE	High	[M].NLRPFEAVWWLQK.[-]	1xTMTpro [K13]	2.88561e-06	7.90488e-05	1	1	1	P28904	P28904 [539-551]		0	1991.12	1.003	0.998691	7.32	104.3	104.7	91	5.06	9.03	18.84	57.6	59.7	62.3	64.7	60.3	71.7	59.1	62.1	46.5					60.8					48.4	46.7	49.2	50	52.6	62.8	59.1	59.5	3.7
FALSE	High	[R].NIQDTNETLFYR.[L]		0.000289612	7.90488e-05	1	1	2	P26616	P26616 [79-90]		0	1513.73
FALSE	High	[R].NMAFDLGEKNIR.[V]	1xTMTpro [K9]	0.000131659	7.90488e-05	1	1	2	P0AET8	P0AET8 [172-183]		0	1711.91	0.839	0.997357	4.38	102.3	85.9	111.8	6.31	1.57	36.58	705.8	771.2	668.8	749.6	609.1	627.9	606.5	611.6	609.9					981.4				1092.6	593.5	603.5	528.3	579.6	531.2	550.2	606.5	586.2	48.5
FALSE	High	[M].NNIAPQSPVMR.[R]	1xTMTpro [N-Term]	0.0003039	7.90488e-05	1	1	2	P39337	P39337 [2-12]		0	1530.84	0.906	0.998691	10.24	111.9	104.7	83.4	12.08	4.92	26.32	286.6	364.2	291.8	346.6	276.5	310.1	302.6	292.5	196.2					285.9					241	285	230.5	268	241.1	271.7	302.6	280.4	15.6
FALSE	High	[R].NNIPVIAQHTGADSASVIFDAIQAAKAR.[N]	1xTMTpro [K26]	2.07615e-07	7.90488e-05	1	1	1	P10121	P10121 [347-374]		0	3182.72	0.847	0.987977	12.38	104.9	88.9	106.2	9.55	3.9	10.65	95.4	75.5	87.9	85	70.3	77.3	73.1	73.2	94.3					81.1					80.2	59.1	69.4	65.7	61.3	67.7	73.1	70.2	7.5
FALSE	High	[K].NNSLSQEVQNAQHQR.[E]		1.91272e-05	7.90488e-05	1	1	2	P0AF36	P0AF36 [36-50]		0	1752.84
FALSE	High	[K].NSGDAPAAAPGNNETTEPVGTTK.[-]	1xTMTpro [K23]	2.05092e-05	7.90488e-05	1	1	1	P64604	P64604 [161-183]		0	2503.22
FALSE	High	[R].NSFGGAKNTNITGVIVNKLNAPVDEQGR.[T]	1xDeamidated [N1]; 2xTMTpro [K7; K18]	0.000332295	7.90488e-05	1	1	2	P0A9M8	P0A9M8 [157-184]		0	3522.92
FALSE	High	[N].NSEGADAQTGNKTR.[L]	1xTMTpro [K12]	3.29487e-06	7.90488e-05	1	1	2	P02931	P02931 [91-104]		0	1752.88	37.843	2.11233e-16	70.68	3.9	146.1	150.1	99.02	9.46		19.7	6.9	1.9	3.9	218.8	209.5	181.7	183	201.2										16.6	5.4	1.5	3	190.8	183.6	181.7	175.4	16
FALSE	High	[R].NREEENDAEAESEKTEE.[-]	1xTMTpro [K14]	2.49329e-05	7.90488e-05	1	1	1	P69423	P69423 [242-258]		1	2313.03
FALSE	High	[R].NQTLDECLDVIIESAHSR.[F]	1xCarbamidomethyl [C7]	2.24186e-07	7.90488e-05	1	1	2	P0AE78	P0AE78 [85-102]		0	2100
FALSE	High	[M].NQNLLVTKR.[D]	1xTMTpro [K8]; 1xTMTpro [N-Term]	1.17125e-07	7.90488e-05	1	1	4	P00452	P00452 [2-10]		0	1694.06	0.88	0.998691	15.09	102.7	94.4	102.9	17.35	6.85	54.57	702.5	929.3	653	897	663.9	762.2	764.6	698.8	786	1881.9				811.1				780.4	590.7	727.2	515.8	693.6	579	667.9	764.6	669.8	62.5
FALSE	High	[R].NQLTSDLLDEWAKGNVR.[Q]	1xTMTpro [K13]	5.25677e-05	7.90488e-05	1	1	1	P66948	P66948 [290-306]		0	2263.2	0.963	0.998691	6.82	36	36.1	227.9	6.07	6	136.65	40.7	46.8	42.9	42	37.7	42.3	42.9	42.8	35.2			2050.1							34.2	36.6	33.9	32.5	32.9	37.1	42.9	41	2.8
FALSE	High	[R].NQLTAAALFPLYVNAAAKDR.[A]	1xTMTpro [K18]	3.2456e-07	7.90488e-05	1	1	2	P13482	P13482 [399-418]		0	2451.37	0.877	0.998691	1.34	112.3	101.2	86.5	3.58	3.54	15.17	184.1	194.9	198.5	186.4	160.1	172.3	172.4	171.2	163.5					131.8					154.8	152.5	156.8	144.1	139.6	151	172.4	164.1	13
FALSE	High	[R].NQILTMGCYGIGVTR.[V]	1xCarbamidomethyl [C8]	1.22381e-05	7.90488e-05	1	1	2	P16659	P16659 [436-450]		0	1682.84
FALSE	High	[R].NQIADLVGADPR.[E]		6.2132e-05	7.90488e-05	1	1	2	P0A6B7	P0A6B7 [56-67]		0	1268.66
FALSE	High	[K].NQKIGSLGMDVYENER.[D]	1xTMTpro [K3]	1.49713e-06	7.90488e-05	1	1	2	P52643	P52643 [249-264]		0	2157.09	0.61	0.0284691	29.03	123.7	76.5	99.8	22.19	4.68	17.9	202.7	137.1	205.3	139.4	104.6	98.7	103.4	110.6	119.5					154.1					170.4	107.3	162.2	107.8	91.2	86.5	103.4	106	9.5
FALSE	High	[R].NQGLSMSSDEHADEYSR.[Y]		4.29109e-07	7.90488e-05	1	1	2	P67826	P67826 [211-227]		0	1925.79
FALSE	High	[R].NQGDHLLHSTR.[K]		0.000144086	7.90488e-05	1	1	7	P0A6Y8	P0A6Y8 [537-547]		0	1277.63
FALSE	High	[K].NQAFKNGEFIEITEKDTEGR.[W]	1xDeamidated [N6]; 2xTMTpro [K5; K15]	1.00565e-06	7.90488e-05	1	1	1	P0AE08	P0AE08 [13-32]		0	2935.53	0.678	0.130133	33.55	128.5	82.8	88.7	37.07	18.6	34.84	130.6	65.2	125.5	66.6	76.5	51.1	54.2	64.1	49					81.1					109.8	51	99.1	51.5	66.7	44.8	54.2	61.4	3.9
FALSE	High	[K].NPVFWEKMNNGWDEFSIPKEVAR.[Q]	2xTMTpro [K7; K19]	2.25494e-08	7.90488e-05	1	1	2	P0AE22	P0AE22 [98-120]		0	3401.76	0.645	0.0752679	20.38	121.4	74	104.6	30.87	12.91	120.01	201.3	131	238.8	129.5	120.5	91.1	94.3	104	99.3	926.9				139.9					169.3	102.5	188.6	100.1	105.1	79.8	94.3	99.7	7.9
FALSE	High	[R].NPSISTHLLGSNASSVIR.[H]	1xTMTpro [N-Term]	0.000125415	7.90488e-05	1	1	1	P39177	P39177 [115-132]		0	2157.19
FALSE	High	[R].NPQTGKEITIAAAKVPSFR.[A]	2xTMTpro [K6; K14]	2.08582e-09	7.90488e-05	1	1	2	P0ACF4	P0ACF4 [62-80]		0	2636.54	1.107	0.57239	10.05	59.2	68.3	172.5	17.16	8.35	106.33	124.3	160.5	121.5	169.8	142.4	171.6	157.1	169.1	177.3	955			2039.7	160.2					104.5	125.6	96	131.3	124.2	150.4	157.1	162.1	14.1
FALSE	High	[R].NPQTGKEIKIAAANVPAFVSGKALKDAVK.[-]	5xTMTpro [K6; K9; K22; K25; K29]	1.11667e-06	7.90488e-05	1	1	2	P0ACF0	P0ACF0 [62-90]		0	4486.72	1.187	0.323386	31.06	90.3	108.7	101.1	30.6	12.02	140.57	113	214.6	128.1	195.8	160.8	212.5	200.6	181.2	177.3				2121.3	127.7					95	167.9	101.2	151.4	140.2	186.2	200.6	173.7	14.1
FALSE	High	[R].NPNWTSYEKLR.[T]	1xTMTpro [K9]	9.63154e-05	7.90488e-05	1	1	2	P0ACY3	P0ACY3 [571-581]		0	1711.91	0.936	0.998691	3.33	68	63.8	168.2	1.01	2.21	98.06	225.6	220.4	222.2	224.1	207.4	214.8	211.7	204.3	169.8			1903.7	1794.9	133.8					189.7	172.5	175.5	173.3	180.9	188.2	211.7	195.8	13.5
FALSE	High	[K].NPNVTSVEHVVVLKR.[T]	1xTMTpro [K14]	7.65964e-07	7.90488e-05	1	1	2	P27550	P27550 [208-222]		0	1995.17	0.688	0.224633	15.01	138.3	89	72.7	19.82	8.22	45.69	119.8	84.9	135.2	101.5	76.9	67.2	64.9	74.9	41.5					81.1					100.7	66.4	106.8	78.5	67.1	58.9	64.9	71.8	3.3
FALSE	High	[K].NPNDYLAELHENGTER.[G]		1.37682e-06	7.90488e-05	1	1	2	WP_007220849.1	WP_007220849.1 [1393-1408]		0	1871.85
FALSE	High	[R].NPNDIELYMFAQANSEHCR.[H]	1xCarbamidomethyl [C18]	2.52141e-08	7.90488e-05	1	1	2	P15254	P15254 [200-218]		0	2309.01
FALSE	High	[R].NPMELTDVADLLKSVEFAVF.[A]	1xTMTpro [K13]	5.91759e-05	7.90488e-05	1	1	2	P21889	P21889 [288-307]		0	2542.34
FALSE	High	[R].NPKTGEDIPITAR.[R]	1xTMTpro [K3]	1.72267e-05	7.90488e-05	1	1	5	P0A6X7	P0A6X7 [64-76]		0	1715.96	0.857	0.998691	6.54	107.1	90	103	6.73	2.79	132.89	197.8	173.9	200.4	182	164.9	158.6	154.1	160.3	162.2				1876.5	182.5					166.3	136.1	158.3	140.7	143.8	139	154.1	153.6	12.9
FALSE	High	[R].NPDSSLNQQHMLPER.[R]		4.76824e-05	7.90488e-05	1	1	2	P0ADX7	P0ADX7 [109-123]		0	1765.83
FALSE	High	[R].NPDNFFAENEQAAFHPGHIVPGLDFTNDPLLQGR.[L]		5.6398e-06	7.90488e-05	1	1	2	P21179	P21179 [378-411]		0	3777.8
FALSE	High	[K].NPASPAYGKYTDATGKNYGAAQPGR.[T]	2xTMTpro [K9; K16]	2.80714e-05	7.90488e-05	1	1	1	P0ADT2	P0ADT2 [151-175]		0	3163.64
FALSE	High	[R].NNVLSGLFCGLR.[G]	1xCarbamidomethyl [C9]	0.00027221	7.90488e-05	1	1	2	P37330	P37330 [488-499]		0	1349.7
FALSE	High	[K].NNVGTGSTVKWPIGLGGKGNDGIAAFVQR.[L]	2xTMTpro [K10; K18]	0.000177382	7.90488e-05	1	1	1	P0AG82	P0AG82 [183-211]		0	3521.95	1.102	0.983775	13.54	90.7	98.6	110.7	7.52	7.32		27.2	30.3	26.3	25.6	28.9	28.4	33.2	29.3	32.7										22.9	23.7	20.8	19.8	25.2	24.9	33.2	28.1	2.6
FALSE	High	[R].NIPVGSTVHNVEMKPGKGGQLAR.[S]	2xTMTpro [K14; K17]	1.07934e-05	7.90488e-05	1	1	3	P60422	P60422 [134-156]		0	2997.69	1.088	0.641922	10.92	65.6	70.2	164.2	5.25	4.66	91.22	202.5	208.2	184.1	195.5	205.3	209.6	216	228.3	249		4609.2			231.2					170.3	162.9	145.4	151.2	179	183.7	216	218.8	19.8
FALSE	High	[R].NGKKVEVMNTDAEGR.[L]	1xDeamidated [N1]; 2xTMTpro [K3; K4]	6.25661e-05	7.90488e-05	1	1	1	P37095	P37095 [267-281]		0	2257.21
FALSE	High	[R].NIPVGSTVHNVEMKPGKGGQ.[L]	2xTMTpro [K14; K17]	0.000402579	7.90488e-05	1	1	2	P60422	P60422 [134-153]		0	2657.47	1.064	0.832728	5.47	106	114.9	79.2	6.27	4.44	10.13	155.7	168.8	145.7	162.7	170.1	175.1	183	164.9	110.7					127.7					130.9	132.1	115.1	125.8	148.3	153.4	183	158.1	8.8
FALSE	High	[H].NINVNAIAPGYMATNNTQQLR.[A]		3.68421e-06	7.90488e-05	1	1	2	P37769	P37769 [180-200]		0	2303.16
FALSE	High	[L].NKDAEGAISDYTYER.[L]	1xTMTpro [K2]	3.11592e-06	7.90488e-05	1	1	1	WP_007220849.1	WP_007220849.1 [1827-1841]		0	2035.99
FALSE	High	[L].NKAETAEKYGDEQVKQWR.[R]	3xTMTpro [K2; K8; K15]	4.57426e-06	7.90488e-05	1	1	1	P62707	P62707 [99-116]		0	3092.69	0.945	0.998691	27.42	108.1	95.8	96.1	15.55	10.24	29.95	61	86.6	69.6	81.7	68.8	65	80	64.8	54.1					83.1					51.3	67.8	55	63.2	60	57	80	62.1	4.3
FALSE	High	[R].NHVPVLAIAAHIPSSEIGSGYFQETHPQELFR.[E]		3.96929e-08	7.90488e-05	1	1	2	P07003	P07003 [91-122]		0	3544.8
FALSE	High	[R].NHMSLHDLCSGMKMFPQILVNVR.[Y]	1xCarbamidomethyl [C9]; 1xTMTpro [K13]	2.42352e-06	7.90488e-05	1	1	1	P31120	P31120 [355-377]		0	3031.54
FALSE	High	[R].NHMLVGGVRPHLYCLPILKR.[N]	1xCarbamidomethyl [C14]; 1xTMTpro [K19]	6.2623e-06	7.90488e-05	1	1	2	P05020	P05020 [209-228]		0	2677.52	0.895	0.998691	9.23	100.7	89.1	110.2	6.35	7.13	4.47	64.1	73.9	65.6	67.4	59.1	54.6	64.8	58.5	70.4					75					53.9	57.8	51.8	52.1	51.5	47.8	64.8	56.1	5.6
FALSE	High	[R].NHLTGETQALHAPVVVNAAGIWGQHIAEYADLR.[I]		8.79716e-08	7.90488e-05	1	1	2	P0A9C0	P0A9C0 [191-223]		0	3551.81
FALSE	High	[R].NHGHIINIGSTAGSWPYAGGNVYGATKAFVR.[Q]	1xTMTpro [K27]	1.02098e-11	7.90488e-05	1	1	3	P39831	P39831 [125-155]		0	3519.82	0.926	0.998691	2.71	116.3	109	74.7	4.04	4.71	10.75	72.1	74.6	77.6	78.9	66.5	73.5	69.5	73.2	45.3					52.7					60.6	58.4	61.3	61	58	64.4	69.5	70.2	3.6
FALSE	High	[R].NHGFQFQLGSVIDIDR.[E]		1.25845e-05	7.90488e-05	1	1	2	P00393	P00393 [74-89]		0	1845.92
FALSE	High	[R].NHETGELLATFELKTDVLIDEVR.[A]	1xTMTpro [K14]	6.93841e-08	7.90488e-05	1	1	2	P36683	P36683 [318-340]		0	2946.57
FALSE	High	[R].NHEIIGDIVPLAKR.[Y]	1xTMTpro [K13]	0.000285653	7.90488e-05	1	1	1	P60664	P60664 [25-38]		0	1879.11	0.867	0.997763	11.35	109.6	95.6	94.7	10.06	7.65	17.39	52.3	60.7	49.4	59.9	48.4	49.3	56.1	47.8	42.8					54.7					44	47.5	39	46.3	42.2	43.2	56.1	45.8	3.4
FALSE	High	[R].NHCEILQGNAR.[F]	1xCarbamidomethyl [C3]	0.000103968	7.90488e-05	1	1	2	P27306	P27306 [108-118]		0	1311.62
FALSE	High	[R].NHAVTEEIKYWAR.[W]	1xTMTpro [K9]	6.99385e-05	7.90488e-05	1	1	1	P26612	P26612 [209-221]		0	1921.03	1.118	0.913277	5.66	103.3	111.1	85.6	8.16	9.62	1.5	45.3	42.3	37.1	41.8	53.1	45.2	42.8	45.3	35.2					34.5					38.1	33.1	29.3	32.3	46.3	39.6	42.8	43.4	2.8
FALSE	High	[R].NGVKAVVFDR.[H]	1xDeamidated [N1]; 1xTMTpro [K4]	0.000422306	7.90488e-05	1	1	2	P09832	P09832 [168-177]		0	1409.81	0.922	0.998691	13.59	112.7	101.6	85.7	9.9	6.21	145.05	82.9	105.2	91.8	96.7	86.5	77.8	90.3	83.6	71.7	955				44.6					69.7	82.3	72.5	74.8	75.4	68.2	90.3	80.1	5.7
FALSE	High	[R].NKDGIPAVVER.[L]	1xTMTpro [K2]	2.72991e-05	7.90488e-05	1	1	6	P60422	P60422 [70-80]		0	1501.87	1.195	0.194489	6.58	92.1	109.7	98.2	8.52	1.92	105.84	189.7	217.4	177.9	199.6	227.3	232.7	231	238	207.5	814.5				85.2					159.5	170.1	140.5	154.3	198.2	203.9	231	228.1	16.5
FALSE	High	[R].NGVKAVVFDR.[H]	1xTMTpro [K4]	0.000229098	7.90488e-05	1	1	2	P09832	P09832 [168-177]		0	1408.82	0.837	0.986398	3.79	124.3	104	71.7	4.83	1.56	8.48	151.4	165.6	162.8	169.7	136.1	135.1	139.7	138.7	100.6					89.2					127.3	129.6	128.6	131.2	118.7	118.4	139.7	132.9	8
FALSE	High	[K].NGQAVGTNTIGSSEACMLGGMAMKWR.[W]	1xCarbamidomethyl [C16]; 1xTMTpro [K24]	1.03053e-09	7.90488e-05	2	2	4	P69910; P69908	P69910 [115-140]; P69908 [115-140]		0	3031.45	0.613	0.0173702	39.32	85.1	51.1	163.8	34.28	11.96	42.67	457.6	251.4	464.2	248.6	230	187.7	180.2	221.2	339.5	1067.3				460.3	1255.9				384.8	196.7	366.7	192.2	200.6	164.5	180.2	212	27
FALSE	High	[R].NGPQLADLVKLLGER.[C]	1xDeamidated [N1]; 1xTMTpro [K10]	5.22298e-06	7.90488e-05	1	1	2	P04805	P04805 [336-350]		0	1928.11	0.865	0.998691	11.35	110.1	97.5	92.5	8.68	3.95	140.34	148.8	173.9	145.1	165.9	136.9	141.4	144.3	131.8	132			1610.8		101.4					125.1	136.1	114.6	128.3	119.4	123.9	144.3	126.3	10.5
FALSE	High	[R].NGPQLADLVKLLGER.[C]	1xTMTpro [K10]	7.05124e-06	7.90488e-05	1	1	2	P04805	P04805 [336-350]		0	1927.13	0.853	0.998691	2.54	88.7	73.3	137.9	7.69	4.43	110.4	280.6	321	287.5	327	244.2	270	248.6	253.6	265.3	1235.9		4246.7		285.9				780.4	235.9	251.2	227.1	252.8	213	236.6	248.6	243.1	21.1
FALSE	High	[K].NGNPSGEGFTSGVTNNGR.[D]		3.68437e-05	7.90488e-05	1	1	2	P06996	P06996 [174-191]		0	1764.79
FALSE	High	[R].NGMKAYSLLEQLR.[S]	1xDeamidated [N1]; 1xTMTpro [K4]	4.11908e-05	7.90488e-05	1	1	2	P0ABJ9	P0ABJ9 [320-332]		0	1828	1.089	0.603634	8.38	113.9	126.8	59.3	9.79	3.61	45.99	123.1	139.3	117.7	144.7	137.3	148.1	148.4	143.6	95.6					48.7					103.5	109	93	111.9	119.7	129.8	148.4	137.6	7.6
FALSE	High	[R].NGMKAYSLLEQLR.[S]	1xTMTpro [K4]	6.43332e-05	7.90488e-05	1	1	2	P0ABJ9	P0ABJ9 [320-332]		0	1827.01	0.783	0.746347	4.99	69.5	57.3	173.2	8.29	8.18	131.79	100.7	109.3	92.8	111.6	74.8	84.5	90.2	88.5	49			1391.1							84.7	85.5	73.3	86.3	65.2	74	90.2	84.8	3.9
FALSE	High	[R].NGMECGIGVKNYNDVR.[T]	1xCarbamidomethyl [C5]; 1xDeamidated [N1]; 1xOxidation [M3]; 1xTMTpro [K10]	0.000434	7.90488e-05	1	1	1	P0A705	P0A705 [857-872]		0	2147.02	1.756	0.00457941	11.6	79.6	128.8	91.6	10.07	15.24	28.81	36.2	38.7	33.3	30.7	70.9	50	56.2	56	49					32.4					30.4	30.3	26.3	23.7	61.8	43.8	56.2	53.7	3.9
FALSE	High	[R].NGMECGIGVKNYNDVR.[T]	1xCarbamidomethyl [C5]; 1xDeamidated [N1]; 1xTMTpro [K10]	5.71909e-06	7.90488e-05	1	1	3	P0A705	P0A705 [857-872]		0	2131.02	1.013	0.797387	3.23	94.1	92.8	113.1	7.29	5.01	11.96	241.3	282.3	255.1	277.5	253.6	268.2	256.9	283	348.3					294					202.9	220.9	201.5	214.6	221.2	235	256.9	271.3	27.7
FALSE	High	[R].NGMECGIGVKNYNDVR.[T]	1xCarbamidomethyl [C5]; 1xTMTpro [K10]	9.58593e-06	7.90488e-05	1	1	2	P0A705	P0A705 [857-872]		0	2130.04	1.026	0.816389	2.52	79	82.5	138.5	8.7	6.21	88.34	340.1	359.1	351.1	411.8	345	376.7	364.4	400.1	369.7			2196.5		450.1	1046.6				286	281	277.3	318.4	300.9	330.1	364.4	383.5	29.4
FALSE	High	[R].NGIIDLKELEAAMR.[D]	1xDeamidated [N1]; 1xTMTpro [K7]	4.29498e-05	7.90488e-05	1	1	1	P0A6B7	P0A6B7 [129-142]		0	1878.03	1.121	0.851441	4.93	96.8	109.5	93.7	5.37	6.36	21.8	52.9	49.3	48.6	46.6	56.3	54.4	61.2	53	55.3					40.6					44.5	38.6	38.4	36	49.1	47.7	61.2	50.8	4.4
FALSE	High	[R].NGIIDLKELEAAMR.[D]	1xTMTpro [K7]	6.84931e-05	7.90488e-05	1	1	2	P0A6B7	P0A6B7 [129-142]		0	1877.05	0.94	0.998691	2.9	92.9	91.4	115.7	8.12	4.52	109.28	263.3	299.9	248	278.1	247.9	271.7	273.9	260.9	337			1830.5		261.6					221.4	234.7	195.9	215	216.2	238.1	273.9	250.1	26.8
FALSE	High	[R].NGIEIEHACEKSCACTTCHCIVR.[E]	5xCarbamidomethyl [C9; C13; C15; C18; C20]; 1xDeamidated [N1]; 1xTMTpro [K11]	2.77704e-09	7.90488e-05	1	1	2	P0A9R4	P0A9R4 [34-56]		0	3110.39	0.812	0.912021	8.77	105.7	85.3	109	5.89	4.86	28.46	171.6	151	152.7	158.6	123.2	125.4	137	125.8	130.8					196.7					144.3	118.2	120.6	122.6	107.4	109.9	137	120.6	10.4
FALSE	High	[R].NGIEIEHACEKSCACTTCHCIVR.[E]	5xCarbamidomethyl [C9; C13; C15; C18; C20]; 1xTMTpro [K11]	6.51589e-08	7.90488e-05	1	1	2	P0A9R4	P0A9R4 [34-56]		0	3109.41
FALSE	High	[K].NGQAVGTNTIGSSEACMLGGMAMKWR.[W]	1xCarbamidomethyl [C16]; 1xDeamidated [N1]; 1xTMTpro [K24]	1.1232e-07	7.90488e-05	2	2	3	P69910; P69908	P69910 [115-140]; P69908 [115-140]		0	3032.44
FALSE	High	[K].NKGMTETVAR.[E]	1xTMTpro [K2]	0.000113009	7.90488e-05	1	1	2	P0A9M8	P0A9M8 [478-487]		0	1410.77	0.712	0.252001	12.43	132.2	97.2	70.6	16.14	7.08	60.16	120.1	86.3	106.1	87.7	78.2	66	70.4	71.4	32.7					81.1					101	67.5	83.8	67.8	68.2	57.8	70.4	68.4	2.6
FALSE	High	[K].NKLFGVTTLDIIR.[S]	1xTMTpro [K2]	2.35797e-05	7.90488e-05	1	1	2	P61889	P61889 [141-153]		0	1794.08	0.719	0.392112	22.05	141.1	96.1	62.8	22.64	11.19	61.72	167.3	116.8	170.8	110.8	105.5	95.9	80	94.5	39					99.4					140.7	91.4	134.9	85.7	92	84	80	90.6	3.1
FALSE	High	[R].NKILFENLTPLHAN.[S]	1xTMTpro [K2]	5.25957e-06	7.90488e-05	1	1	2	P0AG30	P0AG30 [129-142]		0	1928.09	0.925	0.999813	3.56	108.1	102.1	89.8	8.44	5.32	41.89	105.5	115.4	95.5	113.4	98.2	106	110.5	100.7	123.2					66.9					88.7	90.3	75.4	87.7	85.6	92.9	110.5	96.5	9.8
FALSE	High	[L].NLNFIKKLDMR.[Y]	2xTMTpro [K6; K7]	1.62915e-05	7.90488e-05	1	1	2	P15639	P15639 [217-227]		0	2000.2	0.894	0.998691	6.97	133	113.1	53.9	7.5	6.71		96.1	111.8	113.4	111.5	89.8	93	97	104.7	45.3										80.8	87.5	89.6	86.2	78.3	81.5	97	100.4	3.6
FALSE	High	[R].NLMTSYDTLTKQK.[-]	2xTMTpro [K11; K13]	3.41238e-05	7.90488e-05	1	1	2	P21367	P21367 [196-208]		0	2151.2	0.882	0.998691	11.67	100.7	86.2	113.1	13.01	4.78	48.88	488.8	627.3	506.7	619.2	463.1	515.6	488	471.4	438.9					602.2				1352.7	411	490.9	400.2	478.8	403.9	451.8	488	451.8	34.9
FALSE	High	[R].NILVVVPSHVFGEVLR.[Q]		5.44637e-06	7.90488e-05	1	1	2	P0A6S7	P0A6S7 [78-93]		0	1778.03
FALSE	High	[Q].NLLTAHPDVQAVFAQNDEMALGALR.[A]		2.1991e-05	7.90488e-05	1	1	2	P02925	P02925 [200-224]		0	2694.37
FALSE	High	[R].NILNELQKDGR.[I]	1xTMTpro [K8]	0.000144086	7.90488e-05	1	1	2	P0ACJ0	P0ACJ0 [18-28]		0	1603.91	0.878	0.998691	11.08	104.8	92.9	102.3	9.5	3.35	2.54	321.7	388.7	326.5	373.3	300.5	320.8	317.3	301.9	334.5					346.7					270.5	304.2	257.9	288.6	262.1	281.1	317.3	289.4	26.6
FALSE	High	[R].NLLLVKGAVPGATGSDLIVKPAVKA.[-]	3xTMTpro [K6; K20; K24]	3.9971e-08	7.90488e-05	1	1	3	P60438	P60438 [185-209]		0	3344.09	1.369	0.0209019	7.26	90.9	117.8	91.2	8.42	9.45	153.74	112.2	121.5	98.9	113.4	143.4	173.4	142.9	149	113.2				2774	111.5					94.3	95.1	78.1	87.7	125.1	151.9	142.9	142.8	9
FALSE	High	[R].NIIAGLPGAEEGYTLDQFR.[K]		3.76217e-06	7.90488e-05	1	1	2	P24215	P24215 [176-194]		0	2064.04
FALSE	High	[R].NIKVDEAGFEAAMEEQR.[R]	1xTMTpro [K3]	8.09022e-08	7.90488e-05	1	1	2	P00957	P00957 [417-433]		0	2241.11	0.906	0.998691	8.3	116.9	107.4	75.7	9.67	4.29	28.28	96	109.8	90	109	89.6	96.7	97.8	91.3	54.1					81.1					80.7	85.9	71.1	84.3	78.1	84.7	97.8	87.5	4.3
FALSE	High	[G].NIHNLQPWLPQELR.[Q]		7.9272e-05	7.90488e-05	1	1	2	P0AF96	P0AF96 [5-18]		0	1757.94
FALSE	High	[R].NLHDLLMAAPAGLR.[A]		0.000186189	7.90488e-05	1	1	1	P46837	P46837 [314-327]		0	1491.81
FALSE	High	[R].NIGISAHIDAGKTTTTER.[I]	1xTMTpro [K12]	0.000101118	7.90488e-05	1	1	2	P0A6M8	P0A6M8 [12-29]		0	2189.18	0.846	0.995474	4.38	128.6	109.8	61.6	2.47	3.12	77.54	146.9	146.4	154.3	150.7	121.4	128.5	125.6	130.5	132					38.5					123.5	114.6	121.9	116.5	105.9	112.6	125.6	125.1	10.5
FALSE	High	[R].NIGEILELAGCDR.[L]	1xCarbamidomethyl [C11]	0.000147115	7.90488e-05	1	1	2	P0A870	P0A870 [229-241]		0	1459.72
FALSE	High	[R].NIFLVGPMGAGKSTIGR.[Q]	1xTMTpro [K12]	6.75516e-07	7.90488e-05	1	1	2	P0A6D7	P0A6D7 [6-22]		0	2022.15	1.084	0.445385	6.69	99.9	103.7	96.4	11.52	7.09	4.46	257.5	315.3	272.8	328.6	285.6	333.9	315.5	293.9	274.1					292					216.5	246.7	215.5	254.1	249.1	292.6	315.5	281.7	21.8
FALSE	High	[K].NIFGYQYTIPTHQGR.[G]		4.17745e-06	7.90488e-05	1	1	2	P0A853	P0A853 [89-103]		0	1794.89
FALSE	High	[M].NIFDHYR.[Q]	1xTMTpro [N-Term]	0.000373384	7.90488e-05	1	1	2	P0ACY3	P0ACY3 [2-8]		0	1268.67	0.877	0.998691	5.5	103.6	91.6	104.8	3.35	8.02	27.57	90.6	98	96.3	94.4	75.8	83.9	92.3	84.9	79.2					117.6					76.2	76.7	76.1	73	66.1	73.5	92.3	81.4	6.3
FALSE	High	[K].NLEVMVKGPGPGR.[E]	1xTMTpro [K7]	0.000477462	7.90488e-05	1	1	2	P0A7R9	P0A7R9 [81-93]		0	1657.94	0.653	0.133511	32.19	123.8	70.9	105.2	43.88	21.98	127.06	329.7	158.2	383.7	167.9	186.1	119.6	119.7	151.7	200	1685.3				164.2					277.2	123.8	303.1	129.8	162.3	104.8	119.7	145.4	15.9
FALSE	High	[R].NLEVCPKCDHHMR.[M]	2xCarbamidomethyl [C5; C8]; 1xTMTpro [K7]	3.48451e-05	7.90488e-05	1	1	2	P0A9Q5	P0A9Q5 [42-54]		0	1999.96	0.94	0.998691	8.39	104.4	97.9	97.7	4.79	1.95	9.88	208.4	227.1	207.1	224	208.9	200.7	204.5	200.4	188.6					217					175.2	177.7	163.6	173.2	182.2	175.9	204.5	192.1	15
FALSE	High	[R].NIDVLIADTAGR.[L]		0.000264811	7.90488e-05	1	1	2	P10121	P10121 [375-386]		0	1257.68
FALSE	High	[R].NLDNDDIEYKYR.[R]	1xTMTpro [K10]	6.17008e-05	7.90488e-05	1	1	2	P16659	P16659 [538-549]		0	1861.93	0.856	0.998691	5.06	85.1	72.2	142.7	5.18	2.32	78.73	210.9	223.4	225.6	239.3	190.5	194.5	190.1	183.8	110.7		4491.1			200.7					177.3	174.8	178.2	185	166.1	170.4	190.1	176.2	8.8
FALSE	High	[K].NLDAGKAGVEVDDR.[G]	1xTMTpro [K6]	0.000153364	7.90488e-05	1	1	1	P0A9P0	P0A9P0 [279-292]		0	1762.93
FALSE	High	[R].NIAIEHSGYSVFAGVGER.[T]		1.92487e-06	7.90488e-05	1	1	2	P0ABB4	P0ABB4 [166-183]		0	1905.95
FALSE	High	[K].NIAHQVKKMNMDGVR.[H]	2xTMTpro [K7; K8]	0.000121136	7.90488e-05	1	1	2	P0AFG8	P0AFG8 [405-419]		0	2349.31	0.603	0.0510887	30.07	104.7	55.8	139.5	34.86	17.34	104.4	180.8	90.7	184.3	106.2	92.2	64.7	66.2	82.4	84.3	730.3				184.5					152	71	145.6	82.1	80.4	56.7	66.2	79	6.7
FALSE	High	[R].NIAEEIPIWKEELCTQCNHCVAACPH.[S]	4xCarbamidomethyl [C14; C17; C20; C24]; 1xTMTpro [K10]	2.27338e-07	7.90488e-05	1	1	2	P52647	P52647 [676-701]		0	3483.62	0.95	0.998691	7.96	57.8	57	185.2	13.17	8.48	122.2	85	87	64.1	80.6	80	83.4	84.4	69.7	71.7	983.1									71.5	68.1	50.6	62.3	69.8	73.1	84.4	66.8	5.7
FALSE	High	[Q].NIAEAASGIDKLVSR.[V]	1xTMTpro [K11]	3.97391e-07	7.90488e-05	1	1	2	P0ABU5	P0ABU5 [197-211]		0	1848.05	0.796	0.880402	3.92	98.3	78.6	123.1	6.31	2.47	48.88	369.6	424.4	381.2	408.3	313	328.4	310.8	317.5	344.6					482.6				1040.5	310.8	332.1	301.1	315.7	273	287.8	310.8	304.3	27.4
FALSE	High	[R].NKVTDAEIAEVLAR.[W]	1xDeamidated [N1]; 1xTMTpro [K2]	1.66361e-05	7.90488e-05	1	1	1	P63284	P63284 [529-542]		0	1834.02	0.957	0.998691	4.52	100.8	96.2	103	5.5	8.79		33.7	36	35.3	38.4	32.9	29.4	35.2	36	36.5										28.3	28.2	27.9	29.7	28.7	25.8	35.2	34.5	2.9
FALSE	High	[R].NKVTDAEIAEVLAR.[W]	1xTMTpro [K2]	3.83759e-07	7.90488e-05	1	1	3	P63284	P63284 [529-542]		0	1833.04	0.883	0.998691	7.79	115.7	102.2	82.1	8.08	3.78	48.99	116.9	116.8	98	113	96	100.1	104.8	102.8	117					56.8					98.3	91.4	77.4	87.4	83.7	87.7	104.8	98.5	9.3
FALSE	High	[M].NKTQGVELEIR.[K]	1xTMTpro [K2]	4.29498e-05	7.90488e-05	1	1	2	P0A905	P0A905 [107-117]		0	1590.91	1.327	0.0827963	3.51	94.4	124.6	81	3.89	4.95	5.11	150.2	137.5	148.6	145.4	198.3	190.1	198.2	178.2	130.8					121.7					126.3	107.6	117.4	112.4	172.9	166.6	198.2	170.8	10.4
FALSE	High	[K].NKSQDDASQKIR.[K]	2xTMTpro [K2; K10]	0.000173736	7.90488e-05	1	1	2	WP_007220849.1	WP_007220849.1 [1270-1281]		0	1998.12	100	2.11233e-16	0	9.6	141.2	149.2		12.81		13.2				226.6	165.7	199.2	191.2	206.2										11.1				197.6	145.2	199.2	183.3	16.4
FALSE	High	[R].NKILFENLTPLHANSR.[L]	1xTMTpro [K2]	9.84811e-07	7.90488e-05	1	1	2	P0AG30	P0AG30 [129-144]		0	2171.23	0.839	0.981894	0.14	128.3	107.7	64	2.89	3.76	18.39	103.2	103.6	100.8	108	86.6	87.1	82.7	90.7	45.3					58.8					86.8	81.1	79.6	83.5	75.5	76.3	82.7	86.9	3.6
FALSE	High	[K].NIPVELHVLLNDDAETPTR.[M]		5.59688e-05	7.90488e-05	1	1	2	P0AC59	P0AC59 [23-41]		0	2146.11
FALSE	High	[K].IPGLLKSQGLDDYICKR.[F]	1xCarbamidomethyl [C15]; 2xTMTpro [K6; K16]	4.93932e-06	7.90488e-05	1	1	1	P0A7E5	P0A7E5 [247-263]		0	2584.48	0.635	0.053735	13.84	95.9	58.3	145.7	19.75	9.35	35.16	374.2	246.5	366	283	217	172.3	194.6	196.7	227.6					379.2	1744.3				314.6	192.9	289.1	218.8	189.2	151	194.6	188.5	18.1
FALSE	High	[R].MVNSGTEATMSAIR.[L]		9.49854e-05	7.90488e-05	1	1	2	P23893	P23893 [111-124]		0	1467.69
FALSE	High	[-].MVNLVIVSHSSR.[L]	1xTMTpro [N-Term]	1.06219e-07	7.90488e-05	1	1	1	P37349	P37349 [1-12]		0	1645.94
FALSE	High	[-].MNDTSFENCIKCTVCTTACPVSR.[V]	4xCarbamidomethyl [C9; C12; C15; C19]; 1xTMTpro [K11]; 1xTMTpro [N-Term]	3.36089e-07	7.90488e-05	1	1	2	P0A996	P0A996 [1-23]		0	3359.58
FALSE	High	[-].MNDTSFENCIKCTVC.[T]	3xCarbamidomethyl [C9; C12; C15]; 1xTMTpro [K11]; 1xTMTpro [N-Term]	0.000295653	7.90488e-05	1	1	1	P0A996	P0A996 [1-15]		0	2487.16
FALSE	High	[-].MNDSEFHR.[L]	1xTMTpro [N-Term]	6.75461e-05	7.90488e-05	1	1	3	P27838	P27838 [1-8]		0	1339.64	0.841	0.997763	5.55	61.3	54.8	183.9	9.06	8.14	37.95	357.1	410.6	360.7	426.9	296.9	349.7	358.8	338	402.4		3309.2	1537.6		500.8				936.5	300.3	321.3	284.9	330.1	258.9	306.4	358.8	324	32
FALSE	High	[-].MNDIAHNLAQVR.[D]	1xTMTpro [N-Term]	1.03174e-08	7.90488e-05	1	1	3	P67080	P67080 [1-12]		0	1685.91	0.848	0.997599	4.55	115.8	100.9	83.2	5.98	4.08	149.08	163.3	172.4	166.4	186.5	142	142.7	152.8	152.6	95.6				2121.3	121.7					137.3	134.9	131.4	144.2	123.8	125	152.8	146.3	7.6
FALSE	High	[R].MNAPDIKALFSSVR.[T]	1xTMTpro [K7]	0.000117818	7.90488e-05	1	1	2	P76193	P76193 [212-225]		0	1853.03	0.889	0.998691	4.75	95.3	84.5	120.2	6.57	2.99	125.81	335.6	355.1	342.3	388.1	301.2	313	322.2	305.2	313.1			3368		440					282.2	277.9	270.4	300.1	262.7	274.3	322.2	292.5	24.9
FALSE	High	[-].MNAIIIDDHPLAIAAIR.[N]	1xTMTpro [N-Term]	3.0057e-07	7.90488e-05	1	1	2	P0ACZ4	P0ACZ4 [1-17]		0	2151.23
FALSE	High	[L].MNAFDSQTEDSSPAIGR.[N]	1xTMTpro [N-Term]	3.21927e-08	7.90488e-05	1	1	2	P0A8W0	P0A8W0 [4-20]		0	2130.01	1.313	0.382388	28.91	82.7	108.5	108.8	15.95	7.73	5.11	24	33.1	24.2	29.6	38.4	33.1	37.2	33.2	34					36.5					20.2	25.9	19.1	22.9	33.5	29	37.2	31.8	2.7
FALSE	High	[N].MMQPQLADKIR.[K]	1xTMTpro [K9]	2.61803e-05	7.90488e-05	1	1	2	P07118	P07118 [585-595]		0	1634.9	0.915	0.998691	10.81	91	83	126	11.35	1.95	102.04	132.5	152.6	115.5	134.2	120.4	118.5	122.7	123.7	95.6	730.3				184.5					111.4	119.4	91.2	103.8	105	103.8	122.7	118.6	7.6
FALSE	High	[R].MMGAEGLKKASQVAILNANYIASR.[L]	1xDeamidated [N17]; 2xTMTpro [K8; K9]	0.000480724	7.90488e-05	1	1	1	P33195	P33195 [772-795]		0	3145.74
FALSE	High	[N].MMFSTPCEPYEVNPILER.[A]	1xCarbamidomethyl [C7]	1.52881e-06	7.90488e-05	1	1	2	P0ABH7	P0ABH7 [201-218]		0	2213.01
FALSE	High	[F].MMDDALLAGER.[A]		0.000158773	7.90488e-05	1	1	2	P37902	P37902 [203-213]		0	1221.56
FALSE	High	[-].MLYVIYAQDKADSLEKR.[L]	2xTMTpro [K10; K16]; 1xTMTpro [N-Term]	2.51074e-05	7.90488e-05	1	1	1	P0AB55	P0AB55 [1-17]		0	2955.68	1.258	0.527265	20.24	85.3	105.6	109.1	22.46	10.75		21.9	35.3	23.9	31.7	35.4	40.7	32.8	32.6	35.2										18.4	27.6	18.9	24.5	30.9	35.7	32.8	31.2	2.8
FALSE	High	[-].MIYPDEAMLYAPVEWHDCSEGFEDIR.[Y]	1xCarbamidomethyl [C18]; 1xOxidation [M8]; 1xTMTpro [N-Term]	0.000156587	7.90488e-05	1	1	4	P0ABU0	P0ABU0 [1-26]		0	3493.57
FALSE	High	[-].MNELDGIKQF.[T]	1xTMTpro [K8]; 1xTMTpro [N-Term]	6.34435e-05	7.90488e-05	1	1	4	P0A867	P0A867 [1-10]		0	1803	0.882	0.998691	14.79	120.7	105.9	73.4	16.43	5.29	60.96	75.3	110.5	88.7	102.2	79.1	89.1	85.6	81.5	91.8					36.5					63.3	86.5	70.1	79	69	78.1	85.6	78.1	7.3
FALSE	High	[-].MIYPDEAMLYAPVEWHDCSEGFEDIR.[Y]	1xCarbamidomethyl [C18]; 1xTMTpro [N-Term]	1.19325e-09	7.90488e-05	1	1	4	P0ABU0	P0ABU0 [1-26]		0	3477.58	0.767	0.618236	9.82	127.3	99	73.7	7.02	3.4	35.03	96.5	90.6	99.4	107.2	78.2	75.8	72.1	76.5	44					73					81.1	70.9	78.5	82.9	68.2	66.4	72.1	73.3	3.5
FALSE	High	[-].MLVSKKPMVLVILDGYGYR.[E]	2xTMTpro [K5; K6]	5.83573e-05	7.90488e-05	1	1	2	P37689	P37689 [1-19]		0	2790.63
FALSE	High	[K].MLVEEDPGFFEKLAQAQKPR.[F]	2xTMTpro [K12; K18]	1.31729e-08	7.90488e-05	1	1	1	P61517	P61517 [17-36]		0	2941.61	0.632	0.0896502	16.53	74.2	43.6	182.2	28.78	14.01	54.78	148.2	98.5	179.3	104.5	88.5	66	67.7	79.1	103.1	617.9				221	907.1				124.6	77.1	141.6	80.8	77.2	57.8	67.7	75.8	8.2
FALSE	High	[Y].MLVCGDKEVESGKVAVR.[T]	1xCarbamidomethyl [C4]; 2xTMTpro [K7; K13]	0.000106899	7.90488e-05	1	1	1	P0A8M3	P0A8M3 [593-609]		0	2485.38	0.903	0.998691	5.23	115.9	102.9	81.2	11.92	8.03	1.2	61.4	77.6	68.6	80.1	57.3	65.3	64.2	69.8	51.6					50.7					51.6	60.7	54.2	61.9	50	57.2	64.2	66.9	4.1
FALSE	High	[-].MLTVIAEIR.[T]	1xTMTpro [N-Term]	0.000148139	7.90488e-05	1	1	4	P0ADU2	P0ADU2 [1-9]		0	1349.81	0.87	0.998691	7.18	93.9	80.6	125.5	6.44	1.93	54.15	714.4	822.3	756.7	810.3	671.8	658	672.7	689.7	656.4			2269.8		878	1186.1			1248.7	600.7	643.5	597.7	626.5	585.9	576.6	672.7	661.1	52.2
FALSE	High	[R].MITVAAKIAEQEGIAEDGYR.[L]	1xTMTpro [K7]	3.20415e-06	7.90488e-05	1	1	1	P0ACE7	P0ACE7 [65-84]		0	2469.3	1.135	0.831663	13.49	93.4	106	100.6	9.56	2.86		43.1	51.6	48.2	42.3	51.7	51.4	51.7	54.6	49										36.2	40.4	38.1	32.7	45.1	45	51.7	52.3	3.9
FALSE	High	[-].MLSNDILR.[S]	1xTMTpro [N-Term]	0.000264811	7.90488e-05	1	1	4	P33355	P33355 [1-8]		0	1265.72	1.171	0.112634	4.71	96.2	114.4	89.4	2.35	4.41	18.32	473.7	501.3	483.7	486.2	578.3	574.9	577.9	527.3	513.1					395.4					398.3	392.3	382.1	375.9	504.3	503.8	577.9	505.4	40.8
FALSE	High	[-].MLSIFKPAPH.[K]	1xTMTpro [K6]; 1xTMTpro [N-Term]	6.43961e-06	7.90488e-05	1	1	4	P08194	P08194 [1-10]		0	1749.04	0.994	0.895228	15.52	97.7	95.6	106.6	14.39	2.26	1.82	620.3	793.8	620.2	799.8	680.2	714.8	689.2	683.7	755.8					770.5				780.4	521.6	621.2	489.9	618.4	593.2	626.3	689.2	655.3	60.1
FALSE	High	[R].MISGQEQPDSGTITLGETVKLASVDQFR.[D]	1xTMTpro [K20]	7.49797e-05	7.90488e-05	1	1	2	P0A9W3	P0A9W3 [368-395]		0	3311.71	1.151	0.844768	11.39	83	95.5	121.5	13.37	3.34		47.6	42	37.1	35.6	47.6	45	46	44	57.8										40	32.9	29.3	27.5	41.5	39.4	46	42.2	4.6
FALSE	High	[R].MLSFGGDHFVTLPLLR.[A]	1xOxidation [M1]	0.000134429	7.90488e-05	1	1	4	P60651	P60651 [119-134]		0	1818.96
FALSE	High	[R].MLSFGGDHFVTLPLLR.[A]		1.61662e-06	7.90488e-05	1	1	2	P60651	P60651 [119-134]		0	1802.96
FALSE	High	[-].MLSAFQLENNR.[L]	1xTMTpro [N-Term]	2.10895e-05	7.90488e-05	1	1	2	P0ABI4	P0ABI4 [1-11]		0	1626.86	1.059	0.994886	12.46	105.8	107.7	86.5	12.14	10.21		43.4	51.2	42	53.8	45.1	55.3	51.1	45.1						38.5					36.5	40.1	33.2	41.6	39.3	48.5	51.1	43.2
FALSE	High	[F].MIQPVGAKTVKEAIR.[M]	2xTMTpro [K8; K11]	1.83431e-05	7.90488e-05	1	1	2	P0A6P9	P0A6P9 [170-184]		0	2249.37	0.767	0.765514	0.87	107.9	81	111.1	5.4	4.2	8.61	221.4	227	241.8	248.7	169.2	174.6	187	177.2	256.5					227.1					186.2	177.6	191	192.3	147.6	153	187	169.8	20.4
FALSE	High	[-].MLQNPIHLR.[L]	1xTMTpro [N-Term]	1.86008e-05	7.90488e-05	1	1	4	P32680	P32680 [1-9]		0	1425.83	0.792	0.788832	5.68	137	106.6	56.4	6.07	5.08	15.17	177.2	167.3	153.3	161.8	130.6	138.7	125.4	124.2	75.5					60.8					149	130.9	121.1	125.1	113.9	121.5	125.4	119	6
FALSE	High	[N].MLVVIDPNQDDQPALR.[R]		1.44692e-05	7.90488e-05	1	1	2	P0AAC0	P0AAC0 [7-22]		0	1823.93
FALSE	High	[-].MNELDGIKQFTTVVADSGDIESIR.[H]	1xTMTpro [K8]	2.30266e-08	7.90488e-05	1	1	4	P0A867	P0A867 [1-24]		0	2942.51	0.724	0.357729	12.52	54.1	36	209.8	21.81	10.33	48.55	210.7	155.7	232.3	149.6	144.9	118.6	117	122.6	181.1	702.2	3781.9			271.7					177.2	121.8	183.5	115.7	126.4	103.9	117	117.5	14.4
FALSE	High	[-].MNELDGIKQFTTVVADSGDIESIR.[H]	1xTMTpro [K8]; 1xTMTpro [N-Term]	0.00045834	7.90488e-05	1	1	3	P0A867	P0A867 [1-24]		0	3246.72
FALSE	High	[R].MNELMALHTGQSLEQIER.[D]		7.15037e-06	7.90488e-05	1	1	4	P0A6G7	P0A6G7 [163-180]		0	2100.02
FALSE	High	[-].MNIVITGGTGLIGR.[H]	1xTMTpro [N-Term]	2.27715e-05	7.90488e-05	1	1	2	P77775	P77775 [1-14]		0	1706
FALSE	High	[-].MNIRPLHDR.[V]	1xTMTpro [N-Term]	0.000158773	7.90488e-05	1	1	55	P0A6F9	P0A6F9 [1-9]		0	1455.82	0.858	0.998691	1.4	93	81.6	125.5	2.28	3.76	17.7	1356.8	1427.2	1365.9	1392.1	1145.5	1221.3	1252.9	1197.6	1213.5	1376.3			2121.3	1549.1	3139.8			2029.1	1140.8	1116.8	1078.9	1076.4	999	1070.2	1252.9	1147.9	96.5
FALSE	High	[-].MNIQALLSEKVR.[Q]	1xTMTpro [K10]; 1xTMTpro [N-Term]	8.24219e-10	7.90488e-05	1	1	3	P11875	P11875 [1-12]		0	2010.2	0.886	0.998691	5.13	93.2	84.7	122.2	7.99	2.47	60.96	1310.2	1481.1	1244.9	1435.6	1191.1	1257.9	1253.2	1239.1	1077.7			3148.4		1386.9	3000.3	6955.8		2237.2	1101.7	1159	983.3	1110	1038.7	1102.2	1253.2	1187.7	85.7
FALSE	High	[-].MNIQALLSEKVR.[Q]	1xTMTpro [K10]	4.47838e-05	7.90488e-05	1	1	1	P11875	P11875 [1-12]		0	1706	0.697	0.310869	29.74	111	75.7	113.3	43.6	14.32		51.3	30.3	71.4	29.6	32.1	23.5	24.9	29	40.2										43.1	23.7	56.4	22.9	28	20.6	24.9	27.8	3.2
FALSE	High	[M].MNIINGGEHADNNVDIQEFMIQPVGAKTVKEAIR.[M]	1xDeamidated [N5]; 2xTMTpro [K27; K30]	1.50879e-05	7.90488e-05	1	1	1	P0A6P9	P0A6P9 [151-184]		0	4361.29	0.651	0.140789	5.03	132.8	85.2	82	5.38	6.81	4.33	70.4	64.5	73	71.8	50.2	42.9	46.6	44.7	45.3					42.6					59.2	50.5	57.7	55.5	43.8	37.6	46.6	42.8	3.6
FALSE	High	[-].MNIIEANVATPDAR.[V]	1xTMTpro [N-Term]	6.12619e-07	7.90488e-05	1	1	4	P61714	P61714 [1-14]		0	1818.97	1.185	0.545892	13.18	142.3	157.7		11.8	11.99		47.8	63	56.2	60.8	65.1	80	62.2	64.4											40.2	49.3	44.4	47	56.8	70.1	62.2	61.7
FALSE	High	[-].MNLHEYQAKQLFARYGLPAPVGYACTTPR.[E]	1xCarbamidomethyl [C25]; 1xTMTpro [K9]; 1xTMTpro [N-Term]	2.98131e-08	7.90488e-05	1	1	2	P0A836	P0A836 [1-29]		1	3961.09
FALSE	High	[-].MNLHEYQAKQLFAR.[Y]	1xTMTpro [K9]; 1xTMTpro [N-Term]	2.16244e-08	7.90488e-05	1	1	4	P0A836	P0A836 [1-14]		0	2357.3	0.814	0.968235	22.13	113.6	92.5	93.9	12.78	11.57	12.28	343.5	385.7	295.7	394.8	290.2	302.2	325.2	245.2	328.2					275.8					288.8	301.8	233.6	305.3	253.1	264.8	325.2	235	26.1
FALSE	High	[-].MNLHEYQAKQLFAR.[Y]	1xTMTpro [K9]	6.04752e-06	7.90488e-05	1	1	2	P0A836	P0A836 [1-14]		0	2053.1	0.556	0.00580526	19.92	138.3	71.9	89.8	29.22	17.5	6.31	223.2	121.5	217	143.2	120.5	88.8	94.4	81.9	109.4					119.6					187.7	95.1	171.4	110.7	105.1	77.8	94.4	78.5	8.7
FALSE	High	[-].MNLHEYQAKQLF.[A]	1xTMTpro [K9]; 1xTMTpro [N-Term]	2.15355e-05	7.90488e-05	1	1	2	P0A836	P0A836 [1-12]		0	2130.17	0.792	0.792358	24.5	125.2	101.9	72.9	17	14.11	48.31	94.5	121.9	84.1	115.4	79.6	90.8	90.9	66.6	86.8					42.6					79.5	95.4	66.4	89.2	69.4	79.6	90.9	63.8	6.9
FALSE	High	[-].MNLHEYQAKQL.[F]	1xTMTpro [K9]; 1xTMTpro [N-Term]	1.35885e-05	7.90488e-05	1	1	2	P0A836	P0A836 [1-11]		0	1983.1
FALSE	High	[-].MNIFEQTPPNR.[R]	1xTMTpro [N-Term]	6.80941e-06	7.90488e-05	1	1	2	P0AAA1	P0AAA1 [1-11]		0	1650.86	37.244	2.11233e-16	38.45	4.3	154.8	140.9	72.29	4.16		14.5	5.6	3.4	4.5	179.1	195.9	184.6	180.2	166										12.2	4.4	2.7	3.5	156.2	171.7	184.6	172.7	13.2
FALSE	High	[-].MNIFDHYR.[Q]	1xTMTpro [N-Term]	4.41639e-05	7.90488e-05	1	1	5	P0ACY3	P0ACY3 [1-8]		0	1399.71	0.883	0.998691	9.4	61	54	185	6.67	4.01	104.94	305.3	343.4	303.7	340.1	291.6	288.4	281.7	266.1	194.9		2836.5	3587.7		178.4	976.8			676.4	256.7	268.7	239.9	263	254.3	252.7	281.7	255.1	15.5
FALSE	High	[-].MNKVVLLCR.[P]	1xCarbamidomethyl [C8]; 1xTMTpro [K3]; 1xTMTpro [N-Term]	0.000154431	7.90488e-05	1	1	3	P0ADR6	P0ADR6 [1-9]		0	1741.05	0.884	0.998691	4.6	91.6	79.5	128.9	4.61	4.24	19.17	325	359.4	352.3	358.1	302.4	313.8	315.5	287.5	335.8					436	976.8				273.3	281.2	278.3	276.9	263.7	275	315.5	275.6	26.7
FALSE	High	[-].MNKVAQYYR.[E]	1xDeamidated [N2]; 1xTMTpro [K3]; 1xTMTpro [N-Term]	2.58177e-05	7.90488e-05	1	1	4	P0AAT9	P0AAT9 [1-9]		0	1781.99	0.85	0.998691	12.71	101.9	89.9	108.2	12.93	7.45	7.17	320	392.3	326	413.3	290.5	312.5	347.8	318.3	360.9					399.5					269.1	307	257.5	319.6	253.3	273.8	347.8	305.1	28.7
FALSE	High	[-].MNKVAQYYR.[E]	1xTMTpro [K3]; 1xTMTpro [N-Term]	2.26132e-05	7.90488e-05	1	1	4	P0AAT9	P0AAT9 [1-9]		0	1781	0.81	0.922817	6.84	69.4	59.6	170.9	13.26	5.61	60.26	1426	1731.1	1355.4	1762.8	1207.2	1342.3	1355.9	1363.6	1666.3	4522.1	9691.2			1942.5	3558.4	20577.6		7700	1199	1354.6	1070.6	1363	1052.8	1176.2	1355.9	1307	132.5
FALSE	High	[-].MNKTEFYADLNR.[D]	1xTMTpro [K3]; 1xTMTpro [N-Term]	1.74565e-06	7.90488e-05	1	1	4	P76270	P76270 [1-12]		0	2110.12	0.936	0.998691	12.43	98.9	92.3	108.7	10.16	3.54	23.89	1603.8	1911.3	1588	1895.5	1591.7	1686.5	1664.5	1565.7	1336.8					1873.6	1953.7			2757.4	1348.5	1495.6	1254.3	1465.6	1388.1	1477.8	1664.5	1500.7	106.3
FALSE	High	[-].MNKSQLIDKIAAGADISKAAAGR.[A]	3xTMTpro [K3; K9; K18]; 1xTMTpro [N-Term]	1.9588e-09	7.90488e-05	1	1	2	P0ACF4	P0ACF4 [1-23]		0	3546.09	1.138	0.451	21.87	91	105.9	103	20.46	5.67	91.21	134.2	201	141.5	192.1	175.6	198.9	197	186.9	163.5	758.4				186.5					112.8	157.3	111.8	148.5	153.1	174.3	197	179.1	13
FALSE	High	[-].MNKILLVDDDR.[E]	1xTMTpro [K3]; 1xTMTpro [N-Term]	2.5096e-06	7.90488e-05	1	1	2	P0AE88	P0AE88 [1-11]		0	1940.11	0.656	0.0983291	8.4	68.8	44.5	186.7	10.89	8.12	49.78	304.3	262.1	334.2	275.7	198.7	172.7	176.8	202.9	205	786.5	4845.6			316.3					255.9	205.1	264	213.2	173.3	151.3	176.8	194.5	16.3
FALSE	High	[-].MNKETQPIDR.[E]	1xTMTpro [K3]; 1xTMTpro [N-Term]	0.000108395	7.90488e-05	1	1	2	P0AB61	P0AB61 [1-10]		0	1840.02	1.154	0.146203	5.02	74.1	86.8	139.2	12.67	8.87	58.37	684	897.2	727.3	847.6	807.7	989.4	884.8	956	904.2					973.3		2898.3		2237.2	575.1	702.1	574.5	655.4	704.4	867	884.8	916.3	71.9
FALSE	High	[-].MNKEILAVVEAVSNEKALPR.[E]	2xTMTpro [K3; K16]	5.95058e-08	7.90488e-05	1	1	1	P0AFF6	P0AFF6 [1-20]		0	2819.63	0.718	0.407508	3.8	129.2	84.2	86.6	16.2	16.51	44.64	76.4	52.9	73.3	62.3	54.9	37.9	41.2	47.1	32.7					62.9					64.2	41.4	57.9	48.2	47.9	33.2	41.2	45.1	2.6
FALSE	High	[R].MNFSHGSPEDHKMR.[A]	1xTMTpro [K12]	1.13338e-05	7.90488e-05	1	1	2	P21599	P21599 [37-50]		0	1976.94	0.812	0.956095	3.34	86.8	71.6	141.6	4.64	1.89	32.65	417	376.5	406.3	386.4	331.2	333.6	322.8	320.9	319.4					511	2093.2				350.6	294.6	320.9	298.8	288.8	292.3	322.8	307.6	25.4
FALSE	High	[-].MNFEGKIALVTGASR.[G]	1xTMTpro [K6]	0.000171346	7.90488e-05	1	1	1	P0AEK2	P0AEK2 [1-15]		0	1898.05	0.763	0.614588	8.16	125	88.8	86.2	18.02	9.63		84.9	66.2	100.9	75.8	65.1	56.5	51.7	57.6	55.3										71.4	51.8	79.7	58.6	56.8	49.5	51.7	55.2	4.4
FALSE	High	[-].MNEQYSALR.[S]	1xTMTpro [N-Term]	0.000184905	7.90488e-05	1	1	6	P00864	P00864 [1-9]		0	1415.73	0.842	0.997842	10.15	93.9	78.7	127.4	8.35	4.06	34.97	1706	1904	1644.3	1955.5	1518.8	1516.9	1505	1393.7	973.4					1707.3	6140	3477.9			1434.5	1489.9	1298.8	1512	1324.5	1329.2	1505	1335.9	77.4
FALSE	High	[-].MNEQYSALR.[S]	1xAcetyl [N-Term]	0.00039711	7.90488e-05	1	1	2	P00864	P00864 [1-9]	P00864 1xAcetyl [N-Term]	0	1153.53
FALSE	High	[-].MNEQSQAKSPEALR.[A]	1xTMTpro [K8]; 1xTMTpro [N-Term]	2.04498e-08	7.90488e-05	1	1	5	P0AF08	P0AF08 [1-14]		0	2197.19	0.926	0.998691	11.33	82.7	78.1	139.2	12.64	2.89	58.09	926	1139.8	890.8	1119.4	918.6	984.8	964.1	958.4	1130.5	3482.9				1226.7				2393.2	778.6	891.9	703.6	865.5	801.1	862.9	964.1	918.6	89.9
FALSE	High	[-].MNEQSQAKSPEALR.[A]	1xAcetyl [N-Term]; 1xTMTpro [K8]	3.00904e-06	7.90488e-05	1	1	2	P0AF08	P0AF08 [1-14]	P0AF08 1xAcetyl [N-Term]	0	1934.99	0.898	0.998691	10.54	125.2	113.3	61.6	4.86	8.98	36.88	101.6	112.6	110.9	104.5	107.2	103.1	88.7	92.1	69.2					40.6					85.4	88.1	87.6	80.8	93.5	90.3	88.7	88.3	5.5
FALSE	High	[-].MNEQSQAKSPEALR.[A]	1xTMTpro [K8]	2.30914e-05	7.90488e-05	1	1	2	P0AF08	P0AF08 [1-14]		0	1892.98	0.814	0.830437	24.65	107.7	85.5	106.7	28.12	12.89		54.1	37.4	63.2	35.4	41.4	32.4	32.4	39.4						44.6					45.5	29.3	49.9	27.4	36.1	28.4	32.4	37.8
FALSE	High	[R].MNELMALHTGQSLEQIER.[D]	1xOxidation [M1]	4.00611e-06	7.90488e-05	1	1	3	P0A6G7	P0A6G7 [163-180]		0	2116.02
FALSE	High	[R].MLQLQEKGFSVNFER.[L]	1xTMTpro [K7]	8.67752e-05	7.90488e-05	1	1	2	P0A6I0	P0A6I0 [159-173]		0	2130.13	0.9	0.998691	7.26	92.8	83.5	123.8	5.28	2.55	40.06	264.9	298.9	283.6	294	264	255.7	267	253	293					287.9	907.1				222.7	233.9	224	227.3	230.2	224.1	267	242.5	23.3
FALSE	High	[-].MNMGLFYGSSTCYTEMAAEKIR.[D]	1xCarbamidomethyl [C12]; 1xTMTpro [K20]; 1xTMTpro [N-Term]	3.3412e-06	7.90488e-05	1	1	2	P0ABY4	P0ABY4 [1-22]		0	3168.55
FALSE	High	[-].MIQEQTMLNVADNSGAR.[R]	1xOxidation [M7]; 1xTMTpro [N-Term]	2.40666e-06	7.90488e-05	1	1	4	P0ADY3	P0ADY3 [1-17]		0	2198.09
FALSE	High	[R].MLQEAVDALLDNGR.[R]	1xDeamidated [N12]	3.24983e-05	7.90488e-05	1	1	4	P0A8T7	P0A8T7 [298-311]		0	1545.76
FALSE	High	[-].MIGLVGKKVG.[M]	2xTMTpro [K7; K8]; 1xTMTpro [N-Term]	0.000172537	7.90488e-05	1	1	1	P60438	P60438 [1-10]		0	1914.24	1.551	0.00724834	10.05	74.8	115	110.2	13.42	5.68		60.5	81.3	64.4	74.2	106.1	118.7	106.1	106.6	101.9										50.9	63.6	50.9	57.4	92.5	104	106.1	102.2	8.1
FALSE	High	[C].MLGGMAMKWR.[W]	1xTMTpro [K8]	7.49797e-05	7.90488e-05	2	2	2	P69910; P69908	P69910 [131-140]; P69908 [131-140]		0	1484.79	0.843	0.997979	5.96	81.1	68.4	150.5	2.5	2.98	25.2	760.1	774.9	798.1	801.2	686.5	677.9	649.1	647.8	852.6					932.7	1744.3			3277.7	639.1	606.4	630.4	619.5	598.7	594	649.1	620.9	67.8
FALSE	High	[-].MIFSVDKVR.[A]	1xTMTpro [K7]; 1xTMTpro [N-Term]	1.02694e-06	7.90488e-05	1	1	4	P77444	P77444 [1-9]		0	1703.02	0.86	0.998691	11.05	82.8	71.5	145.6	10.19	4.08	52.84	719.9	888.5	763.7	873.9	658.8	718.6	718.9	692.6	895.4	983.1				973.3	2302.5	11158.3		2081.1	605.3	695.3	603.2	675.7	574.5	629.7	718.9	663.9	71.2
FALSE	High	[R].MLEMGLNKEDYWWYR.[D]	1xTMTpro [K8]	6.94534e-05	7.90488e-05	1	1	2	P0A8M0	P0A8M0 [407-421]		0	2338.13	0.891	0.998691	17.26	108.6	97.6	93.8	15.07	6.1	22.24	30.3	40.4	36.7	43.6	33.8	31.3	35.4	35.9	39					28.4					25.5	31.6	29	33.7	29.5	27.4	35.4	34.4	3.1
FALSE	High	[K].MLEEISSVKHIPEFVR.[R]	1xTMTpro [K9]	5.22028e-05	7.90488e-05	1	1	2	P0ABH7	P0ABH7 [275-290]		0	2218.22	0.607	0.0153079	24.81	133.1	81.8	85.1	21.47	4.38	150.03	124.6	80.6	116.9	86.1	63	57.2	60.7	62.7	64.1	983.1				32.4					104.8	63.1	92.3	66.6	54.9	50.1	60.7	60.1	5.1
FALSE	High	[K].MLEDQNLISAHGKTIVVYGTR.[-]	1xTMTpro [K13]	2.21327e-06	7.90488e-05	1	1	2	P0ACJ8	P0ACJ8 [190-210]		0	2649.44	0.504	0.00412688	38.23	130.5	63.9	105.7	24.32	8.39	30.52	61	39	62	41.4	24.5	24.7	23.4	28.3	32.7					50.7					51.3	30.5	49	32	21.4	21.6	23.4	27.1	2.6
FALSE	High	[-].MIDTTLPLTDIHR.[H]	1xTMTpro [N-Term]	1.92611e-05	7.90488e-05	1	1	2	P22333	P22333 [1-13]		0	1830.01
FALSE	High	[-].MLDQVCQLAR.[N]	1xCarbamidomethyl [C6]; 1xTMTpro [N-Term]	7.98255e-05	7.90488e-05	1	1	5	P22255	P22255 [1-10]		0	1537.81	0.821	0.966289	3.33	98	81.2	120.8	2.28	2.37	21.98	1030.8	1059.8	1026.7	1076.7	835.6	881.4	874.2	856.7	789.7					1147.7	1535			1977	866.7	829.3	811	832.5	728.7	772.3	874.2	821.1	62.8
FALSE	High	[N].MIDMGILDPTKVTR.[S]	1xTMTpro [K11]	6.08988e-06	7.90488e-05	1	1	2	P0A6F5	P0A6F5 [488-501]		0	1894.05	2.02	6.64281e-08	4.22	73.5	146.1	80.4	6.33	3.54	84.03	155.2	144.7	133.2	141.6	268.1	288.5	280.9	289.8	310.6					79.1					130.5	113.2	105.2	109.5	233.8	252.8	280.9	277.8	24.7
FALSE	High	[R].MLDMGFAQDIEHIAGETR.[W]		2.32411e-06	7.90488e-05	1	1	2	P21507	P21507 [162-179]		0	2033.94
FALSE	High	[H].MIDLSEESLQENIEICSKYLER.[M]	1xCarbamidomethyl [C16]; 1xTMTpro [K18]	7.33694e-08	7.90488e-05	1	1	4	P0AB71	P0AB71 [143-164]		0	3003.5	0.624	0.0572229	31.82	126	83.1	90.9	27.72	10.71	171.04	101.8	69.9	115.8	65.6	58	47.8	53.4	61.5	56.6					60.8			13964.3		85.6	54.7	91.5	50.7	50.6	41.9	53.4	58.9	4.5
FALSE	High	[-].MIDKSAFVHPTAIVEEGASIGANAH.[I]	1xTMTpro [K4]; 1xTMTpro [N-Term]	1.48328e-08	7.90488e-05	1	1	1	P0A722	P0A722 [1-25]		0	3173.69	0.86	0.989243	31.1	106.3	90.7	103	9.66	16.96		27.6	29.5	25.7	32.2	28.7	21	28	21.2	27.7										23.2	23.1	20.3	24.9	25	18.4	28	20.3	2.2
FALSE	High	[-].MLDKIVIANR.[G]	1xTMTpro [K4]; 1xTMTpro [N-Term]	0.000100418	7.90488e-05	1	1	2	P24182	P24182 [1-10]		0	1781.1	3.028	2.11233e-16	4.92	51.4	155.7	92.8	8.53	2.63	79.57	156	141.8	126.5	142.8	444.5	426.5	418.1	435.4	485.4					135.9					131.2	111	99.9	110.4	387.6	373.7	418.1	417.3	38.6
FALSE	High	[-].MIGLVGKKVGM.[T]	2xTMTpro [K7; K8]; 1xTMTpro [N-Term]	0.000136308	7.90488e-05	1	1	2	P60438	P60438 [1-11]		0	2045.28	1.543	4.55489e-05	21.91	67.9	106.3	125.8	15.82	2.28	36.34	417.7	556	406.4	524.7	741.7	733.7	731.2	703.6	628.8					610.3	2023.4			728.4	351.2	435.1	321	405.7	646.8	642.9	731.2	674.4	50
FALSE	High	[-].MLDKIVIANR.[G]	1xTMTpro [K4]	0.000165513	7.90488e-05	1	1	2	P24182	P24182 [1-10]		0	1476.89
FALSE	High	[Q].MLDAWHGENVDTSLTQR.[M]		7.93955e-06	7.90488e-05	1	1	2	P37647	P37647 [63-79]		0	1972.92
FALSE	High	[-].MLDANKLQQ.[A]	1xTMTpro [K6]; 1xTMTpro [N-Term]	0.000113009	7.90488e-05	1	1	3	P77454	P77454 [1-9]		0	1668.96	0.944	0.998691	12.79	112	105.7	82.3	6.3	9.57	137.7	114.2	122	107.9	123.8	108.5	114.5	122.1	97	86.8	983.1				68.9					96	95.5	85.2	95.7	94.6	100.3	122.1	93	6.9
FALSE	High	[N].MLDAKEHGAVILTAHEVTGLIR.[E]	1xTMTpro [K5]	5.06789e-08	7.90488e-05	1	1	1	P0A9C0	P0A9C0 [158-179]		0	2678.5
FALSE	High	[R].MIAGLETITSGDLFIGEKR.[M]	1xTMTpro [K18]	5.58821e-08	7.90488e-05	1	1	3	P68187	P68187 [48-66]		0	2355.29
FALSE	High	[R].MLAEQKVEAAR.[V]	1xTMTpro [K6]	0.000408122	7.90488e-05	1	1	1	P0A6Z1	P0A6Z1 [528-538]		0	1549.87	1.219	0.603802	4.18	138.9	161.1		7.44	11.36		36.9	40.5	35.2	41.1	44.6	49.8	45	37.6											31	31.7	27.8	31.8	38.9	43.6	45	36
FALSE	High	[R].MIAEMHKDFDALNILRPDMEPR.[A]	1xTMTpro [K7]	5.96369e-06	7.90488e-05	1	1	2	P21888	P21888 [92-113]		0	2946.5	0.766	0.699371	2.62	116.6	89.4	94	6.78	5.72	145.74	170.8	191.8	190.3	201.2	132.3	150.4	144	149.1	114.4			2269.8		154.1					143.6	150.1	150.3	155.6	115.4	131.8	144	142.9	9.1
FALSE	High	[-].MIAEFESR.[I]	1xTMTpro [N-Term]	0.000103968	7.90488e-05	1	1	1	P64540	P64540 [1-8]		0	1286.67	0.967	0.998691	10.47	108.4	104.1	87.5	3.47	11.31	1.24	98.1	104.7	96.7	99.5	88.4	112.4	99.9	90	80.5					79.1					82.5	81.9	76.4	76.9	77.1	98.5	99.9	86.3	6.4
FALSE	High	[L].MKYSDIHEYSWAAPGHQGGVGFTKTPAGR.[F]	2xTMTpro [K2; K24]	2.82581e-06	7.90488e-05	1	1	1	P28629	P28629 [147-175]		0	3756.92	0.982	0.998691	18.22	98.1	96.9	105.1	15.79	5.88	5.35	42	48.7	34.6	49.3	45.5	41.9	48.1	43.8	50.3					46.6					35.3	38.1	27.3	38.1	39.7	36.7	48.1	42	4
FALSE	High	[-].MKYQLTALEAR.[V]	1xTMTpro [K2]; 1xTMTpro [N-Term]	8.22151e-06	7.90488e-05	1	1	4	P29217	P29217 [1-11]		0	1932.12	0.89	0.998691	12.46	84.1	75.2	140.7	10.99	1.88	26.48	1516.9	1881.7	1541.1	1809.6	1462.7	1530.4	1498.7	1486.8	1739.2					1871.5	3070			6087.2	1275.5	1472.5	1217.3	1399.2	1275.6	1341	1498.7	1425.1	138.3
FALSE	High	[-].MKVTLPEFER.[A]	1xTMTpro [K2]; 1xTMTpro [N-Term]	9.11042e-05	7.90488e-05	1	1	4	P76658	P76658 [1-10]		0	1858.08	0.964	0.989243	9.73	71.4	68.8	159.9	7.66	1.32	78.95	519.1	584.9	518.1	598.4	528.5	533.4	539.5	523	542			3001.9	2774	549.5					436.5	457.7	409.2	462.7	460.9	467.4	539.5	501.3	43.1
FALSE	High	[-].MKVLVIGNGGR.[E]	1xDeamidated [N8]; 1xTMTpro [K2]; 1xTMTpro [N-Term]	2.07973e-05	7.90488e-05	1	1	6	P15640	P15640 [1-11]		0	1753.06	0.996	0.884542	17.98	98.4	95.3	106.3	15.9	5.52	7.53	689	939.9	732.1	929.9	767.8	836.7	832.2	750.8	940.7					845.5					579.3	735.5	578.3	719	669.6	733.2	832.2	719.6	74.8
FALSE	High	[-].MKVLVIGNGGR.[E]	1xTMTpro [K2]; 1xTMTpro [N-Term]	6.84931e-05	7.90488e-05	1	1	4	P15640	P15640 [1-11]		0	1752.08	1.043	0.598969	20.42	80.8	85.6	133.6	17.3	5.83	27.64	1319.3	1826.7	1308.7	1710.3	1538.6	1704.9	1644	1503.2	1525.4				1550.2	1772.2	4046.8			4214.2	1109.3	1429.4	1033.7	1322.4	1341.8	1493.9	1644	1440.8	121.3
FALSE	High	[-].MKVLVIGNGGR.[E]	1xTMTpro [K2]	0.000196785	7.90488e-05	1	1	1	P15640	P15640 [1-11]		0	1447.87	1.579	0.0542105	12.38	73.5	116.5	110	16.25	8.84	47.62	26.6	30.8	35.8	25.1	46.3	44.5	52.3	42.9	30.2					60.8					22.4	24.1	28.3	19.4	40.4	39	52.3	41.1	2.4
FALSE	High	[R].MIDGSVTVGPNAVLAFKR.[E]	1xTMTpro [K17]	5.92221e-06	7.90488e-05	1	1	2	P37339	P37339 [259-276]		0	2179.22	0.923	0.998691	14.14	125.6	110.6	63.8	13.92	7.04		60.9	81.7	68.1	81	62.3	68.9	68.7	59.9	37.7										51.2	63.9	53.8	62.6	54.3	60.4	68.7	57.4	3
FALSE	High	[-].MIGLVGKKVGMTR.[I]	2xTMTpro [K7; K8]	0.000297694	7.90488e-05	1	1	2	P60438	P60438 [1-13]		0	1998.22	1.338	0.00513993	10.94	62.2	73.4	164.5	22.59	16.73	138.82	673.6	483.3	716.6	456.7	900.7	647.2	644.9	700.8	770.9	1825.7				626.6	2023.4		12288.6		566.4	378.2	566	353.1	785.5	567.1	644.9	671.7	61.3
FALSE	High	[-].MIGLVGKKVGMTR.[I]	2xTMTpro [K7; K8]; 1xTMTpro [N-Term]	2.65374e-06	7.90488e-05	1	1	2	P60438	P60438 [1-13]		0	2302.43	1.558	3.06298e-05	14.92	73	114.7	112.3	13.71	2.23	6.33	585.6	710.5	533.9	699.8	1000.9	1009.5	1030.8	976.6	940.7					701.6				1508.8	492.4	556	421.7	541.1	872.9	884.6	1030.8	936.1	74.8
FALSE	High	[M].MLGQGMDVQSAQEKIGQVVEGYR.[N]	1xTMTpro [K14]	5.29641e-06	7.90488e-05	1	1	1	P0A6S7	P0A6S7 [266-288]		0	2827.44	1.017	0.998691	19.48	108.2	111.3	80.4	16.41	10.99	4.33	35.1	47.3	34.1	44.2	37.8	45.3	43.4	35.9	30.2					28.4					29.5	37	26.9	34.2	33	39.7	43.4	34.4	2.4
FALSE	High	[R].MLQEAVDALLDNGR.[R]		2.1991e-05	7.90488e-05	1	1	2	P0A8T7	P0A8T7 [298-311]		0	1544.77
FALSE	High	[-].MLPSQSPAIFTVSR.[L]	1xAcetyl [N-Term]	0.000332295	7.90488e-05	1	1	2	P04994	P04994 [1-14]	P04994 1xAcetyl [N-Term]	0	1575.82
FALSE	High	[H].MLPRPETFAVAMR.[E]		0.000159877	7.90488e-05	1	1	1	P31142	P31142 [68-80]		0	1518.79
FALSE	High	[R].MIPGFEDGIKGH.[K]	1xTMTpro [K10]	5.40531e-05	7.90488e-05	1	1	2	P0A850	P0A850 [194-205]		0	1604.84	0.914	0.998691	7.43	94.8	94.3	110.8	11.49	9.86	159.08	66.1	78.3	60	72.8	56.3	69.7	69.7	68.3	36.5				2039.7	81.1					55.6	61.3	47.4	56.3	49.1	61.1	69.7	65.5	2.9
FALSE	High	[R].MIPCDCKVCAIMR.[K]	3xCarbamidomethyl [C4; C6; C9]; 1xTMTpro [K7]	0.000112226	7.90488e-05	1	1	3	WP_007220849.1	WP_007220849.1 [685-697]		0	1957.95	17.502	2.11233e-16	24.96	8	145.1	146.9	48.33	3.81		102.3	39.1	48.5	48.5	890.1	892	877	821.4	894.1										86	30.6	38.3	37.5	776.2	781.6	877	787.3	71.1
FALSE	High	[-].MLNQLDNLTER.[V]	1xTMTpro [N-Term]	4.41737e-06	7.90488e-05	1	1	3	P0AFX4	P0AFX4 [1-11]		0	1650.88	1.211	0.353929	3.47	106	124.4	69.6	6.14	6.12	36.33	82.1	91.8	93.6	85.2	100.6	114.9	105.7	101.9	75.5					44.6					69	71.8	73.9	65.9	87.7	100.7	105.7	97.7	6
FALSE	High	[-].MLNETPALAPDGQPYR.[L]	1xTMTpro [N-Term]	1.25593e-07	7.90488e-05	1	1	4	P0A9C3	P0A9C3 [1-16]		0	2077.07	1.013	0.957765	4.08	115	118.1	66.9	3.81	3.31	32.68	184.7	191.8	187.2	201.2	183.7	197.8	196.6	192.9	139.6					87.2					155.3	150.1	147.9	155.6	160.2	173.3	196.6	184.9	11.1
FALSE	High	[R].MIMLFTNSHTIR.[D]	1xDeamidated [N7]	6.99385e-05	7.90488e-05	1	1	2	P0A8N5	P0A8N5 [482-493]		0	1464.73
FALSE	High	[R].MIMLFTNSHTIR.[D]		3.16045e-05	7.90488e-05	1	1	2	P0A8N5	P0A8N5 [482-493]		0	1463.75
FALSE	High	[-].MIIYLHGFDSNSPGNHEKVLQLQFIDPDVR.[L]	1xTMTpro [K18]; 1xTMTpro [N-Term]	1.97253e-09	7.90488e-05	1	1	3	P0A8E1	P0A8E1 [1-30]		0	4091.17	0.851	0.997842	14.95	73.9	62.8	163.2	4.76	10.01	106.72	182.9	165.7	166	174.9	136.9	150.2	169.8	139.6	114.4	1011.2			1876.5	139.9					153.8	129.7	131.1	135.2	119.4	131.6	169.8	133.8	9.1
FALSE	High	[N].MIITSGQIPVNPKTGEVPADVAAQAR.[Q]	1xTMTpro [K13]	1.23708e-08	7.90488e-05	1	1	2	P0AF93	P0AF93 [26-51]		0	2967.63	0.956	0.998691	20.91	110.8	106	83.2	14.92	4.14	170.74	116.3	144.4	108.8	146.4	121.4	126.4	128.4	117.1	95.6					97.3			20108.6		97.8	113	85.9	113.2	105.9	110.8	128.4	112.2	7.6
FALSE	High	[-].MIISAASDYR.[A]	1xTMTpro [N-Term]	2.71094e-05	7.90488e-05	1	1	4	P33232	P33232 [1-10]		0	1430.76	1.126	0.220045	3.96	84.1	94.7	121.3	3.61	3.55	86.13	534.6	556.8	509.8	530.8	619.1	611.7	588.6	572.9	498			2489.4		500.8	1186.1				449.5	435.7	402.7	410.4	539.9	536	588.6	549.1	39.6
FALSE	High	[R].MLLPDTVGTGGDSHTR.[F]		1.80766e-06	7.90488e-05	1	1	2	P36683	P36683 [486-501]		0	1656.8
FALSE	High	[R].MLINEPKVNAIAAPTR.[R]	1xTMTpro [K7]	0.000198151	7.90488e-05	1	1	1	P45469	P45469 [20-35]		0	2042.18	0.897	0.998691	11.72	109.1	100.2	90.7	9.04	3.42	17.9	67	75.9	61.1	70.6	64	62.3	64	59.5	50.3					64.9					56.3	59.4	48.3	54.6	55.8	54.6	64	57	4
FALSE	High	[R].MLINATQQEELR.[V]		8.0944e-05	7.90488e-05	1	1	2	P21513	P21513 [4-15]		0	1445.74
FALSE	High	[-].MLIIETLPLLR.[Q]	1xTMTpro [N-Term]	0.000170163	7.90488e-05	1	1	2	P31663	P31663 [1-11]		0	1616.01	0.884	0.998691	3.53	108.5	96.1	95.5	2.16	2.2	117.21	210.6	204.1	202.8	211.6	180.1	182.9	189.8	184.4	142.1	1179.7				182.5					177.1	159.7	160.2	163.6	157.1	160.3	189.8	176.7	11.3
FALSE	High	[-].MIIGNIHNLQPWLPQELR.[Q]	1xTMTpro [N-Term]	2.41516e-09	7.90488e-05	1	1	4	P0AF96	P0AF96 [1-18]		0	2476.38	0.798	0.800211	11.68	164.7	135.3		7.59	11.18		32.5	35.9	39.1	36.3	30.5	28.9	31	24											27.3	28.1	30.9	28.1	26.6	25.3	31	23
FALSE	High	[-].MIIGNIHN.[L]	1xTMTpro [N-Term]	0.000219799	7.90488e-05	1	1	2	P0AF96	P0AF96 [1-8]		0	1215.68	0.907	0.998691	11.03	129.9	112.5	57.6	8.32	8.35		78.1	78.1	77.4	65.4	68.1	73.7	60.1	66.6						34.5					65.7	61.1	61.1	50.6	59.4	64.6	60.1	63.8
FALSE	High	[K].MIIGGFSAYSGVVDWAKMR.[E]	1xTMTpro [K17]	5.84011e-06	7.90488e-05	1	1	2	P0A825	P0A825 [169-187]		0	2392.25
FALSE	High	[-].MLLEQGWLVGAR.[R]	1xTMTpro [N-Term]	8.43942e-05	7.90488e-05	1	1	3	P13016	P13016 [1-12]		0	1676.95	0.916	0.998691	2.63	123.6	113.2	63.2	6.74	3.79	10.65	67.9	68.9	75.5	64.3	61.9	63.3	67	61.9	37.7					32.4					57.1	53.9	59.6	49.7	54	55.5	67	59.3	3
FALSE	High	[-].MIKLSNITKVFHQGTR.[T]	2xTMTpro [K3; K9]; 1xTMTpro [N-Term]	1.82032e-06	7.90488e-05	1	1	1	P30750	P30750 [1-16]		0	2785.67
FALSE	High	[-].MLKIFNTLTR.[Q]	1xTMTpro [K3]; 1xTMTpro [N-Term]	2.56382e-05	7.90488e-05	1	1	2	P21888	P21888 [1-10]		0	1845.13	0.876	0.998691	7.08	69.6	61.1	169.3	6.89	1.58	92.91	410.2	451.2	404.9	464.9	369.8	383.9	379.7	376.1	538.2	1713.4	7445.7			588	1046.6	7535.5			344.9	353.1	319.8	359.5	322.5	336.4	379.7	360.5	42.8
FALSE	High	[-].MIKKIGVLTSGGDAPGMNAAIR.[G]	1xOxidation [M17]; 2xTMTpro [K3; K4]; 1xTMTpro [N-Term]	2.27715e-05	7.90488e-05	1	1	1	P0A796	P0A796 [1-22]		0	3128.81	0.864	0.998691	15.77	96.8	82.6	120.5	11.97	5.42	53.25	89	107.1	85.5	107.3	84.9	83.8	82.8	75.1	81.7					180.5					74.8	83.8	67.5	83	74	73.4	82.8	72	6.5
FALSE	High	[-].MIKKIGVLTSGGDAPGMNAAIR.[G]	2xTMTpro [K3; K4]; 1xTMTpro [N-Term]	3.47623e-08	7.90488e-05	1	1	2	P0A796	P0A796 [1-22]		0	3112.82	0.961	0.998691	9.67	96.8	93.3	109.9	12.42	3.17	38.29	83.4	109.3	86.3	95.2	83.8	87.2	90.6	87.4	78					135.9					70.1	85.5	68.2	73.6	73.1	76.4	90.6	83.8	6.2
FALSE	High	[-].MIKKIGVLTSGGDAPGMNAAIR.[G]	1xAcetyl [N-Term]; 2xTMTpro [K3; K4]	4.63857e-06	7.90488e-05	1	1	1	P0A796	P0A796 [1-22]	P0A796 1xAcetyl [N-Term]	0	2850.62
FALSE	High	[R].MLKFSAASQPAAPVTKEVR.[V]	2xTMTpro [K3; K16]	1.89942e-05	7.90488e-05	1	1	1	P0AFY8	P0AFY8 [32-50]		0	2639.52
FALSE	High	[K].MIKDSKLKVQAQIQGDEIR.[V]	3xTMTpro [K3; K6; K8]	8.15632e-07	7.90488e-05	1	1	2	P0A8E7	P0A8E7 [113-131]		0	3112.83	0.719	0.316311	3.88	118.7	84.4	96.9	4.02	4.88	26.86	165.8	166.5	176.7	179.3	116.5	122.5	130.9	121.3	169.8					115.6					139.4	130.3	139.6	138.6	101.6	107.3	130.9	116.3	13.5
FALSE	High	[R].MIHTLLGEENFQKGMQLYFER.[H]	1xTMTpro [K13]	1.55031e-06	7.90488e-05	1	1	4	P04825	P04825 [390-410]		0	2888.48	0.839	0.989408	3.4	127.3	105.3	67.4	6.49	3.82	58.69	112.5	128.2	113.9	124.7	94.9	97.6	99.5	103.9	98.1					40.6					94.6	100.3	90	96.4	82.8	85.5	99.5	99.6	7.8
FALSE	High	[R].MLHDMTGADSSVSKCYFTR.[A]	1xCarbamidomethyl [C15]; 1xTMTpro [K14]	4.93406e-07	7.90488e-05	1	1	2	P64624	P64624 [85-103]		0	2510.18	0.954	0.998691	10.72	109.4	105.3	85.3	5.89	4.19	28.13	156.3	144	135.7	148.7	138.2	146.4	143.5	133.1	139.6					93.3					131.4	112.7	107.2	115	120.5	128.3	143.5	127.6	11.1
FALSE	High	[R].MLQEENIWIVGTAGEADHTLYQSKMTGR.[L]	1xTMTpro [K24]	5.45964e-10	7.90488e-05	1	1	2	P63177	P63177 [163-190]		0	3482.74	0.962	0.998691	7.75	120.5	115.9	63.6	6	2.53	17.18	127.3	141.1	122.7	131.4	124	122.7	129.9	124.8	60.4					77.1					107	110.4	96.9	101.6	108.1	107.5	129.9	119.6	4.8
FALSE	High	[M].MVNNVPKLACKTFLR.[D]	1xCarbamidomethyl [C10]; 2xTMTpro [K7; K11]	4.80158e-05	7.90488e-05	1	1	1	P0AC47	P0AC47 [69-83]		0	2399.39	0.975	0.998691	11.68	112.8	104.4	82.9	11.55	5.39	23.2	75.5	97.9	83.8	94.2	79.6	79.2	88.5	84.9	55.3					77.1					63.5	76.6	66.2	72.8	69.4	69.4	88.5	81.4	4.4
FALSE	High	[-].MNNEETFYQAMR.[R]	1xTMTpro [N-Term]	2.52831e-05	7.90488e-05	1	1	2	P69739	P69739 [1-12]		0	1837.85	0.843	0.992562	9.91	142	117.8	40.1	4.87	4.42	2.34	106.2	113.4	102.4	112.8	97.6	90.6	91	88.1	31.4					30.4					89.3	88.7	80.9	87.2	85.1	79.4	91	84.4	2.5
FALSE	High	[-].MNNFNLHTPTR.[I]	1xDeamidated [N2]; 1xTMTpro [N-Term]	9.38731e-06	7.90488e-05	1	1	1	Q46856	Q46856 [1-11]		0	1649.84
FALSE	High	[-].MTESFAQLFEESLKEIETR.[P]	1xTMTpro [K14]	2.22999e-05	7.90488e-05	1	1	1	P0AG67	P0AG67 [1-19]		0	2592.32
FALSE	High	[-].MTELPIDENTPR.[I]	1xTMTpro [N-Term]	0.000455226	7.90488e-05	1	1	2	P69228	P69228 [1-12]		0	1719.89	1.025	0.997763	3.84	119.1	117.9	62.9	8.62	5.48		52.6	62.2	61.4	54.1	55	62.4	57	57.1						30.4					44.2	48.7	48.5	41.8	48	54.7	57	54.7
FALSE	High	[-].MTELKNDR.[Y]	1xTMTpro [K5]; 1xTMTpro [N-Term]	7.19131e-05	7.90488e-05	1	1	2	P29680	P29680 [1-8]		0	1614.91	0.93	0.998691	9.13	100.3	91.2	108.5	9.23	9.43	48.81	593.1	651.4	547.2	672.4	557.1	599.5	573.5	478.6	469.1					849.6				1092.6	498.7	509.7	432.2	519.9	485.8	525.3	573.5	458.7	37.3
FALSE	High	[-].MTEAMKITLSTQPADAR.[W]	1xOxidation [M5]; 1xTMTpro [K6]; 1xTMTpro [N-Term]	1.42573e-06	7.90488e-05	1	1	2	P37095	P37095 [1-17]		0	2488.34
FALSE	High	[-].MTEAMKITLSTQPADAR.[W]	1xTMTpro [K6]; 1xTMTpro [N-Term]	1.45424e-07	7.90488e-05	1	1	2	P37095	P37095 [1-17]		0	2472.34
FALSE	High	[-].MTDLIQRPR.[R]	1xTMTpro [N-Term]	7.82949e-06	7.90488e-05	1	1	3	P0ACB2	P0ACB2 [1-9]		0	1433.82	0.731	0.391037	7.39	94.1	70	136	5.43	7.38	26.26	472.7	427.1	418.3	439.7	318.7	307.4	363.5	326.3	481.6					519.1	1186.1				397.5	334.2	330.4	340	277.9	269.4	363.5	312.8	38.3
FALSE	High	[-].MTDLKASSLR.[A]	1xTMTpro [K5]; 1xTMTpro [N-Term]	3.8958e-06	7.90488e-05	1	1	5	P0A6L0	P0A6L0 [1-10]		0	1730.01	0.849	0.998691	8.65	87.3	75	137.7	9.34	2.12	28.13	1111.3	1309.6	1098	1286.5	997.8	1049.8	1022.3	1032.6	1261.3					1526.8	1883.9			3485.8	934.4	1024.8	867.3	994.7	870.2	919.9	1022.3	989.7	100.3
FALSE	High	[-].MTDKLTSLR.[Q]	1xTMTpro [K4]; 1xTMTpro [N-Term]	4.93728e-05	7.90488e-05	1	1	4	P0A870	P0A870 [1-9]		0	1672.99	0.895	0.999988	11.28	95.7	84.5	119.8	10.2	3.53	105.73	931.6	1101.6	902.5	1084.3	878.1	936.7	897.1	863.9	841.3	2640.3				1167.9	1883.9	18114.1			783.3	862	712.9	838.4	765.8	820.8	897.1	828	66.9
FALSE	High	[-].MSVVPVADVLQGR.[V]	1xTMTpro [N-Term]	3.65877e-05	7.90488e-05	1	1	4	P0A8M0	P0A8M0 [1-13]		0	1674.95	0.972	0.998691	15.89	151.6	148.4		10.99	9.83		31.5	31.4	24.8	31	31.1	30.1	31.3	25.1											26.5	24.6	19.6	24	27.1	26.4	31.3	24.1
FALSE	High	[N].MSTWRPCDQVESAVAWKYGVER.[Q]	1xCarbamidomethyl [C7]; 1xTMTpro [K17]	2.50679e-07	7.90488e-05	1	1	5	P27302	P27302 [488-509]		0	2959.45	0.896	0.998691	7.17	86.1	80.3	133.6	7.46	6.88	89.53	118.9	137.2	117.4	120.8	104.8	113.8	123.2	110	186.1	646				123.7					100	107.4	92.7	93.4	91.4	99.7	123.2	105.4	14.8
FALSE	High	[-].MSMQDPIADMLTR.[I]	1xTMTpro [N-Term]	0.000224401	7.90488e-05	1	1	1	P0A7W7	P0A7W7 [1-13]		0	1812.9
FALSE	High	[K].MSKSIGNTVSPQDVMNKLGADILR.[L]	2xTMTpro [K3; K17]	0.00012198	7.90488e-05	1	1	1	P00956	P00956 [603-626]		0	3182.75	0.785	0.664241	5.78	124.2	94.4	81.4	8.98	5.64	27.45	92.6	80.8	92.9	78.2	72.4	63.8	65.2	66.2	46.5					68.9					77.9	63.2	73.4	60.5	63.1	55.9	65.2	63.5	3.7
FALSE	High	[-].MSHLDEVIAR.[V]	1xTMTpro [N-Term]	5.15058e-06	7.90488e-05	1	1	2	P64455	P64455 [1-10]		0	1474.8	0.822	0.942473	4.65	54.9	45.2	200	0.17	3.96	136.65	79.2	79	79	78.9	63.2	67.9	66.9	62.8	37.7			2196.5							66.6	61.8	62.4	61	55.1	59.5	66.9	60.2	3
FALSE	High	[L].MTGQPVSQQQSTR.[S]	1xTMTpro [N-Term]	2.00844e-05	7.90488e-05	1	1	2	P64429	P64429 [58-70]		0	1751.9	0.87	0.994886	8.15	157.3	142.7		8.42	5.43		39.8	33.4	34.2	34.3	32.2	30.1	32	28.7											33.5	26.1	27	26.5	28.1	26.4	32	27.5
FALSE	High	[R].MSELQYGKIPELEKQLEAATQLEGKTMR.[L]	3xTMTpro [K8; K14; K25]	6.21232e-07	7.90488e-05	1	1	2	P63284	P63284 [498-525]		0	4134.28	0.912	0.998691	9.88	110	105.6	84.4	13.07	10.12	43.95	79.6	101.5	79.4	97.6	73.6	91.3	89.9	79.6	49					93.3					66.9	79.4	62.7	75.5	64.2	80	89.9	76.3	3.9
FALSE	High	[-].MSDNDTIVAQATPPGR.[G]	1xTMTpro [N-Term]	2.40396e-07	7.90488e-05	1	1	2	P25522	P25522 [1-16]		0	1977
FALSE	High	[R].MSDEPSYSPPVDIGGVMVGGTVSR.[V]		2.45759e-06	7.90488e-05	1	1	2	P76113	P76113 [58-81]		0	2437.14
FALSE	High	[-].MQYNPLGKTDLR.[V]	1xTMTpro [K8]; 1xTMTpro [N-Term]	1.14697e-07	7.90488e-05	1	1	4	P77735	P77735 [1-12]		0	2044.15	0.917	0.998691	3.74	88.2	79.2	132.6	5.65	3.19	39.7	784.5	870.4	786.2	861.5	739.5	780	738	725.1	708	1544.8		2050.1		776.6	2163				659.6	681.1	621	666.1	644.9	683.5	738	695	56.3
FALSE	High	[-].MQVSVETTQGLGR.[R]	1xTMTpro [N-Term]	5.95749e-07	7.90488e-05	1	1	6	P0A850	P0A850 [1-13]		0	1709.92	0.858	0.998691	5.86	109	93.8	97.1	2.94	4.91	49.27	436.8	466.4	451.8	463	422	392.1	395.3	375	260.3	702.2				407.6					367.3	365	356.9	358	368	343.6	395.3	359.4	20.7
FALSE	High	[-].MQVSVETTQGLGR.[R]		0.000343896	7.90488e-05	1	1	2	P0A850	P0A850 [1-13]		0	1405.71
FALSE	High	[-].MQVILLDKVANLGSLGDQVNVKAGYAR.[N]	2xTMTpro [K8; K22]	9.10965e-08	7.90488e-05	1	1	2	P0A7R1	P0A7R1 [1-27]		0	3480.99	1.01	0.959768	17.23	85.4	85.2	129.5	18.15	10.22	1.63	156.5	116.8	162.3	115.8	153.5	121.5	129.4	140.6	207.5					202.8					131.6	91.4	128.2	89.5	133.9	106.5	129.4	134.8	16.5
FALSE	High	[-].MQVILLDKVAN.[L]	1xTMTpro [K8]; 1xTMTpro [N-Term]	1.11667e-06	7.90488e-05	1	1	4	P0A7R1	P0A7R1 [1-11]		0	1852.12	1.33	0.0293279	8.25	87.1	115.8	97.1	12.66	3.28	130.83	169.1	227.2	186	190.6	241.4	257	256.7	244.2	210	1207.8		2196.5		109.5					142.2	177.8	146.9	147.4	210.5	225.2	256.7	234.1	16.7
FALSE	High	[K].MQVGPKSEPIKGDVLNYDEVMER.[M]	2xTMTpro [K6; K11]	1.18184e-05	7.90488e-05	1	1	2	P09373	P09373 [457-479]		0	3242.7	0.635	0.0707573	6.12	179.6	120.4		13.47	17.38		54.5	41.4	57.1	50.8	35.9	25.3	34.7	38.9											45.8	32.4	45.1	39.3	31.3	22.2	34.7	37.3
FALSE	High	[-].MQTVIFGR.[S]	1xTMTpro [N-Term]	0.00021529	7.90488e-05	1	1	4	P68688	P68688 [1-8]		0	1255.72	0.785	0.791869	15.13	101.8	78.8	119.4	14.05	4.82	20.26	472.6	373	486.5	379.1	341.3	331.5	304.3	323.8	314.4					429.9	1046.6				397.4	291.9	384.3	293.1	297.6	290.5	304.3	310.4	25
FALSE	High	[-].MQTFQADLAIVGAGGAGLR.[A]	1xTMTpro [N-Term]	1.39296e-08	7.90488e-05	1	1	3	P00363	P00363 [1-19]		0	2180.18	1.155	0.771694	12.72	94.4	114.7	90.8	9.19	11.69	36.48	39.6	43.8	35.6	42.8	41.3	47.1	53.2	53.1	51.6					30.4					33.3	34.3	28.1	33.1	36	41.3	53.2	50.9	4.1
FALSE	High	[-].MQQSTPYLSFR.[G]	1xTMTpro [N-Term]	7.81765e-05	7.90488e-05	1	1	2	P0AAF3	P0AAF3 [1-11]		0	1661.86	23.701	2.11233e-16	55.44	7.4	175.2	117.5	71.7	3.33		20.5	8.7	4.4	6.5	185	182.4	174	173.1	119.5										17.2	6.8	3.5	5	161.3	159.8	174	165.9	9.5
FALSE	High	[R].MQQQLGDQYSELAANEGYMKTLR.[Q]	1xTMTpro [K20]	1.38327e-08	7.90488e-05	1	1	1	P0ADY1	P0ADY1 [66-88]		0	2978.47	1.528	0.0149278	11.86	81.6	129.4	88.9	9.62	5.41	148.76	53.3	61.6	49.2	52.9	85.1	83.3	88	77.3	57.8	926.9				38.5					44.8	48.2	38.9	40.9	74.2	73	88	74.1	4.6
FALSE	High	[-].MQQLQNIIETAFER.[R]	1xTMTpro [N-Term]	2.43776e-07	7.90488e-05	1	1	2	P0A9D8	P0A9D8 [1-14]		0	2025.08
FALSE	High	[-].MSEKYIVTWDMLQIHAR.[K]	1xTMTpro [K4]; 1xTMTpro [N-Term]	1.83431e-05	7.90488e-05	1	1	2	P0A9M5	P0A9M5 [1-17]		0	2729.48
FALSE	High	[-].MTHLPHWWQNGVIYQIYPKSFQDTTGSGTGDLR.[G]	1xDeamidated [N10]; 1xTMTpro [K19]; 1xTMTpro [N-Term]	1.42078e-09	7.90488e-05	1	1	2	P28904	P28904 [1-33]		0	4443.25	0.968	0.998691	9.45	120.8	114.3	64.9	9.53	6.56	19.4	62.2	75.1	64.7	74.2	62.4	70.2	68.9	61.9	42.8					32.4					52.3	58.8	51.1	57.4	54.4	61.5	68.9	59.3	3.4
FALSE	High	[-].MTIKVGINGFGR.[I]	1xTMTpro [K4]; 1xTMTpro [N-Term]	8.74606e-07	7.90488e-05	1	1	2	P0A9B2	P0A9B2 [1-12]		0	1901.13	0.83	0.997357	11.44	82.2	68.5	149.3	10.24	1.92	2.72	277.5	320.2	269	330.7	246.9	245.6	249.8	256.3	311.9					387.3	976.8			728.4	233.3	250.6	212.5	255.7	215.3	215.2	249.8	245.7	24.8
FALSE	High	[-].MTIKVGINGFGR.[I]	1xDeamidated [N8]; 1xTMTpro [K4]; 1xTMTpro [N-Term]	0.000413739	7.90488e-05	1	1	3	P0A9B2	P0A9B2 [1-12]		0	1902.11	0.838	0.987977	7.56	106.1	91.6	102.3	12.82	5.1	40.03	152.6	184.5	136.1	165.3	134.2	147.4	140.1	131.6	114.4					204.8					128.3	144.4	107.5	127.8	117	129.2	140.1	126.1	9.1
FALSE	High	[R].MVMLFTNSHTIR.[D]	1xDeamidated [N7]	1.42687e-05	7.90488e-05	1	1	2	P0A8N3	P0A8N3 [482-493]		0	1450.72
FALSE	High	[R].MVMLFTNSHTIR.[D]		4.41639e-05	7.90488e-05	1	1	2	P0A8N3	P0A8N3 [482-493]		0	1449.73
FALSE	High	[H].MVMFDLPFNPDLLEQR.[I]		6.34435e-05	7.90488e-05	1	1	1	P60240	P60240 [578-593]		0	1964.96
FALSE	High	[F].MVHPDQSEQVPGMIER.[Y]		3.16045e-05	7.90488e-05	1	1	2	P02358	P02358 [9-24]		0	1852.87
FALSE	High	[R].MVGQKQVPILQKDDSR.[Y]	1xOxidation [M1]; 2xTMTpro [K5; K12]	7.66726e-06	7.90488e-05	1	1	2	P0AC59	P0AC59 [42-57]		0	2466.4	0.884	0.998691	13	120.2	108	71.9	11.85	3.23	39.25	77.4	96.1	78.6	95.6	74.1	77.7	80.1	78	39					68.9					65.1	75.2	62.1	73.9	64.6	68.1	80.1	74.8	3.1
FALSE	High	[R].MVGQKQVPILQKDDSR.[Y]	2xTMTpro [K5; K12]	2.49215e-06	7.90488e-05	1	1	5	P0AC59	P0AC59 [42-57]		0	2450.4	0.889	0.998691	13.6	115.6	105.5	78.9	11.88	3.94	63.18	167.2	214.9	169.9	186	161.8	162.5	166.9	151.9	196.2					75					140.6	168.2	134.2	143.8	141.1	142.4	166.9	145.6	15.6
FALSE	High	[K].MVGGVTPGKGGTTHLGLPVFNTVR.[E]	1xTMTpro [K9]	5.48452e-06	7.90488e-05	1	1	2	P0AGE9	P0AGE9 [35-58]		0	2699.5	0.707	0.322715	19.84	120.3	73.9	105.8	32.57	21.15	98.08	107.6	61.3	110.8	61	70.8	46.7	46.2	53.4	28.9					30.4	976.8				90.5	48	87.5	47.2	61.7	40.9	46.2	51.2	2.3
FALSE	High	[-].MVEDILAPGLR.[V]	1xTMTpro [N-Term]	9.63154e-05	7.90488e-05	1	1	3	P0A9H1	P0A9H1 [1-11]		0	1517.87	0.811	0.966289	3.99	110.9	91.2	98	2.06	4.26	140.52	253.3	256.5	265.9	258.7	219.4	205.8	218.1	201.3	227.6			3075.2		214.9					213	200.7	210	200	191.3	180.3	218.1	192.9	18.1
FALSE	High	[R].MVDFHGWMMPLHYGSQIDEHHAVR.[T]		2.79976e-08	7.90488e-05	1	1	2	P27248	P27248 [18-41]		0	2893.31
FALSE	High	[N].MVATSLAKLPIPKLMR.[W]	2xTMTpro [K8; K13]	9.49854e-05	7.90488e-05	1	1	1	P00961	P00961 [134-149]		0	2377.47	0.97	0.998691	12.97	93.1	91.6	115.3	10.01	7.29	147.66	89.6	107.1	88.2	104.1	90	100.2	102.3	88.7	50.3				1550.2	119.6					75.3	83.8	69.7	80.5	78.5	87.8	102.3	85	4
FALSE	High	[K].MVAFSNYFFDTTQGHSQINGCTVR.[N]	1xCarbamidomethyl [C21]; 1xDeamidated [N19]	1.04746e-07	7.90488e-05	1	1	4	P0A853	P0A853 [128-151]		0	2781.24
FALSE	High	[K].MVAFSNYFFDTTQGHSQINGCTVR.[N]	1xCarbamidomethyl [C21]	3.10522e-09	7.90488e-05	1	1	4	P0A853	P0A853 [128-151]		0	2780.26
FALSE	High	[N].MVADLWHAPAPKNGQAVGTNTIGSSEACMLGGMAMKWR.[W]	1xCarbamidomethyl [C28]; 1xDeamidated [N]; 2xTMTpro [K12; K36]	7.30166e-06	7.90488e-05	2	2	4	P69910; P69908	P69910 [103-140]; P69908 [103-140]		0	4653.32	0.903	0.998691	18.68	97.2	87.4	115.4	12.71	3.98		25.7	34.2	28.9	32.7	28	25.8	28.2	27.3						36.5					21.6	26.8	22.8	25.3	24.4	22.6	28.2	26.2
FALSE	High	[N].MVADLWHAPAPKNGQAVGTNTIGSSEACMLGGMAMKWR.[W]	1xCarbamidomethyl [C28]; 2xTMTpro [K12; K36]	4.36662e-10	7.90488e-05	2	2	4	P69910; P69908	P69910 [103-140]; P69908 [103-140]		0	4652.33	0.926	0.998691	6.08	79.2	71.6	149.2	3.18	6.93	128.91	157.7	167.7	158	165.7	148.8	165.6	143.5	143.7	135.8				2121.3	111.5				832.4	132.6	131.2	124.8	128.1	129.8	145.1	143.5	137.7	10.8
FALSE	High	[-].MTTILKHLPVGQR.[I]	1xTMTpro [K6]; 1xTMTpro [N-Term]	7.98728e-07	7.90488e-05	1	1	2	P0A6E4	P0A6E4 [1-13]		0	2102.28	0.8	0.842613	18.32	128.9	103.6	67.5	12.63	5.35	5.11	66.6	88.7	77.7	86.8	67	65	67.9	60.1	41.5					44.6					56	69.4	61.4	67.1	58.4	57	67.9	57.6	3.3
FALSE	High	[-].MTQQPQAKYR.[H]	1xTMTpro [K8]; 1xTMTpro [N-Term]	1.77019e-06	7.90488e-05	1	1	5	P04825	P04825 [1-10]		0	1859.05	0.865	0.998691	8.55	63.4	54.6	181.9	8.06	1.23	44.83	1428.5	1624.9	1385.5	1605.7	1301.3	1335.5	1302	1307.5	1520.4	2275.1	12409.5	5052.1		1883.7		9564.3		1820.9	1201.1	1271.5	1094.4	1241.5	1134.8	1170.2	1302	1253.2	120.9
FALSE	High	[-].MTQFNPVDHPHR.[R]	1xTMTpro [N-Term]	0.000155505	7.90488e-05	1	1	1	P09148	P09148 [1-12]		0	1782.9	0.522	0.00313953	20.92	155	82.5	62.5	8.97	38.45	28.56	99.5	87.3	81	85.5	43.1	49.1	86.3	41.4	42.8					28.4					83.7	68.3	64	66.1	37.6	43	86.3	39.7	3.4
FALSE	High	[K].MTPVPDCGEKTYVGSGR.[L]	1xCarbamidomethyl [C7]; 1xTMTpro [K10]	2.07973e-05	7.90488e-05	1	1	2	P0AG84	P0AG84 [30-46]		0	2158.06	0.561	0.00809764	33.23	122.8	70	107.2	36.78	14.69	66.66	269.1	146.1	300.9	151.4	132.1	93.7	108.2	122.3	105.6					294					226.3	114.3	237.7	117.1	115.2	82.1	108.2	117.2	8.4
FALSE	High	[M].MTPVIEGGDVKEPLR.[D]	1xTMTpro [K11]	6.76205e-06	7.90488e-05	1	1	2	P0A8T7	P0A8T7 [822-836]		0	1945.07	1.2	0.180657	10.73	107.9	128.2	64	8.17	4.52	13.81	126.7	143	120.4	140.3	162	161	155.9	146.6	71.7					87.2					106.5	111.9	95.1	108.5	141.3	141.1	155.9	140.5	5.7
FALSE	High	[-].MTPTIELICGHR.[S]	1xCarbamidomethyl [C9]; 1xTMTpro [N-Term]	1.75588e-07	7.90488e-05	1	1	2	P17117	P17117 [1-12]		0	1731.92
FALSE	High	[-].MTPEHLPTEQYEAQLAEKVVR.[L]	1xTMTpro [K18]; 1xTMTpro [N-Term]	1.9588e-09	7.90488e-05	1	1	2	P23003	P23003 [1-21]		0	3077.66
FALSE	High	[-].MTNNPPSAQIKPGEYGFPLKLKAR.[Y]	3xTMTpro [K11; K20; K22]; 1xTMTpro [N-Term]	1.44412e-07	7.90488e-05	1	1	2	P37685	P37685 [1-24]		0	3874.25	1.132	0.637387	33.41	93.9	104.5	101.6	23.31	7.1	25.61	76.6	112.5	83.3	125.1	108.9	106.6	112.7	95.3	125.8					87.2					64.4	88	65.8	96.7	95	93.4	112.7	91.3	10
FALSE	High	[-].MTNNPPSAQIKPGEYGFPL.[K]	1xTMTpro [K11]; 1xTMTpro [N-Term]	7.39433e-05	7.90488e-05	1	1	4	P37685	P37685 [1-19]		0	2669.43
FALSE	High	[-].MTNNPPSAQIKPGEY.[G]	1xTMTpro [K11]; 1xTMTpro [N-Term]	7.76345e-05	7.90488e-05	1	1	2	P37685	P37685 [1-15]		0	2255.2
FALSE	High	[-].MTNNDTTLQLSSVLNR.[E]	1xTMTpro [N-Term]	9.05673e-07	7.90488e-05	1	1	3	P69829	P69829 [1-16]		0	2111.11	0.933	0.998691	2.77	103	96.6	100.4	5.78	3.01	21.21	128.2	134.6	118.1	133.1	121	124.1	128.9	121	109.4					148					107.8	105.3	93.3	102.9	105.5	108.7	128.9	116	8.7
FALSE	High	[-].MTNLKAVIPVAGLGMH.[M]	1xTMTpro [K5]; 1xTMTpro [N-Term]	4.66605e-07	7.90488e-05	1	1	2	P0AAB6	P0AAB6 [1-16]		0	2260.32	0.818	0.895228	25.05	65.5	53.6	180.9	19.13	3.01	182.88	94.2	67.2	98.2	71	66.7	67.3	63.1	67.1	45.3	786.5				64.9			12847.2		79.2	52.6	77.6	54.9	58.2	59	63.1	64.3	3.6
FALSE	High	[R].MTLTEIVAKIDTGAEKR.[A]	2xTMTpro [K9; K16]	0.000262992	7.90488e-05	1	1	2	P35340	P35340 [186-202]		0	2484.44
FALSE	High	[-].MTLQQQIIKALGAKPQINAEEEIR.[R]	2xTMTpro [K9; K14]; 1xTMTpro [N-Term]	4.26586e-06	7.90488e-05	1	1	2	P18843	P18843 [1-24]		0	3635.11	0.734	0.477615	8	173	127		17.28	9.27		28.9	44.3	37.2	36	23	28.2	28.1	25.7											24.3	34.7	29.4	27.8	20.1	24.7	28.1	24.6
FALSE	High	[-].MTLPSGHPKSR.[L]	1xTMTpro [K9]; 1xTMTpro [N-Term]	0.00014917	7.90488e-05	1	1	2	P24251	P24251 [1-11]		0	1819.05	18.181	2.11233e-16	48.75	7.5	138.5	154	51.93	3.46		47	28.1	15.1	19.1	446.9	432.9	427.1	411	477.9										39.5	22	11.9	14.8	389.7	379.3	427.1	393.9	38
FALSE	High	[-].MQQLQNIIETAFER.[R]		4.47838e-05	7.90488e-05	1	1	2	P0A9D8	P0A9D8 [1-14]		0	1720.87
FALSE	High	[-].MNNFNLHTPTR.[I]	1xTMTpro [N-Term]	1.1232e-07	7.90488e-05	1	1	4	Q46856	Q46856 [1-11]		0	1648.85	0.837	0.994886	3.39	92.5	80.3	127.2	5.61	4.34	12.61	682.7	760.2	681.2	739.9	568.2	611.1	625.1	622.1	697.9	1151.6	5082			784.7	976.8			1040.5	574	594.9	538.1	572.1	495.5	535.5	625.1	596.3	55.5
FALSE	High	[R].MQQASEDEFNR.[A]		0.000416576	7.90488e-05	1	1	2	P25535	P25535 [237-247]		0	1354.57
FALSE	High	[-].MQPNDITFFQR.[F]	1xAcetyl [N-Term]	0.000212335	7.90488e-05	1	1	1	P67603	P67603 [1-11]	P67603 1xAcetyl [N-Term]	0	1438.68
FALSE	High	[R].MPMVQKKVAEFFGKEPR.[K]	1xOxidation [M1]; 3xTMTpro [K6; K7; K14]	0.000100418	7.90488e-05	1	1	4	P0A6Y8	P0A6Y8 [346-362]		0	2950.68	1.175	0.502936	21.67	100.4	122.1	77.4	21.17	6.97		78.9	121.5	84.4	113.4	105.7	121.2	124.4	116.8	75.5										66.3	95.1	66.7	87.7	92.2	106.2	124.4	112	6
FALSE	High	[R].MPMVQKKVAEFFGKEPR.[K]	3xTMTpro [K6; K7; K14]	1.19845e-05	7.90488e-05	1	1	1	P0A6Y8	P0A6Y8 [346-362]		0	2934.69	1.221	0.154004	17.54	81.7	101.5	116.9	15.96	4.17	128.82	109.7	144.9	112.3	148	147.8	160.2	162.8	156.7	149.6			1610.8		182.5					92.2	113.4	88.7	114.4	128.9	140.4	162.8	150.2	11.9
FALSE	High	[K].MPIITFIDTPGAYPGVGAEER.[G]		6.2132e-05	7.90488e-05	1	1	1	P0ABD5	P0ABD5 [155-175]		0	2234.12
FALSE	High	[R].MPGMDGLALLKQIKQR.[H]	2xTMTpro [K11; K14]	5.04384e-06	7.90488e-05	1	1	2	P0AFB8	P0AFB8 [57-72]		0	2407.42	0.976	0.998691	13.45	99.7	103.6	96.7	9.27	5.98	3.12	118.9	134.7	110.5	112.1	106.4	120.5	121.1	119.4	114.4					109.5					100	105.4	87.3	86.7	92.8	105.6	121.1	114.4	9.1
FALSE	High	[R].MPGGGFSAGTGGGNTFDGEYQR.[K]		3.60811e-05	7.90488e-05	1	1	2	P37147	P37147 [121-142]		0	2162.92
FALSE	High	[R].MPGDLSEYSVIQTKEPLDR.[E]	1xTMTpro [K14]	2.16244e-08	7.90488e-05	1	1	2	P0AAB6	P0AAB6 [167-185]		0	2482.28	0.917	0.998691	2.89	90.6	84.6	124.8	3.2	1.83	30.03	381.2	405	376.8	386.4	347.4	359.8	362.4	356.8	384.8					425.8	1116.4				320.5	316.9	297.6	298.8	303	315.3	362.4	342	30.6
FALSE	High	[K].MPFFFNLKGR.[T]	1xTMTpro [K8]	0.000348647	7.90488e-05	1	1	2	P06149	P06149 [337-346]		0	1560.87	1.033	0.998691	24.39	94.8	105.7	99.5	32.89	20.72		36.2	17.3	33	22.1	32.6	20.4	27.9	33.3						28.4					30.4	13.5	26.1	17.1	28.4	17.9	27.9	31.9
FALSE	High	[R].MPEVNEAIPMPLGHGALEIGER.[R]		1.75383e-08	7.90488e-05	1	1	2	P37692	P37692 [48-69]		0	2360.17
FALSE	High	[R].MPEEVEELEQQR.[R]		1.98061e-05	7.90488e-05	1	1	2	P10408	P10408 [833-844]		0	1516.69
FALSE	High	[R].MPDSSLKGSANILVMPNMEAAR.[I]	1xTMTpro [K7]	6.91417e-11	7.90488e-05	1	1	2	P76558	P76558 [683-704]		0	2636.35
FALSE	High	[-].MNYQNDDLR.[I]	1xDeamidated [N5]; 1xTMTpro [N-Term]	0.000168989	7.90488e-05	1	1	4	P0AB91	P0AB91 [1-9]		0	1473.7	0.877	0.998691	8.84	68.5	59.8	171.7	6.82	3.03	44.49	638.4	730.7	658.2	725.9	589.2	609.4	631.1	596.7	604.9	1264	4963.8	2489.4		681.3				676.4	536.8	571.8	519.9	561.3	513.8	534	631.1	571.9	48.1
FALSE	High	[-].MNYQNDDLR.[I]	1xTMTpro [N-Term]	5.6754e-05	7.90488e-05	1	1	4	P0AB91	P0AB91 [1-9]		0	1472.71	0.968	0.981894	4.32	79.8	77.9	142.3	6.86	1.94	105.31	733.3	790	674.2	770.2	717.1	729.7	750.9	738.6	1102.9	1516.7			6690.2	932.7	907.1			1508.8	616.6	618.2	532.5	595.5	625.4	639.4	750.9	707.9	87.7
FALSE	High	[-].MNVVILDTGCANLNSVKSAIAR.[H]	1xCarbamidomethyl [C10]; 1xTMTpro [K17]; 1xTMTpro [N-Term]	3.85549e-09	7.90488e-05	1	1	2	P60595	P60595 [1-22]		0	2954.64	0.894	0.998691	8.68	101.5	88.4	110.1	6.32	3.03	155.39	71.1	79.6	75.8	82.4	67.8	67.4	71.5	67	84.3	786.5				62.9		5072			59.8	62.3	59.9	63.7	59.1	59.1	71.5	64.2	6.7
FALSE	High	[R].MPPAEGETGGQVLGSQVLKVINESTNQNAAVKR.[I]	2xTMTpro [K19; K32]	3.20415e-06	7.90488e-05	1	1	1	P0AG93	P0AG93 [98-130]		0	4031.18	1.785	0.00724834	22.35	99.6	200.4		19.92	12.85		16.7	24.2	16.1	17.8	26.6	35.1	34.2	35.6											14	18.9	12.7	13.8	23.2	30.8	34.2	34.1
FALSE	High	[-].MNVIAILNHMGVYFKEEPIR.[E]	1xDeamidated [N8]; 1xTMTpro [K15]	1.14931e-05	7.90488e-05	1	1	2	P0A9H3	P0A9H3 [1-20]		0	2679.43
FALSE	High	[-].MNTVCTHCQAINR.[I]	2xCarbamidomethyl [C5; C8]; 1xTMTpro [N-Term]	9.95182e-10	7.90488e-05	1	1	2	P0AGG4	P0AGG4 [1-13]		0	1908.92	0.712	0.312361	21.21	92.1	62.9	145	13.47	5.59	48.46	314.8	237.9	317.4	268.9	191.6	198.8	198.5	217.8	247.7	702.2				287.9				728.4	264.7	186.2	250.7	207.9	167.1	174.2	198.5	208.8	19.7
FALSE	High	[-].MNTQQLAKLR.[S]	1xTMTpro [K8]; 1xTMTpro [N-Term]	6.6075e-08	7.90488e-05	1	1	4	P17952	P17952 [1-10]		0	1811.08	1.092	0.346346	7.16	62.7	70.4	166.9	9.01	4.07	92.96	604.8	705.5	596.4	698.3	685	724.8	755.3	734.6	846.3	3539.1			6527.1	794.9					508.5	552.1	471.1	539.9	597.4	635.1	755.3	704.1	67.3
FALSE	High	[-].MNTLPEQYANTALPTLPGQPQNPCVWPR.[D]	1xCarbamidomethyl [C24]; 1xTMTpro [N-Term]	0.000106159	7.90488e-05	1	1	2	P27249	P27249 [1-28]		0	3497.76
FALSE	High	[-].MNTEATHDQNEALTTGAR.[L]	1xDeamidated [N10]; 1xTMTpro [N-Term]	1.55938e-07	7.90488e-05	1	1	1	P27434	P27434 [1-18]		0	2265.07	2.664	3.89312e-07	16.43	80.9	219.1		14.31	2.17		17.1	12.9	12.8	15.3	39	37.4	38.6	37.4											14.4	10.1	10.1	11.8	34	32.8	38.6	35.8
FALSE	High	[-].MNTEATHDQNEALTTGAR.[L]	1xTMTpro [N-Term]	5.49148e-11	7.90488e-05	1	1	3	P27434	P27434 [1-18]		0	2264.09	2.798	2.11233e-16	6.98	55.7	154	90.3	7.28	1.45	90.18	273.8	249.8	229.1	250	690.9	688.4	691.6	710.3	861.4					190.6					230.2	195.5	181	193.3	602.5	603.2	691.6	680.8	68.5
FALSE	High	[-].MNSNKELMQR.[R]	1xDeamidated [N]; 1xTMTpro [K5]; 1xTMTpro [N-Term]	8.93116e-07	7.90488e-05	1	1	6	P22256	P22256 [1-10]		0	1860	0.827	0.981894	14.2	87.1	71.8	141.1	10.54	6.64	52.8	707.9	862.8	722.6	853.8	627.9	665.3	722.5	631.1	690.4		4372.9			835.4	1883.9			884.5	595.2	675.2	570.8	660.2	547.6	583	722.5	604.9	54.9
FALSE	High	[-].MNSNKELMQR.[R]	1xTMTpro [K5]; 1xTMTpro [N-Term]	1.25738e-06	7.90488e-05	1	1	8	P22256	P22256 [1-10]		0	1859.01	0.856	0.998691	9.66	76.5	65.3	158.2	9.23	0.81	35.06	3494.3	4034.9	3484.3	4145.6	3197.3	3240.4	3179.1	3212.3	3721.1	4128.9	10636.7	7761.1		4420.3	3977.1	12172.7		15348	2938.1	3157.4	2752.2	3205.4	2788.3	2839.4	3179.1	3079	295.9
FALSE	High	[-].MNSLFASTAR.[G]	1xTMTpro [N-Term]	1.41695e-05	7.90488e-05	1	1	3	P75864	P75864 [1-10]		0	1401.75	1	0.910802	10.45	92.6	92.7	114.7	6.83	6.63	127.98	289.2	312.3	280.3	325.1	290.7	311	318.6	274.9	372.2			3294.8		322.4					243.2	244.4	221.4	251.4	253.5	272.5	318.6	263.5	29.6
FALSE	High	[-].MNQTLLSSFGTPFER.[V]	1xTMTpro [N-Term]	1.10119e-06	7.90488e-05	1	1	3	P0A7J0	P0A7J0 [1-15]		0	2032.05	0.96	0.998691	10.82	90.5	87.4	122.1	6.12	6.85		37.8	38.3	34.9	33.8	30.8	35.3	35	36.1	49										31.8	30	27.6	26.1	26.9	30.9	35	34.6	3.9
FALSE	High	[-].MNQNLLVTKR.[D]	1xTMTpro [K9]; 1xTMTpro [N-Term]	4.38191e-07	7.90488e-05	1	1	4	P00452	P00452 [1-10]		0	1825.1	0.885	0.998691	14.1	79.3	73.7	147	15.87	6.08	52.19	713.9	943.9	705	926.1	685.9	756.3	795.3	755.8	994.7			2709.1		1121.3	907.1			2029.1	600.3	738.6	556.9	716.1	598.2	662.7	795.3	724.4	79.1
FALSE	High	[-].MNNNTTAPTYTLR.[G]	1xTMTpro [N-Term]	1.14132e-05	7.90488e-05	1	1	2	P27836	P27836 [1-13]		0	1800.92	0.841	0.997599	4.43	84.6	70.3	145.1	2.36	4.27	104.02	189.1	199.6	197.8	194.4	163.4	162.6	161.8	176.7	115.7	926.9		1976.9		164.2	976.8				159	156.2	156.2	150.3	142.5	142.5	161.8	169.4	9.2
FALSE	High	[-].MNNNDLVAKLWKLCDNLR.[D]	1xCarbamidomethyl [C14]; 2xTMTpro [K9; K12]; 1xTMTpro [N-Term]	7.98728e-07	7.90488e-05	1	1	2	P08957	P08957 [1-18]		0	3129.75	0.962	0.998691	17.44	104.1	102.6	93.3	15.26	9.3	37.16	108.6	140.8	109.8	143.8	114.8	123.4	142.1	121.8	145.9					85.2					91.3	110.2	86.7	111.2	100.1	108.1	142.1	116.7	11.6
FALSE	High	[-].MNNIAPQSPVMR.[R]	1xTMTpro [N-Term]	4.03384e-05	7.90488e-05	1	1	2	P39337	P39337 [1-12]		0	1661.88	1.018	0.941823	6.66	96.1	99.5	104.4	7.92	2.79	144.02	146.4	164	136	154.6	154.1	157.6	162	152	163.5				2039.7	95.3					123.1	128.3	107.4	119.5	134.4	138.1	162	145.7	13
FALSE	High	[-].MNVFNPAQFR.[A]	1xTMTpro [N-Term]	0.000133499	7.90488e-05	1	1	3	Q46925	Q46925 [1-10]		0	1527.81
FALSE	High	[K].MPTMAAMCYKYSIGQPFVYPR.[N]	1xCarbamidomethyl [C8]; 1xTMTpro [K10]	1.76818e-07	7.90488e-05	1	1	2	P0ABH7	P0ABH7 [169-189]		0	2815.38	0.553	0.00523952	34.9	150.9	84.8	64.2	31.39	15.96	88.24	225.4	127.9	227.3	131.3	109.6	80.3	85.7	109	35.2					152.1					189.5	100.1	179.5	101.5	95.6	70.4	85.7	104.5	2.8
FALSE	High	[R].MPYKGSVENGAYKAQGVQLTAKLGYPITDDLDIYTR.[L]	3xTMTpro [K4; K13; K22]	3.5705e-09	7.90488e-05	1	1	1	P0A910	P0A910 [82-117]		0	4888.64
FALSE	High	[R].MPYKGSVENGAYKAQGVQLTAKLGYPITDDLDIYTR.[L]	1xDeamidated [N9]; 3xTMTpro [K4; K13; K22]	1.14697e-07	7.90488e-05	1	1	1	P0A910	P0A910 [82-117]		0	4889.62
FALSE	High	[-].MQNKLASGAR.[L]	1xTMTpro [K4]; 1xTMTpro [N-Term]	2.65481e-05	7.90488e-05	1	1	2	P0AEY8	P0AEY8 [1-10]		0	1683.98	1.33	0.0133303	6.48	31	41.2	227.8	5.73	5.14	66.58	268.9	263.9	237.9	269	336.3	360.7	379	347.8	470.3	2162.8	8154.8			350.8					226.1	206.5	187.9	208	293.3	316.1	379	333.4	37.4
FALSE	High	[-].MQLTSFTDYGLR.[A]	1xTMTpro [N-Term]	6.94534e-05	7.90488e-05	1	1	2	P0AF63	P0AF63 [1-12]		0	1735.9
FALSE	High	[-].MQLNSTEISELIKQR.[I]	1xTMTpro [K13]; 1xTMTpro [N-Term]	6.07652e-08	7.90488e-05	1	1	3	P0ABB0	P0ABB0 [1-15]		0	2398.36	1.009	0.850444	2.09	76.7	82.4	140.9	11.31	7.04	113.66	248.9	299.5	240.7	295.5	254.2	297.4	288	294.6	254	2499.8				318.3				780.4	209.3	234.4	190.1	228.5	221.7	260.6	288	282.4	20.2
FALSE	High	[-].MQLNSTEISELIKQR.[I]	1xAcetyl [N-Term]; 1xTMTpro [K13]	0.000102533	7.90488e-05	1	1	2	P0ABB0	P0ABB0 [1-15]	P0ABB0 1xAcetyl [N-Term]	0	2136.17
FALSE	High	[-].MQLNSTEISELIKQR.[I]	1xTMTpro [K13]	1.09353e-06	7.90488e-05	1	1	2	P0ABB0	P0ABB0 [1-15]		0	2094.15	0.833	0.997357	20.78	123.4	93.8	82.8	25.84	10.09	14.18	288.5	181	302.3	195.3	210.8	175.3	168.1	185.4	176.1					144					242.6	141.6	238.8	151	183.8	153.6	168.1	177.7	14
FALSE	High	[-].MQILLANPR.[G]	1xTMTpro [N-Term]	7.19131e-05	7.90488e-05	1	1	3	P62623	P62623 [1-9]		0	1359.81	0.948	0.998691	6.34	116	109.3	74.7	6.7	4.57	142.4	149.4	165.1	150.1	170.5	151.6	153.5	145.2	138.7	95.6			1464.4		101.4					125.6	129.2	118.6	131.8	132.2	134.5	145.2	132.9	7.6
FALSE	High	[K].MQLGENADVVEHLGELLKR.[G]	1xTMTpro [K18]	0.000112226	7.90488e-05	1	1	1	P43671	P43671 [348-366]		0	2455.33
FALSE	High	[R].MQIDSKPEELDR.[L]	1xTMTpro [K6]	0.000446008	7.90488e-05	1	1	2	P63284	P63284 [403-414]		0	1764.91	0.997	0.878306	12.41	85.6	87.2	127.2	15.13	3.16	30.04	515.7	653.4	467.4	608.8	550.5	594	575.2	567.2	671.5					622.5				1716.9	433.6	511.3	369.2	470.7	480.1	520.5	575.2	543.7	53.4
FALSE	High	[-].MQKQAELYRGKAKTVYSTENPDLLVLEFR.[N]	3xTMTpro [K3; K11; K13]; 1xTMTpro [N-Term]	0.000117818	7.90488e-05	1	1	1	P0A7D7	P0A7D7 [1-29]		1	4644.63	1.093	0.989243	25.29	93.4	103.2	103.4	22.05	1.98	14.94	33.3	49.6	31	43.1	41.4	43.1	42.3	41.4	37.7					46.6					28	38.8	24.5	33.3	36.1	37.8	42.3	39.7	3
FALSE	High	[-].MQKQAELYR.[G]	1xTMTpro [K3]; 1xTMTpro [N-Term]	1.4983e-05	7.90488e-05	1	1	14	P0A7D7	P0A7D7 [1-9]		0	1775.01	0.811	0.923382	9.46	117.4	95.2	87.5	10.07	0.89	94.24	6840.2	7886.9	7250.2	8602.4	6133.1	6196.9	6063.1	6129.1	7342.9	1179.7		3148.4		9051.6	4325.9			29863.6	5751.5	6171.7	5726.8	6651.4	5348.6	5430	6063.1	5874.7	583.9
FALSE	High	[-].MQKQAELYR.[G]	1xAcetyl [N-Term]; 1xTMTpro [K3]	0.000255839	7.90488e-05	1	1	5	P0A7D7	P0A7D7 [1-9]	P0A7D7 1xAcetyl [N-Term]	0	1512.82	0.883	0.998691	3.78	94.1	81	124.9	3.34	5.18	27.98	975.1	1019.9	958.8	1026.4	875	932.6	832.7	842.3	545.8	1601				894.2	3209.6				819.9	798.1	757.3	793.6	763.1	817.2	832.7	807.3	43.4
FALSE	High	[-].MQKIVIVANGAPYGSESLFNSLR.[L]	1xDeamidated [N9]; 1xTMTpro [K3]; 1xTMTpro [N-Term]	1.45085e-09	7.90488e-05	1	1	1	P0AB52	P0AB52 [1-23]		0	3103.71	0.838	0.979102	19.85	118.3	99.1	82.6	15.8	7.88	0.29	57.3	65.2	48.9	70.9	49.2	53.3	54.1	45.5	42.8					42.6					48.2	51	38.6	54.8	42.9	46.7	54.1	43.6	3.4
FALSE	High	[-].MQKIVIVANGAPYGSESLFNSLR.[L]	1xTMTpro [K3]; 1xTMTpro [N-Term]	7.77633e-12	7.90488e-05	1	1	4	P0AB52	P0AB52 [1-23]		0	3102.73	0.898	0.998691	18.38	112.1	100.7	87.2	15.16	7.22	15.86	135.5	163.3	133.1	181.5	129.5	137.7	146.3	124.2	129.5					103.4					113.9	127.8	105.1	140.3	112.9	120.7	146.3	119	10.3
FALSE	High	[-].MQGSVTEFLKPR.[L]	1xTMTpro [K10]; 1xTMTpro [N-Term]	1.26178e-09	7.90488e-05	1	1	5	P0A7Z4	P0A7Z4 [1-12]		0	2001.14	1.139	0.181492	12.86	74.7	84.6	140.7	11.75	1.81	4.87	1496	1733.9	1393.4	1787.2	1803	1867.6	1847.1	1800.8	2018.4		7800.3			1737.7	3139.8			4942.6	1257.9	1356.8	1100.6	1381.9	1572.4	1636.5	1847.1	1726.1	160.5
FALSE	High	[-].MQGSVTEFLKPR.[L]	1xTMTpro [K10]	5.79523e-05	7.90488e-05	1	1	2	P0A7Z4	P0A7Z4 [1-12]		0	1696.94	0.769	0.729109	19.9	96.8	66.1	137.1	35.63	19.99	88.03	364	193.1	402.7	216.4	255.7	162.6	182.2	201.4	320.7				1468.6	217				728.4	306.1	151.1	318.1	167.3	223	142.5	182.2	193	25.5
FALSE	High	[R].MQGKNTLWQVGTDHAGIATQMVVER.[K]	1xTMTpro [K4]	3.04086e-09	7.90488e-05	1	1	2	P07118	P07118 [68-92]		0	3074.58
FALSE	High	[-].MQFEKMITEGSNTASAEIDR.[V]	1xTMTpro [K5]; 1xTMTpro [N-Term]	1.85884e-06	7.90488e-05	1	1	4	P76535	P76535 [1-20]		0	2866.46	0.907	0.998691	12.61	110.2	98.8	91	11.09	6.38	0.75	115.4	147.7	125.7	141.2	111.9	125.3	126.8	114	110.7					109.5					97	115.6	99.3	109.2	97.6	109.8	126.8	109.3	8.8
FALSE	High	[-].MQENYKILVVDDDMR.[L]	1xOxidation [M14]; 1xTMTpro [K6]; 1xTMTpro [N-Term]	0.000365788	7.90488e-05	1	1	1	P0AA16	P0AA16 [1-15]		0	2493.3
FALSE	High	[-].MQENYKILVVDDDMR.[L]	1xTMTpro [K6]; 1xTMTpro [N-Term]	6.56153e-08	7.90488e-05	1	1	4	P0AA16	P0AA16 [1-15]		0	2477.3	0.987	0.963448	12.73	97.5	100.1	102.4	13.54	4.68	13.69	286.5	376	285.7	335.4	300	334	324.6	311.9	295.5					358.9					240.9	294.2	225.7	259.3	261.6	292.7	324.6	299	23.5
FALSE	High	[R].MQDYTLEADEGR.[D]	1xOxidation [M1]	3.4603e-05	7.90488e-05	1	1	2	P07014	P07014 [20-31]		0	1443.61
FALSE	High	[R].MQDYTLEADEGR.[D]		0.000125415	7.90488e-05	1	1	2	P07014	P07014 [20-31]		0	1427.61
FALSE	High	[R].MQDMKAESKGASPLSAGDVTNDLSHVR.[K]	2xTMTpro [K5; K9]	1.15366e-08	7.90488e-05	1	1	2	P00550	P00550 [352-378]		0	3452.78	1.174	0.304154	12.02	98.5	115.2	86.3	14.65	4.98	24.32	101.9	113.1	88.1	124.8	118.8	133.8	127.2	123.8	111.9					79.1					85.7	88.5	69.6	96.5	103.6	117.2	127.2	118.7	8.9
FALSE	High	[-].MQDLSLEAR.[L]	1xTMTpro [N-Term]	8.49833e-05	7.90488e-05	1	1	2	P0A8R4	P0A8R4 [1-9]		0	1366.73	0.974	0.998691	7.56	114.9	113.7	71.4	4.9	6.78	147.58	155.2	165	149.4	165.3	146.2	166.2	167.2	150.8	37.7			1244.7		99.4					130.5	129.1	118	127.8	127.5	145.6	167.2	144.5	3
FALSE	High	[-].MQDEYYMAR.[A]	1xTMTpro [N-Term]	5.95894e-05	7.90488e-05	1	1	5	P25539	P25539 [1-9]		0	1510.7	0.827	0.981894	1.72	81.3	67.4	151.3	1.85	2.54	24.69	856.7	882.7	847	872.7	742.2	726.8	702.6	707.5	607.4	842.6		3075.2		900.3	4395.7			1144.6	720.3	690.7	669	674.8	647.3	636.9	702.6	678.1	48.3
FALSE	High	[-].MQCALYDAGR.[C]	1xCarbamidomethyl [C3]; 1xTMTpro [N-Term]	0.000210872	7.90488e-05	1	1	2	P75817	P75817 [1-10]		0	1488.73	1.098	0.710316	5.17	143.9	156.1		5.19	3.76		79.4	85.7	76.6	84.2	90.4	91.1	87	83.9											66.8	67.1	60.5	65.1	78.8	79.8	87	80.4
FALSE	High	[-].MQAYFDQLDR.[V]	1xTMTpro [N-Term]	1.88622e-05	7.90488e-05	1	1	2	P00944	P00944 [1-10]		0	1590.79	0.841	0.989243	5.68	117.2	95.6	87.2	6.76	5.19	36.48	145.2	166.8	152.9	166.7	127.9	135.9	132.7	120.5	154.7					91.2					122.1	130.5	120.8	128.9	111.5	119.1	132.7	115.5	12.3
FALSE	High	[-].MQALLLEQQDGKTLASVQTLDESR.[L]	1xTMTpro [K12]; 1xTMTpro [N-Term]	2.56877e-10	7.90488e-05	1	1	2	P26646	P26646 [1-24]		0	3282.79	0.921	0.998691	14.4	126.7	117.6	55.7	11.98	3.59	34.84	144.9	177.2	142.7	176.8	145.3	149.8	157.6	147.3	90.5					54.7					121.8	138.7	112.7	136.7	126.7	131.3	157.6	141.2	7.2
FALSE	High	[R].MQAASGQLQQSHLLKQVR.[R]	1xTMTpro [K15]	2.26132e-05	7.90488e-05	1	1	1	P0A7M6	P0A7M6 [30-47]		0	2327.29
FALSE	High	[R].MQAAGAQAYLVNTGWNGTGKR.[I]	1xTMTpro [K20]	1.01743e-08	7.90488e-05	1	1	2	P22259	P22259 [429-449]		0	2498.29	0.928	0.998691	4.14	93	89.4	117.6	4.02	5.04	112.87	315.5	340.9	312.2	319.4	319.7	306.9	282.8	303.8	245.2			2123.3		401.5					265.3	266.8	246.6	247	278.8	268.9	282.8	291.2	19.5
FALSE	High	[-].MQPNDITFFQR.[F]	1xTMTpro [N-Term]	1.27613e-05	7.90488e-05	1	1	4	P67603	P67603 [1-11]		0	1700.87	0.837	0.995181	4.4	85.4	71.2	143.4	5.5	0.64	102.58	883.4	952.3	895.1	993	763.6	775.6	770.3	770.1	716.8					1074.7		5941.4		2237.2	742.8	745.2	707	767.8	665.9	679.6	770.3	738.1	57
FALSE	High	[K].NSGKEQKITIKASSGLNEDEIQKMVR.[D]	4xTMTpro [K4; K7; K11; K23]	0.000358343	7.90488e-05	1	1	1	P0A6Y8	P0A6Y8 [492-517]		0	4120.35	1.27	0.121251	11.94	86.8	106.6	106.6	15.03	6.11	138.83	99.7	126.8	89.1	107.5	133.8	115.7	125	129.2	127	1348.2				79.1					83.8	99.2	70.4	83.1	116.7	101.4	125	123.8	10.1
FALSE	High	[R].LPGKPLVDINGKPMIVHVLER.[A]	2xTMTpro [K4; K12]	2.45875e-05	7.90488e-05	1	1	1	P04951	P04951 [16-36]		0	2933.76	1.075	0.752659	11.98	96	110	94	17.93	7.89	153.7	94.5	126.4	90.4	126.2	109.4	124.3	132.3	126	106.9				2366.1	85.2					79.5	98.9	71.4	97.6	95.4	108.9	132.3	120.8	8.5
FALSE	High	[R].IPGFEQPWEEDFGKPER.[I]	1xTMTpro [K14]	1.93615e-07	7.90488e-05	1	1	2	P15254	P15254 [342-358]		0	2365.18	0.923	0.998691	7.66	104.6	96.7	98.6	7.84	3	147.68	186	220.3	197.4	216	194.4	197.7	187.4	185.5	152.2				3181.9	194.7					156.4	172.4	155.9	167	169.5	173.2	187.4	177.8	12.1
FALSE	High	[K].IADQISDAVLDAILEQDPKAR.[V]	1xTMTpro [K19]	6.90513e-06	7.90488e-05	1	1	1	P0A817	P0A817 [19-39]		0	2585.41	0.755	0.614588	11.91	80.5	61	158.5	7.14	3.54	7.15	328.8	279.6	315	294.6	229.7	231.4	220.3	240.2	247.7					328.5	1604.8			988.5	276.5	218.8	248.8	227.8	200.3	202.8	220.3	230.2	19.7
FALSE	High	[K].IADQLIVGGGIANTFIAAQGHDVGKSLYEADLVDEAKR.[L]	2xTMTpro [K25; K37]	5.06198e-09	7.90488e-05	1	1	1	P0A799	P0A799 [207-244]		0	4563.47
FALSE	High	[R].LADLLLDNKADR.[L]	1xTMTpro [K9]	2.52831e-05	7.90488e-05	1	1	2	P69811	P69811 [251-262]		0	1660.96	0.816	0.974391	6.48	106	90.5	103.5	12.29	4.82	106.06	272	324.7	247.5	311.3	231.1	253.2	258.1	244.1	284.2	1601				273.7					228.7	254.1	195.5	240.7	201.5	221.9	258.1	234	22.6
FALSE	High	[K].LADLLDEALER.[A]		0.000190095	7.90488e-05	1	1	2	P11875	P11875 [390-400]		0	1257.67
FALSE	High	[R].LADIASGQPLPVAGKSFAGQPYHGEWPAGTCIR.[I]	1xCarbamidomethyl [C31]; 1xTMTpro [K15]	2.35413e-07	7.90488e-05	1	1	2	P12281	P12281 [65-97]		0	3755.93	0.908	0.998691	3.8	132	119.1	48.9	4.97	1.95		92.3	83.7	84.4	90.8	78.7	77.4	79.4	81.1						32.4					77.6	65.5	66.7	70.2	68.6	67.8	79.4	77.7
FALSE	High	[K].LADKQSVLEMSDVNER.[L]	1xTMTpro [K4]	6.43299e-07	7.90488e-05	1	1	2	P0A9M0	P0A9M0 [177-192]		0	2138.11	0.602	0.0649732	17.16	120.3	74.6	105	15.73	12.48		44	34.4	45.3	33.6	24.7	22.3	23.6	29.4	34										37	26.9	35.8	26	21.5	19.5	23.6	28.2	2.7
FALSE	High	[L].IADGIDPNELLNSLAAVKSGTKAKR.[A]	1xDeamidated [N8]; 3xTMTpro [K18; K22; K24]	1.17259e-06	7.90488e-05	1	1	1	P0ACF8	P0ACF8 [66-90]		0	3495.04
FALSE	High	[H].IADGELNLWQASSDK.[-]	1xTMTpro [K15]	9.72067e-06	7.90488e-05	1	1	2	Q46851	Q46851 [332-346]		0	1951.01	0.921	0.998691	10.34	40.4	35.6	224	14.87	12.56	148.98	162	220.7	176.5	166.1	148.7	144.7	188.2	153.5	139.6					188.6		4782.1	19550		136.2	172.7	139.4	128.4	129.7	126.8	188.2	147.1	11.1
FALSE	High	[R].IADDQGLLLLDFKDLR.[A]	1xTMTpro [K13]	6.2486e-08	7.90488e-05	1	1	1	P39342	P39342 [140-155]		0	2149.22	0.909	0.998691	2.4	82.3	74.9	142.8	7.97	2.16	100.16	108	123.6	106.9	104	96.7	100.5	98.8	95.9	46.5		4372.9			77.1					90.8	96.7	84.4	80.4	84.3	88.1	98.8	91.9	3.7
FALSE	High	[K].LADDEQVVTNGGR.[V]	1xDeamidated [N10]	1.91148e-06	7.90488e-05	1	1	2	P15640	P15640 [371-383]		0	1374.65
FALSE	High	[K].LADDEQVVTNGGR.[V]		1.52999e-05	7.90488e-05	1	1	2	P15640	P15640 [371-383]		0	1373.67
FALSE	High	[R].LADDALNGVTGLVEYHEHFNR.[F]		3.40814e-07	7.90488e-05	1	1	2	P63417	P63417 [146-166]		0	2370.15
FALSE	High	[V].LADAVKVTLGPKGR.[N]	2xTMTpro [K6; K12]	1.71069e-05	7.90488e-05	1	1	1	P0A6F5	P0A6F5 [23-36]		0	2033.27	2.153	1.02929e-07	8.54	69.8	154.8	75.4	11.48	5.71	71.05	123.1	125	102.5	136.1	255.1	279.6	292.4	270.6	232.6					77.1					103.5	97.8	81	105.2	222.5	245	292.4	259.4	18.5
FALSE	High	[K].IADQMAKTPEAALNFMR.[E]	1xTMTpro [K7]	5.04384e-06	7.90488e-05	1	1	1	P24171	P24171 [286-302]		0	2211.16	1.066	0.977589	12.08	90.7	96.7	112.5	12.06	2.22	25.49	60.5	46.3	58.5	51.6	58	60.9	58.7	58.4	81.7					56.8					50.9	36.2	46.2	39.9	50.6	53.4	58.7	56	6.5
FALSE	High	[R].IAAVLQHVNSNYDIDLFR.[T]		4.17745e-06	7.90488e-05	1	1	4	P00957	P00957 [244-261]		0	2088.09
FALSE	High	[F].IAAQGHDVGKSLYEADLVDEAKR.[L]	2xTMTpro [K10; K22]	2.81938e-08	7.90488e-05	1	1	1	P0A799	P0A799 [222-244]		0	3093.68	0.81	0.957765	5.96	84.3	69.6	146.1	5.3	3.92	6.7	344.4	363.7	343.6	383.7	275	299.2	297.9	286.3	288					417.7	1186.1			988.5	289.6	284.6	271.4	296.7	239.8	262.2	297.9	274.4	22.9
FALSE	High	[R].IAANSVIPYPPGIPMLLSGENFGDKNSPQVSYLR.[S]	1xDeamidated [N21]; 1xTMTpro [K25]	6.17549e-06	7.90488e-05	1	1	1	P28629	P28629 [689-722]		0	3950.07
FALSE	High	[R].IAANSVIPYPPGIPMLLSGENFGDKNSPQVSYLR.[S]	1xTMTpro [K25]	4.47465e-07	7.90488e-05	1	1	2	P28629	P28629 [689-722]		0	3949.09	0.865	0.998691	5.6	106.1	95	98.8	11.51	6.51	114.32	143.2	164.1	123.7	148.5	118.1	138.3	129.3	131.9	135.8	814.5				103.4					120.4	128.4	97.7	114.8	103	121.2	129.3	126.4	10.8
FALSE	High	[F].IAANESPVTVKGHGR.[L]	1xTMTpro [K11]	4.63717e-05	7.90488e-05	1	1	2	P00946	P00946 [369-383]		0	1840.04	0.877	0.998691	6.75	117.6	99.8	82.6	7.03	6.47	73.66	89.1	76.2	87	87.9	74.9	69.7	81.4	73.7	109.4					34.5					74.9	59.6	68.7	68	65.3	61.1	81.4	70.6	8.7
FALSE	High	[R].LAALTQKCGLDGVVCSAQEAVR.[F]	2xCarbamidomethyl [C8; C15]; 1xTMTpro [K7]	1.53776e-07	7.90488e-05	1	1	2	P08244	P08244 [154-175]		0	2650.4
FALSE	High	[R].IAAIPGDGIGKEVLPEGIR.[V]	1xTMTpro [K11]	2.2456e-05	7.90488e-05	1	1	2	P76251	P76251 [7-25]		0	2209.29	0.866	0.998691	5.33	91	79	130	7.74	4.77	72.1	321.1	363.3	315.1	363.9	279	313.5	297.7	294.9	329.5	1264				326.5				728.4	270	284.3	248.9	281.4	243.3	274.7	297.7	282.7	26.2
FALSE	High	[K].IAALMDKPVKLASHR.[E]	2xTMTpro [K7; K10]	1.28507e-05	7.90488e-05	1	1	1	P12758	P12758 [34-48]		0	2258.37	0.607	0.0361778	19.1	97.5	53.5	149	29.08	16.42	47.18	211.6	116.8	211.4	138.1	115.7	78.6	89.4	98.4	139.6					184.5	976.8				177.9	91.4	167	106.8	100.9	68.9	89.4	94.3	11.1
FALSE	High	[R].LAALDLVKKTNDTLAVTGEAFSR.[Q]	2xTMTpro [K8; K9]	1.45424e-07	7.90488e-05	1	1	1	P0AEM9	P0AEM9 [199-221]		0	3041.75	0.986	0.998691	27.15	101.7	100.7	97.6	10.93	12.77	137.83	56.8	53.3	48.9	63.2	47.9	61.4	60	49.5	52.8	617.9				44.6					47.8	41.7	38.6	48.9	41.8	53.8	60	47.4	4.2
FALSE	High	[R].IAAGQPLSIKQEEVHVR.[G]	1xTMTpro [K10]	1.98061e-05	7.90488e-05	1	1	2	P24182	P24182 [315-331]		0	2179.25	3.369	2.11233e-16	8.68	36.8	124.7	138.5	9.29	3.29	123.2	106.8	103	89.8	89.2	342.1	324.3	328	316.2	362.2				1794.9	81.1					89.8	80.6	70.9	69	298.3	284.2	328	303.1	28.8
FALSE	High	[R].IAAGCGMQVQDVNR.[L]	1xCarbamidomethyl [C5]	2.29189e-06	7.90488e-05	1	1	2	P0AGD7	P0AGD7 [402-415]		0	1518.72
FALSE	High	[R].LAAEVLEMIEPYVKPGVSTGELDR.[I]	1xTMTpro [K14]	2.63233e-07	7.90488e-05	1	1	2	P0AE18	P0AE18 [20-43]		0	2920.57	0.912	0.999988	7.66	110.3	98.4	91.4	9.62	3.69	12.84	146.5	177.5	152.7	175.2	141	154.1	146.3	145.4	148.4					123.7					123.2	138.9	120.6	135.5	123	135	146.3	139.4	11.8
FALSE	High	[R].LAAETIDVSLPGRR.[I]		2.90675e-05	7.90488e-05	1	1	2	P08312	P08312 [87-100]		1	1497.84
FALSE	High	[R].LAAETIDVSLPGR.[R]		2.0225e-05	7.90488e-05	1	1	2	P08312	P08312 [87-99]		0	1341.74
FALSE	High	[R].IAATMENAQKGEIMPNIPQMSAFWYAVR.[T]	1xTMTpro [K10]	1.45424e-07	7.90488e-05	1	1	4	P0AEX9	P0AEX9 [343-370]		0	3471.75	0.895	0.998691	17.06	96.3	91.8	111.9	11.93	8.3	149.63	44.6	34.1	36.3	37.2	35.5	34.6	36.2	29.9	42.8	814.5				38.5					37.5	26.7	28.7	28.8	31	30.3	36.2	28.7	3.4
FALSE	High	[R].LAAEELQLPTSTYR.[F]		0.000186189	7.90488e-05	1	1	2	P33221	P33221 [120-133]		0	1591.83
FALSE	High	[R].LADTIAAHMPLKLADKQSVLEMSDVNER.[L]	2xTMTpro [K12; K16]	1.31883e-07	7.90488e-05	1	1	2	P0A9M0	P0A9M0 [165-192]		0	3704	0.794	0.852823	0.88	122.4	100.5	77	8.33	8.23	151.63	130.5	141.1	134.8	157.3	103	111.3	115.3	125.5	86.8				1876.5	83.1					109.7	110.4	106.5	121.6	89.8	97.5	115.3	120.3	6.9
FALSE	High	[R].IAEAAWQVNESTENIGAR.[R]		9.8573e-06	7.90488e-05	1	1	2	P0A6H5	P0A6H5 [376-393]		0	1958.96
FALSE	High	[R].LAGVPDVWSWLEMITTALQQKR.[E]	1xTMTpro [K21]	3.95036e-05	7.90488e-05	1	1	1	P31678	P31678 [230-251]		0	2846.56
FALSE	High	[F].IAGVGTGGTLTGVSR.[Y]		9.49854e-05	7.90488e-05	1	1	2	P0ABK5	P0ABK5 [173-187]		0	1345.74
FALSE	High	[A].IAGVEPYQEKPGEEYMNEAQLAHFR.[R]	1xTMTpro [K10]; 1xTMTpro [N-Term]	1.28251e-07	7.90488e-05	1	1	1	P0ABS1	P0ABS1 [17-41]		0	3514.79
FALSE	High	[R].IAGINIPDHKHAVIALTSIYGVGKTR.[S]	2xTMTpro [K10; K24]	7.49222e-08	7.90488e-05	1	1	4	P0A7S9	P0A7S9 [4-29]		0	3352.97	0.792	0.890245	7.5	49.1	38.4	212.5	5.57	7.88	160.06	281.5	272.2	305.6	302.4	211	225.2	231.7	254.6	245.2			3001.9		363			20667.2	780.4	236.7	213	241.4	233.8	184	197.3	231.7	244	19.5
FALSE	High	[N].LAGLMDGYFHHEASIEGGQHLNVNVMNR.[E]		3.45606e-07	7.90488e-05	1	1	1	P09373	P09373 [686-713]		0	3109.47
FALSE	High	[K].IAGDYIAKKAGEGAKVIELQGIAGTSAAR.[E]	3xTMTpro [K8; K9; K15]	9.644e-07	7.90488e-05	1	1	1	P02925	P02925 [136-164]		0	3771.19	0.645	0.138085	21.4	116.9	84.1	99	20.4	17.32	0.75	71.6	59	81.9	51.5	51.8	33.9	45.3	48.3	55.3					54.7					60.2	46.2	64.7	39.8	45.2	29.7	45.3	46.3	4.4
FALSE	High	[C].IAFTPLAQGLLTGKYLNGIPQDSR.[M]	1xTMTpro [K14]	1.02694e-06	7.90488e-05	1	1	1	Q46851	Q46851 [220-243]		0	2877.62
FALSE	High	[R].IAFLGPKGSYSHLAAR.[Q]	1xTMTpro [K7]	2.26132e-05	7.90488e-05	1	1	1	P0A9J8	P0A9J8 [106-121]		0	1992.13	0.782	0.712285	4.35	32.4	25	242.7	6.59	4.47	139.26	84.7	72.8	82.3	77.7	63.5	59.8	65.4	59.9	55.3					73		4927	14522.9		71.2	57	65	60.1	55.4	52.4	65.4	57.4	4.4
FALSE	High	[R].LAFDEFDELAGDR.[A]		0.000100418	7.90488e-05	1	1	2	P0ABD5	P0ABD5 [81-93]		0	1497.69
FALSE	High	[R].LAFAGLKYADVGSFDYGR.[N]	1xTMTpro [K7]	2.0072e-06	7.90488e-05	1	1	6	P02931	P02931 [105-122]		0	2254.18	5.437	2.11233e-16	4.06	16.6	90.5	192.9	21.72	5.35	60.1	175.7	124.5	117.9	113.6	688.7	693.6	625.2	635.8	895.4	2218.9									147.7	97.4	93.1	87.8	600.6	607.8	625.2	609.4	71.2
FALSE	High	[R].LAEWHAKADR.[K]	1xTMTpro [K7]	9.238e-05	7.90488e-05	1	1	4	WP_007220849.1	WP_007220849.1 [166-175]		0	1500.82	52.572	2.11233e-16	32.32	3.1	163.2	133.8	94.8	1.59	44.58	297.3	76.2	53.4	65.1	3788.9	3713.3	3813.4	3687.9	4261.9	2218.9									250	59.6	42.2	50.3	3304.2	3253.8	3813.4	3534.8	338.9
FALSE	High	[R].IAEVRPQVSGIILKR.[N]	1xTMTpro [K14]	0.000389042	7.90488e-05	1	1	2	P0AE06	P0AE06 [65-79]		0	1983.24	1.899	0.000121578	10.17	65.7	124.9	109.4	5.91	7.61	144.26	71.6	71.8	63.8	66	120.5	133.3	144.4	128.2	114.4	1123.5				28.4					60.2	56.2	50.4	51	105.1	116.8	144.4	122.9	9.1
FALSE	High	[K].LAEVLAAANAR.[A]		0.000316696	7.90488e-05	1	1	2	P0A7R1	P0A7R1 [58-68]		0	1098.63
FALSE	High	[N].IADYDAELWQAMEQEKVR.[Q]	1xTMTpro [K16]	1.77019e-06	7.90488e-05	1	1	2	P0A825	P0A825 [8-25]		0	2499.25	0.818	0.957983	4.72	115.8	93.9	90.3	6.74	10.23		128.6	112.1	111.5	117	111	93.8	89.1	92	89.3										108.1	87.7	88.1	90.5	96.8	82.2	89.1	88.2	7.1
FALSE	High	[R].LAEVEPALAEVAH.[K]		7.87224e-05	7.90488e-05	1	1	2	P0A6J5	P0A6J5 [172-184]		0	1348.71
FALSE	High	[R].IAEQNVIHSPLPQGQQWTR.[E]		3.75369e-08	7.90488e-05	1	1	2	P0AES0	P0AES0 [145-163]		0	2202.14
FALSE	High	[F].LAEQAGGKASDGKER.[I]	2xTMTpro [K8; K13]	0.000327763	7.90488e-05	1	1	1	P0A993	P0A993 [282-296]		0	2125.19	0.971	0.998691	12.6	118.6	117.3	64.1	12.85	3.7	13.4	94.2	127.8	107.6	117.8	109.4	114.4	113.3	105.4	55.3					66.9					79.2	100	85	91.1	95.4	100.2	113.3	101	4.4
FALSE	High	[R].IAENIKFGAAQ.[-]	1xTMTpro [K6]	6.04252e-05	7.90488e-05	1	1	1	P0AFX9	P0AFX9 [308-318]		0	1465.83	0.98	0.998691	20.12	103.8	100.5	95.7	11.46	9.33	12.16	53.4	59.8	52.2	66.6	61.6	52.3	57.3	50.1	47.8					56.8					44.9	46.8	41.2	51.5	53.7	45.8	57.3	48	3.8
FALSE	High	[R].IAENFDVWDFRLDKDELGEIAKLDQGKR.[L]	3xTMTpro [K14; K22; K27]	3.16045e-05	7.90488e-05	1	1	1	Q46857	Q46857 [238-265]		1	4233.31
FALSE	High	[R].IAENFDVWDFR.[L]		0.000266642	7.90488e-05	1	1	2	Q46857	Q46857 [238-248]		0	1411.66
FALSE	High	[R].IAEMTKVSAYELITR.[L]	1xTMTpro [K6]	5.51945e-05	7.90488e-05	1	1	1	P0A6B4	P0A6B4 [334-348]		0	2029.13	1.018	0.998691	10.27	98.8	107.8	93.4	7.2	7.79		44.8	45.2	51.5	44.5	42.1	48.8	49.5	50						42.6					37.7	35.4	40.7	34.4	36.7	42.8	49.5	47.9
FALSE	High	[L].LAEHNLDASAIKGTGVGGR.[L]	1xTMTpro [K12]	8.33708e-06	7.90488e-05	1	1	1	P0AFG6	P0AFG6 [122-140]		0	2170.19	1.213	0.680376	1.81	136.3	163.7		4.34	3.67		28.2	29.1	27.6	26.3	34.1	35.5	32.8	33											23.7	22.8	21.8	20.3	29.7	31.1	32.8	31.6
FALSE	High	[R].LAEEIIYGPEHVSTGASNDIKVATNLAR.[N]	1xTMTpro [K21]	1.57031e-07	7.90488e-05	1	1	1	P0AAI3	P0AAI3 [474-501]		0	3272.74	0.987	0.998691	6.39	86.8	88.2	125	7.51	8.7	126.61	112	98.3	110	96.9	115.1	93.1	103.9	107.3	149.6	1039.3				79.1					94.2	76.9	86.9	74.9	100.4	81.6	103.9	102.8	11.9
FALSE	High	[R].IAEELKTEPGGCIGYKVR.[F]	1xCarbamidomethyl [C12]; 2xTMTpro [K6; K16]	5.33351e-06	7.90488e-05	1	1	2	P43329	P43329 [142-159]		0	2628.47	1.751	0.000899386	9.11	39.4	70.5	190	12.09	7.2	98.46	68.9	86.5	67.2	79.5	125.1	146	137.6	127.4	150.9	842.6									57.9	67.7	53.1	61.5	109.1	127.9	137.6	122.1	12
FALSE	High	[R].IAEDGNPQVLIKNPPSQR.[L]	1xTMTpro [K12]	1.27359e-07	7.90488e-05	1	1	2	P10346	P10346 [214-231]		0	2280.26	1.188	0.481442	4.5	105.8	126.7	67.6	3.92	9.58	1.41	94	103.1	96.7	98.2	114.1	119.8	119.3	96.8	61.6					62.9					79	80.7	76.4	75.9	99.5	105	119.3	92.8	4.9
FALSE	High	[K].LAEAGIPTQMER.[L]		9.83451e-05	7.90488e-05	1	1	2	P0A7D7	P0A7D7 [61-72]		0	1315.67
FALSE	High	[H].IAEACAKGEADNGR.[K]	1xCarbamidomethyl [C5]; 1xDeamidated [N12]; 1xTMTpro [K7]	0.000177382	7.90488e-05	1	1	3	P0A6K6	P0A6K6 [34-47]		0	1766.87	0.862	0.998691	13.37	112.3	98.1	89.5	13.75	3.57	134.56	155.1	203.2	155.1	187.4	144.5	157.3	148.4	149.4	57.8			1098.3		135.9					130.4	159	122.5	144.9	126	137.8	148.4	143.2	4.6
FALSE	High	[H].IAEACAKGEADNGR.[K]	1xCarbamidomethyl [C5]; 1xTMTpro [K7]	0.000225956	7.90488e-05	1	1	2	P0A6K6	P0A6K6 [34-47]		0	1765.88	0.788	0.8477	10.44	81.1	61.7	157.2	8.11	5.57	41.03	231.8	273.3	249.5	275.7	192.2	204.9	215.9	193	238.9	955				290	976.8			884.5	194.9	213.9	197.1	213.2	167.6	179.5	215.9	185	19
FALSE	High	[R].LAESEASNDQAPVQMPR.[D]		3.84179e-06	7.90488e-05	1	1	2	P0ADW3	P0ADW3 [99-115]		0	1842.87
FALSE	High	[R].LAADVTGVPTLLVAR.[T]		1.02788e-05	7.90488e-05	1	1	2	P0A9G6	P0A9G6 [218-232]		0	1495.88
FALSE	High	[R].IAADIDDSELKAPR.[D]	1xTMTpro [K11]	7.50839e-06	7.90488e-05	1	1	1	P37626	P37626 [205-218]		0	1817.99	1.049	0.954078	7.25	85	84.4	130.6	7.06	10.34	138.66	83.3	93	84.1	95.7	85	104.4	90.7	84	56.6			1244.7		135.9					70	72.8	66.4	74	74.1	91.5	90.7	80.5	4.5
FALSE	High	[A].KYSYVDENGETKTWTGQGR.[T]	2xTMTpro [K1; K12]	2.69105e-06	7.90488e-05	1	1	1	P0ACF8	P0ACF8 [96-114]		0	2827.45	0.758	0.567936	7.65	116.4	86.4	97.2	2.98	7.58		52.4	53.4	52.9	49.9	35.5	38.9	42.8	39.3	44										44.1	41.8	41.8	38.6	31	34.1	42.8	37.7	3.5
FALSE	High	[R].KVAKPVEEVNAEIQR.[I]	2xTMTpro [K1; K4]	2.92618e-06	7.90488e-05	1	1	1	P0A6K3	P0A6K3 [16-30]		0	2318.37	0.91	0.998691	17.74	94.3	87.2	118.5	17.63	5.85	23.85	81.5	111.8	78.9	105.3	78.7	83.9	87.3	90.2	98.1					137.9					68.5	87.5	62.3	81.4	68.6	73.5	87.3	86.5	7.8
FALSE	High	[K].KVAEFFGKEPR.[K]	2xTMTpro [K1; K8]	0.000163235	7.90488e-05	1	1	3	P0A6Y8	P0A6Y8 [352-362]		0	1916.12	0.785	0.824268	24.5	93.5	69.1	137.4	32.93	18.74	50.41	500.1	284.7	541.7	298	363.7	241.3	260.1	312.4	288	1264				565.7	1116.4				420.5	222.8	427.9	230.4	317.2	211.4	260.1	299.4	22.9
FALSE	High	[R].KVADDAPLMER.[V]	1xTMTpro [K1]	2.88655e-05	7.90488e-05	1	1	2	P63020	P63020 [100-110]		0	1548.84	0.916	0.998691	9.95	36	32.8	231.2	11.38	9.92	144.07	107	118.7	93.2	120	92.1	101.7	104	117.1	120.7					83.1		4347.4	15081.4		90	92.9	73.6	92.8	80.3	89.1	104	112.2	9.6
FALSE	High	[V].KVAAVKAPGFGDR.[R]	2xTMTpro [K1; K6]	1.10218e-05	7.90488e-05	1	1	2	P0A6F5	P0A6F5 [272-284]		0	1924.16	2.095	7.78654e-10	9.35	37.4	79.2	183.4	6.74	4.31	121.45	155.9	167.3	153.6	177.4	342.2	334.6	368.8	342.5	308.1				2039.7	87.2		4927			131.1	130.9	121.3	137.2	298.4	293.2	368.8	328.3	24.5
FALSE	High	[R].KTTLAPNTQTASPR.[A]	1xTMTpro [K1]	9.30246e-05	7.90488e-05	1	1	3	P03023	P03023 [327-340]		0	1790.01	1.107	0.567002	9.34	113.6	125.7	60.7	8.69	2.87		68.1	76.9	73.8	83.9	87.3	84.5	82.4	82	40.2										57.3	60.2	58.3	64.9	76.1	74	82.4	78.6	3.2
FALSE	High	[R].KTNLAGLMDGYFHHEASIEGGQHLNVNVMNR.[E]	1xDeamidated [N]; 1xTMTpro [K1]	5.37087e-06	7.90488e-05	1	1	3	P09373	P09373 [683-713]		0	3757.85	0.961	0.998691	3.1	101.2	95	103.9	4.06	5.02	21.05	38.9	39.7	39.1	36.2	37.2	33.7	37.8	36.1	46.5					34.5					32.7	31.1	30.9	28	32.4	29.5	37.8	34.6	3.7
FALSE	High	[R].KTNLAGLMDGYFHHEASIEGGQHLNVNVMNR.[E]	1xTMTpro [K1]	2.0593e-08	7.90488e-05	1	1	13	P09373	P09373 [683-713]		0	3756.87	1.022	0.966289	2.61	103.4	102	94.5	6.7	6.44	25.16	76.6	84.7	72.2	77.5	77.4	69.5	74.6	81.1	84.3					58.8					64.4	66.3	57	59.9	67.5	60.9	74.6	77.7	6.7
FALSE	High	[A].KTLVYCSEGSPEGFNPQLFTSGTTYDASSVPLYNR.[L]	1xCarbamidomethyl [C6]; 1xTMTpro [K1]; 1xTMTpro [N-Term]	1.16546e-05	7.90488e-05	1	1	3	P23847	P23847 [29-63]		0	4494.24
FALSE	High	[R].KTLLTQVAPPGVTAHVVDVAKMIR.[V]	2xTMTpro [K1; K21]	1.07587e-08	7.90488e-05	1	1	2	P69797	P69797 [205-228]		0	3152.88
FALSE	High	[R].KTLLTQVAPPGVTAH.[V]	1xTMTpro [K1]	1.19012e-05	7.90488e-05	1	1	2	P69797	P69797 [205-219]		0	1837.09	0.797	0.878306	0.67	117.7	95	87.3	3.65	4.23	7.16	146.5	146.7	140.4	153.5	120.2	116.6	111.2	122.7	114.4					103.4					123.2	114.8	110.9	118.7	104.8	102.2	111.2	117.6	9.1
FALSE	High	[R].KTLKEQGTPEIR.[I]	2xTMTpro [K1; K4]	0.00020942	7.90488e-05	1	1	1	P0A6L0	P0A6L0 [58-69]		0	2008.2	0.886	0.998691	15.69	102.7	95.5	101.8	18.27	7.26	15.07	266.3	369.2	265.4	362	255.1	302.3	294.3	283.8	276.7					342.7					223.9	288.9	209.6	279.9	222.5	264.9	294.3	272	22
FALSE	High	[R].KTIASNAITINGEKQSDPEYFFKEEDR.[L]	3xTMTpro [K1; K14; K23]	4.76481e-07	7.90488e-05	1	1	2	P0AGJ9	P0AGJ9 [377-403]		0	4043.15	0.942	0.998691	24.62	97.6	94.1	108.4	21.84	3.75	117.09	93.5	133	87.5	131.8	101.8	108.4	111.2	105.6	123.2	814.5				101.4					78.6	104.1	69.1	101.9	88.8	95	111.2	101.2	9.8
FALSE	High	[R].KTHNQGVFDVYTPDILR.[C]	1xTMTpro [K1]; 1xTMTpro [N-Term]	2.10895e-05	7.90488e-05	1	1	1	P09373	P09373 [143-159]		0	2611.45
FALSE	High	[R].KVAKSNVPALEACPQ.[K]	1xCarbamidomethyl [C13]; 2xTMTpro [K1; K4]	6.08474e-05	7.90488e-05	1	1	2	P0A7S3	P0A7S3 [15-29]		0	2220.27	1.01	0.964728	9.67	99.7	98.3	102	8.22	4.31	6.38	123.8	147.1	135.1	147.8	132.1	140.6	146.5	137.6	150.9					137.9					104.1	115.1	106.7	114.3	115.2	123.2	146.5	131.9	12
FALSE	High	[R].KTHNQGVFDVYTPDILR.[C]	1xDeamidated [N4]; 1xTMTpro [K1]	1.14132e-05	7.90488e-05	1	1	2	P09373	P09373 [143-159]		0	2308.23	1.201	0.251239	7.02	93.1	112.8	94.1	6.83	4.68	41.56	125.4	113.9	111.4	127.8	148	139.1	154.3	141.6	163.5					89.2					105.4	89.1	88	98.8	129.1	121.9	154.3	135.7	13
FALSE	High	[R].KTFQEILAALGTGDALASKYR.[R]	2xTMTpro [K1; K19]	0.000178615	7.90488e-05	1	1	1	P77395	P77395 [256-276]		0	2861.64
FALSE	High	[R].KTDPGPAFDWAR.[F]	1xTMTpro [K1]	1.36837e-05	7.90488e-05	1	1	2	P13016	P13016 [162-173]		0	1664.87	0.836	0.96482	2.98	127.5	105.2	67.3	2.23	2.07	67.07	89	91.8	93.9	91.8	76	75.3	74.6	78.2	28.9					81.1					74.8	71.8	74.2	71	66.3	66	74.6	75	2.3
FALSE	High	[R].KTAVFPKLVFAIR.[D]	2xTMTpro [K1; K7]	7.98255e-05	7.90488e-05	1	1	2	P28903	P28903 [323-335]		0	2098.34	0.868	0.998691	20.36	121.9	102.5	75.6	12.43	6.43	43.79	81.7	103.5	87.1	105.1	80.7	79	87.6	75.2	42.8					81.1					68.7	81	68.8	81.3	70.4	69.2	87.6	72.1	3.4
FALSE	High	[K].KTAEDYLGEPVTEAVITVPAYFNDAQR.[Q]	1xTMTpro [K1]	3.81974e-11	7.90488e-05	1	1	4	P0A6Y8	P0A6Y8 [125-151]		0	3301.69
FALSE	High	[R].KTAALVMNIDDMSKR.[L]	1xDeamidated [N8]; 2xTMTpro [K1; K14]	0.000146098	7.90488e-05	1	1	1	P21645	P21645 [315-329]		0	2302.28
FALSE	High	[R].KTAALVMNIDDMSKR.[L]	2xTMTpro [K1; K14]	5.91605e-07	7.90488e-05	1	1	2	P21645	P21645 [315-329]		0	2301.29	1.338	0.00518858	11.28	77.4	103.7	118.9	10.8	3.43	101.57	369.8	469.9	390.4	435.1	524.7	555.8	569.8	548.5	586	3202				405.5				988.5	310.9	367.7	308.4	336.4	457.6	487	569.8	525.7	46.6
FALSE	High	[R].KSYQMNPMNR.[R]	1xTMTpro [K1]	0.000125415	7.90488e-05	1	1	2	P0ACB2	P0ACB2 [217-226]		0	1572.79	0.919	0.998691	14.48	87.8	75.8	136.4	15.15	7.37	66.28	43.3	60.7	52.8	60.5	47.5	54	50.1	45.6	52.8					146					36.4	47.5	41.7	46.8	41.4	47.3	50.1	43.7	4.2
FALSE	High	[L].KSYPLDIHNVQDHLKELADR.[Y]	2xTMTpro [K1; K15]	3.21927e-08	7.90488e-05	1	1	2	P0ABT2	P0ABT2 [105-124]		0	2999.66	1.062	0.788832	24.72	95.8	99.5	104.8	23	8.16	121.23	118.3	194.8	131.5	172.4	151.2	178.8	161.7	150.9	164.7	1067.3				103.4					99.5	152.4	103.9	133.3	131.9	156.7	161.7	144.6	13.1
FALSE	High	[L].KSVLCIGGSWLVPADALEAGDYDR.[I]	1xCarbamidomethyl [C5]; 1xTMTpro [K1]	3.31044e-08	7.90488e-05	1	1	4	P0A955	P0A955 [176-199]		0	2896.48
FALSE	High	[F].KSTVDEPSVLYGAR.[A]	1xTMTpro [K1]	3.58305e-05	7.90488e-05	1	1	1	WP_007220848.1	WP_007220848.1 [566-579]		0	1826	0.966	0.998691	16.29	99.9	96.5	103.6	9.24	9.5		47.6	45.6	47	55.6	43.5	52.6	48	43.2	49										40	35.7	37.1	43	37.9	46.1	48	41.4	3.9
FALSE	High	[R].KSTPFAAQVAAER.[C]	1xTMTpro [K1]	0.000172537	7.90488e-05	1	1	3	P0A7R9	P0A7R9 [57-69]		0	1679.94	0.897	0.998691	6.5	117.9	105.7	76.4	6.06	1.98	5.25	190.9	168.2	191.5	179.4	165.7	170.8	162.9	166.2	124.5					115.6					160.5	131.6	151.3	138.7	144.5	149.7	162.9	159.3	9.9
FALSE	High	[Q].KSTCTGVEMFR.[K]	1xCarbamidomethyl [C4]; 1xTMTpro [K1]	0.000206545	7.90488e-05	2	2	2	P0CE48; P0CE47	P0CE48 [253-263]; P0CE47 [253-263]		0	1619.82	0.89	0.998691	5.11	113.5	101.2	85.2	5.17	4.2	20.66	178.2	197.9	184.6	197.5	180.4	174.8	165.7	165.8	166					123.7					149.8	154.9	145.8	152.7	157.3	153.2	165.7	158.9	13.2
FALSE	High	[R].KSPYFFNAGLFNTGR.[D]	1xTMTpro [K1]	1.31226e-05	7.90488e-05	1	1	1	P0A7E3	P0A7E3 [30-44]		0	2023.07
FALSE	High	[R].KTHNQGVFDVYTPDILR.[C]	1xTMTpro [K1]	2.59281e-08	7.90488e-05	1	1	2	P09373	P09373 [143-159]		0	2307.24	0.849	0.998691	4.88	110.5	91.4	98	3.84	4.44	25.58	285.2	276.9	302.8	293.7	235.5	241.6	237.3	259.2	213.8					308.2					239.8	216.7	239.2	227.1	205.4	211.7	237.3	248.4	17
FALSE	High	[R].KVAKSNVPALEACPQ.[K]	1xCarbamidomethyl [C13]; 2xTMTpro [K1; K4]; 1xTMTpro [N-Term]	0.000289612	7.90488e-05	1	1	3	P0A7S3	P0A7S3 [15-29]		0	2524.47
FALSE	High	[R].KVAKSNVPALEACPQKR.[G]	1xCarbamidomethyl [C13]; 3xTMTpro [K1; K4; K16]	9.18406e-07	7.90488e-05	1	1	2	P0A7S3	P0A7S3 [15-31]		0	2808.67	0.989	0.956596	5.14	34	35	231	8.08	3.97	69.65	358.2	418	351.1	387.9	357.3	389.7	388.5	380.2	411.2	1657.2	7800.3		3589.9	498.8		12607.4			301.2	327.1	277.3	299.9	311.6	341.5	388.5	364.4	32.7
FALSE	High	[L].KVALQDAGLSVSDIDDVILVGGQTR.[M]	1xTMTpro [K1]	4.39721e-10	7.90488e-05	1	1	4	P0A6Y8	P0A6Y8 [321-345]		0	2873.59	0.977	0.998691	7.18	108.4	106.5	85.1	6.04	0.96	12.63	113.2	124.5	112.3	125.8	115.7	115.7	117.8	117.5	101.9					85.2					95.2	97.4	88.7	97.3	100.9	101.4	117.8	112.6	8.1
FALSE	High	[R].KYSEQIPNSR.[E]	1xTMTpro [K1]	0.000187482	7.90488e-05	1	1	2	P25740	P25740 [174-183]		0	1525.83
FALSE	High	[K].KYIVALDQGTTSSR.[A]	1xTMTpro [K1]	1.99448e-05	7.90488e-05	1	1	2	P0A6F3	P0A6F3 [5-18]		0	1843.02	0.608	0.0341037	19.17	135.5	79	85.4	26.75	12.91	7.78	103.6	61.7	106	69.7	57	41.4	49	50.1	56.6					50.7					87.1	48.3	83.7	53.9	49.7	36.3	49	48	4.5
FALSE	High	[R].KYLLASLDQSLKR.[M]	2xTMTpro [K1; K12]	5.39652e-08	7.90488e-05	1	1	2	Q46851	Q46851 [114-126]		0	2143.31	0.935	0.998691	13.54	84.1	78.8	137	10.34	2.39	3.34	582.9	706	589.3	695.9	590.9	609.2	611.5	582	550.8					644.8	1883.9			1768.9	490.1	552.5	465.5	538.1	515.3	533.8	611.5	557.8	43.8
FALSE	High	[N].KYLGSDYVVKSSVGHIR.[D]	2xTMTpro [K1; K10]	6.34435e-05	7.90488e-05	1	1	1	P06612	P06612 [19-35]		0	2516.45	1.023	0.998691	10.4	103.1	101.5	95.3	12.21	6.43	32.61	56.4	42.2	51.4	54.1	56.1	49.8	54.1	49.1	61.6					38.5					47.4	33	40.6	41.8	48.9	43.6	54.1	47.1	4.9
FALSE	High	[R].KYHPDVSKEPDAEAR.[F]	2xTMTpro [K1; K8]	2.74902e-05	7.90488e-05	1	1	2	P36659	P36659 [31-45]		0	2350.26	0.807	0.957983	6.67	115.4	95.6	88.9	8.9	8.76	12.85	208.1	249.3	216.9	245.2	169.6	186.2	209.2	195.9	162.2					194.7					175	195.1	171.3	189.6	147.9	163.2	209.2	187.8	12.9
FALSE	High	[R].KYGDMINHR.[L]	1xTMTpro [K1]	2.15355e-05	7.90488e-05	1	1	2	P30850	P30850 [501-509]		0	1437.76	1.251	0.560632	19	85.1	104.2	110.7	17.08	3.03		31.2	33.9	22.7	27	35.9	35.1	34.2	36.7	37.7										26.2	26.5	17.9	20.9	31.3	30.8	34.2	35.2	3
FALSE	High	[K].KYDIPVVMDSAR.[F]	1xTMTpro [K1]	3.68437e-05	7.90488e-05	1	1	2	P0A853	P0A853 [219-230]		0	1697.92	0.55	0.00156474	29.52	120	62.1	118	33.9	17.56	108.81	521.4	276.2	537.7	303.8	252.6	172.2	186.8	226.8	242.7	1910				391.3					438.4	216.1	424.7	234.9	220.3	150.9	186.8	217.4	19.3
FALSE	High	[Y].KYDDNFMSVVR.[K]	1xTMTpro [K1]	8.49833e-05	7.90488e-05	1	1	2	P0AEE5	P0AEE5 [34-44]		0	1677.86	0.918	0.998691	5.95	105.3	93.4	101.3	7.66	3.44	17.77	142.4	166.3	149.9	166.1	136.9	137.5	142.4	147.3	172.3					133.8					119.7	130.1	118.4	128.4	119.4	120.5	142.4	141.2	13.7
FALSE	High	[K].KYAALCDVFVMDAFGTAHR.[A]	1xCarbamidomethyl [C6]; 1xTMTpro [K1]	2.93998e-08	7.90488e-05	1	1	2	P0A799	P0A799 [128-146]		0	2476.24	0.603	0.0148954	19.63	114.2	64	121.8	30.08	20.71	141.04	233.6	127	236.9	151.4	132.6	81.5	97.1	114.5	89.3				2039.7	200.7					196.4	99.4	187.1	117.1	115.6	71.4	97.1	109.7	7.1
FALSE	High	[R].KWTDQSGQDR.[Y]	1xTMTpro [K1]	0.000293626	7.90488e-05	1	1	8	P0AGE0	P0AGE0 [88-97]		0	1524.77	0.856	0.998691	6.08	112.6	95.8	91.6	6.45	6.86	36.08	156.4	183.3	171.3	171.9	134.7	145.8	159.3	146.2	181.1					107.5					131.5	143.4	135.3	132.9	117.5	127.8	159.3	140.1	14.4
FALSE	High	[R].KWENGGIKFVPT.[I]	2xTMTpro [K1; K8]	2.30914e-05	7.90488e-05	1	1	2	WP_007220849.1	WP_007220849.1 [914-925]		0	1984.15	17.46	2.11233e-16	41.35	8.2	136.3	155.6	38.45	5.36		31.2	17.3	23.4	12.4	318	344.1	358	325.9	382.3										26.2	13.5	18.5	9.6	277.3	301.5	358	312.4	30.4
FALSE	High	[R].KWDMQFAPSICQQCSIGCNISPGER.[Y]	3xCarbamidomethyl [C11; C14; C18]; 1xTMTpro [K1]	5.71311e-07	7.90488e-05	1	1	2	P33602	P33602 [218-242]		0	3273.52	0.8	0.776559	8.81	119.9	96.2	83.8	9.32	1.88	27.45	80.2	81.9	92	73.6	64.1	65.6	64.4	66.8	46.5					68.9					67.4	64.1	72.7	56.9	55.9	57.5	64.4	64	3.7
FALSE	High	[K].KWDLGDIIGAR.[G]	1xTMTpro [K1]	2.58177e-05	7.90488e-05	1	1	2	P0A8N5	P0A8N5 [115-125]		0	1547.89	0.645	0.0899823	23.58	134.8	81.9	83.3	24.16	12.72	3.17	185.3	118.6	190.5	127.9	105.2	87	79.7	100.8	93.1					97.3					155.8	92.8	150.5	98.9	91.7	76.2	79.7	96.6	7.4
FALSE	High	[R].KVVITATQMLDSMIKNPR.[P]	2xTMTpro [K1; K15]	2.0785e-06	7.90488e-05	1	1	1	P0AD61	P0AD61 [272-289]		0	2653.54	0.847	0.987977	6.68	108.7	96.1	95.2	5.07	8.07	13.02	79.7	86.6	81	88.5	64.1	76.1	76.8	72.2	80.5					66.9					67	67.8	64	68.4	55.9	66.7	76.8	69.2	6.4
FALSE	High	[L].KVVFEHITTKDAADYVR.[D]	2xTMTpro [K1; K10]	6.90513e-06	7.90488e-05	1	1	1	P05020	P05020 [173-189]		0	2600.47	0.938	0.998691	4.64	95.2	86.5	118.2	6.02	3.63		28.5	33	31.8	31	27.6	28.2	28.9	30	39										24	25.8	25.1	24	24.1	24.7	28.9	28.8	3.1
FALSE	High	[R].KVVADIAGVPAQINIAEVR.[K]	1xTMTpro [K1]; 1xTMTpro [N-Term]	1.23563e-09	7.90488e-05	1	1	4	P0A7V3	P0A7V3 [89-107]		0	2571.55
FALSE	High	[R].KVVADIAGVPAQINIAEVR.[K]	1xTMTpro [K1]	4.73673e-06	7.90488e-05	1	1	2	P0A7V3	P0A7V3 [89-107]		0	2267.34
FALSE	High	[K].KVTPDEVSPVTLGDNLTSNR.[R]	1xTMTpro [K1]	2.82266e-07	7.90488e-05	1	1	2	Q46938	Q46938 [141-160]		0	2446.31	0.595	0.0484621	34.73	127.4	71.9	100.7	35.24	17.57	125.56	175.2	91.5	185.6	101.5	89.2	63.7	65.7	86.3	71.7	786.5				105.4					147.3	71.6	146.6	78.5	77.8	55.8	65.7	82.7	5.7
FALSE	High	[R].KVTDALLDYGHKVLR.[Q]	2xTMTpro [K1; K12]	2.47481e-06	7.90488e-05	1	1	2	P0A8S1	P0A8S1 [281-295]		0	2336.39	0.873	0.998691	16.92	101	87.1	111.9	11.73	5.82	104.63	162.9	212.4	177.9	199.7	158	167	176	154.8	163.5	814.5		1317.9		208.9					137	166.2	140.5	154.4	137.8	146.3	176	148.4	13
FALSE	High	[K].KVQTGDGINNDVDTKTDGTTQ.[-]	2xTMTpro [K1; K15]	7.55033e-05	7.90488e-05	1	1	1	P0AAV6	P0AAV6 [106-126]		0	2815.46
FALSE	High	[R].KVLNIFPSIDTGVCAASVR.[K]	1xCarbamidomethyl [C14]; 1xTMTpro [K1]	2.94668e-06	7.90488e-05	1	1	2	P0A862	P0A862 [48-66]		0	2351.31	0.834	0.977589	7.39	123.7	101.1	75.2	6.74	6.13	40.35	69	75.4	66.2	76	62.6	61.7	56.3	55.6	32.7					58.8					58	59	52.3	58.8	54.6	54.1	56.3	53.3	2.6
FALSE	High	[R].KVLIEATSNQVNQFGGYTGMTPADFR.[E]	1xTMTpro [K1]	9.82529e-09	7.90488e-05	1	1	1	P0C8J8	P0C8J8 [40-65]		0	3148.61
FALSE	High	[R].KVIEAESLDLR.[Y]	1xTMTpro [K1]	0.000295653	7.90488e-05	1	1	2	P0A705	P0A705 [756-766]		0	1576.92	1.09	0.655853	4.66	89.7	100.8	109.5	8.19	3.99	113.65	140	143	145.7	166.8	152.4	165.5	158.9	166	176.1	983.1				117.6					117.7	111.9	115.1	129	132.9	145	158.9	159.1	14
FALSE	High	[L].KVKAGQNAMDATVLEITKDGVR.[V]	3xTMTpro [K1; K3; K18]	6.35034e-06	7.90488e-05	1	1	1	P45577	P45577 [193-214]		0	3256.89	1.557	0.069407	5.71	84.1	127.2	88.6	8.76	16.01		34.1	31.4	30.6	27.5	33.6	48.6	48	45.9	32.7										28.7	24.6	24.2	21.3	29.3	42.6	48	44	2.6
FALSE	High	[F].KVFEGNRPTNSILLR.[E]	1xTMTpro [K1]	0.000293626	7.90488e-05	1	1	2	P0A6T1	P0A6T1 [461-475]		0	2048.19	0.866	0.998691	4.18	62.5	52.6	185	5.93	6.98	112.97	150.7	172.9	162.4	168.9	138.2	149.6	140.7	126.1	149.6	1151.6			2692.4	208.9					126.7	135.3	128.3	130.6	120.5	131.1	140.7	120.9	11.9
FALSE	High	[K].KVEVMNTDAEGR.[L]	1xTMTpro [K1]	2.71094e-05	7.90488e-05	1	1	1	P37095	P37095 [270-281]		0	1652.86
FALSE	High	[K].KVEIPGVATTASPSSEVGR.[F]	1xTMTpro [K1]	7.35281e-06	7.90488e-05	1	1	1	P76177	P76177 [208-226]		0	2189.21
FALSE	High	[R].KVDYSTFLQEVNNDQVR.[E]	1xTMTpro [K1]	2.72888e-06	7.90488e-05	1	1	2	P0AAI3	P0AAI3 [31-47]		0	2359.22	1.34	0.304154	2.04	85.8	115.7	98.5	7.09	7.56		27.8	25.2	23.8	24.3	37.6	33.1	31.6	33.6						28.4					23.4	19.7	18.8	18.8	32.8	29	31.6	32.2
FALSE	High	[L].KVANLAEAQPDR.[E]	1xTMTpro [K1]	7.44597e-05	7.90488e-05	1	1	1	P00961	P00961 [57-68]		0	1615.91
FALSE	High	[R].LAGWHKYLTR.[N]	1xTMTpro [K6]	0.000310233	7.90488e-05	1	1	2	P03023	P03023 [198-207]		0	1548.9	0.885	0.998691	1.57	88.4	78.3	133.3	0.39	2.37	44.49	516.3	520.9	520.1	518.6	477.4	458.8	462.2	451.3	392.4					565.7	3000.3				434.1	407.6	410.8	401	416.3	402	462.2	432.6	31.2
FALSE	High	[H].IAHDFNDPLTWSHNR.[V]		2.42352e-06	7.90488e-05	1	1	1	P0A6Z3	P0A6Z3 [253-267]		0	1822.86
FALSE	High	[R].LAHGNGEYLIHGTSAPDSVGLR.[V]		8.19441e-09	7.90488e-05	1	1	2	P76193	P76193 [183-204]		0	2264.14
FALSE	High	[K].LAKAPTDGEQDR.[A]	1xTMTpro [K3]	0.00016437	7.90488e-05	1	1	2	P07813	P07813 [736-747]		0	1604.86
FALSE	High	[R].LDNILFDQGR.[I]		0.000295653	7.90488e-05	1	1	1	P37645	P37645 [163-172]		0	1190.62
FALSE	High	[R].IDNATLAELDALR.[T]		4.6696e-05	7.90488e-05	1	1	2	P0AE48	P0AE48 [58-70]		0	1414.75
FALSE	High	[K].LDMVPVECVVR.[N]	1xCarbamidomethyl [C8]	0.000283693	7.90488e-05	1	1	2	P0A7D7	P0A7D7 [84-94]		0	1316.67
FALSE	High	[R].IDMSEFMEKHSVSR.[L]	1xOxidation [M3]; 1xTMTpro [K9]	0.000130749	7.90488e-05	1	1	2	P63284	P63284 [632-645]		0	2015.98	0.783	0.736101	9.87	110.1	88.2	101.8	12.73	9.22		33.3	29.4	33.8	25.5	23.5	22.5	27.1	26.7	28.9										28	23	26.7	19.7	20.5	19.7	27.1	25.6	2.3
FALSE	High	[R].IDMSEFMEKHSVSR.[L]	1xTMTpro [K9]	2.82581e-06	7.90488e-05	1	1	2	P63284	P63284 [632-645]		0	1999.99	0.903	0.998691	4.36	92.7	82.7	124.6	3.94	7.33	6.89	376.4	399.7	364.2	375.2	318	370	320.9	350.7	269.1					342.7	1046.6			676.4	316.5	312.8	287.7	290.1	277.3	324.2	320.9	336.1	21.4
FALSE	High	[R].LDMLNEELSDKER.[Q]	1xOxidation [M3]; 1xTMTpro [K11]	2.02126e-06	7.90488e-05	1	1	4	P63284	P63284 [441-453]		0	1911.97	0.9	0.998691	2.07	112.3	100.8	87	6.49	3.8	135.03	249.2	273.9	237.5	267.5	226.8	243.4	224.4	236.8	200			2196.5		178.4					209.5	214.3	187.6	206.8	197.8	213.3	224.4	227	15.9
FALSE	High	[R].LDMLNEELSDKER.[Q]	1xTMTpro [K11]	5.48452e-06	7.90488e-05	1	1	2	P63284	P63284 [441-453]		0	1895.97	0.831	0.997599	10.55	102.4	88.7	109	13.39	5.68	15.89	243.7	311.4	250	311.4	215.8	243	243.9	240.4	265.3					332.5					204.9	243.7	197.5	240.8	188.2	212.9	243.9	230.4	21.1
FALSE	High	[K].LDLSYSETFNQTHLADAYER.[L]		3.15622e-07	7.90488e-05	1	1	2	P0AC53	P0AC53 [404-423]		0	2373.1
FALSE	High	[F].IDLSLITKQAHWNMR.[G]	1xTMTpro [K8]	7.93172e-07	7.90488e-05	1	1	2	P0ABT2	P0ABT2 [41-55]		0	2130.18	0.806	0.823306	12.88	113.6	93.4	93	4.32	10.03		43.1	39.2	42.5	40.5	32.7	35.6	36.4	29	34										36.2	30.7	33.6	31.3	28.5	31.2	36.4	27.8	2.7
FALSE	High	[R].IDILVNNAGVCR.[L]	1xCarbamidomethyl [C11]	0.000128054	7.90488e-05	1	1	2	P37440	P37440 [83-94]		0	1343.71
FALSE	High	[K].LDKVTGETGEAIDDLR.[N]	1xTMTpro [K3]	6.3438e-07	7.90488e-05	1	1	1	P0A8C4	P0A8C4 [123-138]		0	2036.08	0.736	0.477283	18.67	125.1	98	76.9	22.24	7.13	11.58	81.8	62.6	96.1	60.9	56.8	49	57.5	55.4	47.8					40.6					68.8	49	75.9	47.1	49.5	42.9	57.5	53.1	3.8
FALSE	High	[K].IDKSVMAGVIIR.[A]	1xTMTpro [K3]	7.81765e-05	7.90488e-05	1	1	2	P0ABA4	P0ABA4 [143-154]		0	1605.97
FALSE	High	[R].LDKPVMLGGPLAEDR.[G]	1xTMTpro [K3]	2.0617e-07	7.90488e-05	1	1	2	P0A8W5	P0A8W5 [68-82]		0	1915.06	0.957	0.998691	6.59	119.6	116.4	64	2.44	5.95	139.44	140	144.9	141.8	136.7	128	133	141.4	146.1	75.5	870.7				54.7					117.7	113.4	112	105.7	111.6	116.5	141.4	140	6
FALSE	High	[K].LDNLVFVINCNLQR.[L]	1xCarbamidomethyl [C10]	3.84174e-05	7.90488e-05	1	1	2	P0AFG8	P0AFG8 [251-264]		0	1717.91
FALSE	High	[R].LDKNDAAVLLVDHQAGLLSLVR.[D]	1xTMTpro [K3]	7.55344e-07	7.90488e-05	1	1	4	P21367	P21367 [8-29]		0	2664.54	0.79	0.830068	7.65	59.6	49.1	191.3	10.28	7.56	122.19	128.2	153.7	122.9	143.3	104.6	113.4	124.7	109.7	149.6	1179.7			3181.9	160.2					107.8	120.3	97.1	110.8	91.2	99.4	124.7	105.1	11.9
FALSE	High	[R].LDKFIAQQLGVSR.[A]	1xTMTpro [K3]	1.60657e-05	7.90488e-05	1	1	2	P0AA43	P0AA43 [3-15]		0	1779.04	0.822	0.93722	1.91	124.8	101.6	73.6	3.78	3.63	28.56	57.6	60.3	57.9	62.3	48.5	47.7	47.5	51.3	42.8					28.4					48.4	47.2	45.7	48.2	42.3	41.8	47.5	49.2	3.4
FALSE	High	[R].IDKEGVFHTEWLD.[-]	1xTMTpro [K3]	2.96732e-06	7.90488e-05	1	1	3	P00350	P00350 [456-468]		0	1892.97	0.865	0.998691	4.81	92.2	80.8	127	5.82	1.72	107.38	428.9	474.2	418.5	459.1	376.8	391	386.9	390.7	357.1			2928.7		389.3	1046.6				360.6	371.1	330.6	355	328.6	342.6	386.9	374.5	28.4
FALSE	High	[R].LDKDELGEIAKLDQGKR.[L]	3xTMTpro [K3; K11; K16]	0.000109912	7.90488e-05	1	1	1	Q46857	Q46857 [249-265]		0	2840.67	0.92	0.998691	16.87	108.6	105.6	85.8	19.48	7.11	0.55	75.6	108.5	76.3	104.9	76.7	90.5	88.4	85.8	70.4					71					63.6	84.9	60.3	81.1	66.9	79.3	88.4	82.2	5.6
FALSE	High	[R].IDHYLGKETVLNLLALR.[F]	1xTMTpro [K7]	1.41695e-05	7.90488e-05	1	1	2	P0AC53	P0AC53 [175-191]		0	2272.33	0.974	0.998691	13.1	155.6	144.4		6.39	14.54		28.3	28.8	30.4	26	29.5	31.4	23.8	23.7											23.8	22.5	24	20.1	25.7	27.5	23.8	22.7
FALSE	High	[I].LDHVEGSR.[E]	1xTMTpro [N-Term]	0.000368303	7.90488e-05	1	1	2	P0A6F3	P0A6F3 [146-153]		0	1216.66	0.909	0.998691	8.4	97.2	89.3	113.6	9.55	6.45	1.07	246.7	263.9	216.7	269.8	234.7	224.9	260.7	234.1	300.6					296					207.4	206.5	171.2	208.6	204.7	197.1	260.7	224.4	23.9
FALSE	High	[L].IDHLDTMAER.[A]		2.49329e-05	7.90488e-05	1	1	2	P0ABT2	P0ABT2 [74-83]		0	1200.57
FALSE	High	[R].LDHESVPQLIDNLLSVR.[T]		6.56911e-05	7.90488e-05	1	1	2	P0A8V6	P0A8V6 [89-105]		0	1948.05
FALSE	High	[K].LDHEPSAEEIAEQLDKPVDDVSR.[M]	1xTMTpro [K16]	0.000297694	7.90488e-05	1	1	1	P13445	P13445 [189-211]		0	2896.45
FALSE	High	[K].IDGQWVTHQWLKKAVLLSFR.[I]	2xTMTpro [K12; K13]	2.15355e-05	7.90488e-05	1	1	2	P0A9D8	P0A9D8 [49-68]		0	3033.76
FALSE	High	[R].LDGLSDAFSVFR.[C]		0.000327763	7.90488e-05	1	1	2	P07014	P07014 [194-205]		0	1326.67
FALSE	High	[K].LDGKPLLTGKR.[S]	2xTMTpro [K4; K10]	0.000237144	7.90488e-05	1	1	1	P0AC59	P0AC59 [72-82]		0	1806.15	0.561	0.0029625	36.13	89.9	48	162.1	49.23	26.35	23.98	267.7	117.6	332.3	132.4	133.5	74.3	86.7	116.4	110.7					285.9	1465.2				225.1	92	262.5	102.4	116.4	65.1	86.7	111.6	8.8
FALSE	High	[K].IDGFGPMKLKSEFVKKN.[-]	4xTMTpro [K8; K10; K15; K16]	0.000117002	7.90488e-05	1	1	2	P0AFJ1	P0AFJ1 [95-111]		0	3154.88	0.907	0.998691	0.37	129.3	103.8	66.9	13.75	12.91	55.67	112.4	86	111.9	91	101.9	78.4	79.4	82.6	79.2					34.5					94.5	67.3	88.4	70.4	88.9	68.7	79.4	79.2	6.3
FALSE	High	[R].LDEVYALYADPDADFDKLAAEQGR.[L]	1xTMTpro [K17]	8.42646e-09	7.90488e-05	1	1	2	P0A9W3	P0A9W3 [104-127]		0	2989.48	0.857	0.998691	7.59	119.6	104.7	75.7	11.29	6.06	35.41	110.5	130.2	105.6	132	95.6	110.6	106.4	103.6	98.1					58.8					92.9	101.9	83.4	102.1	83.4	96.9	106.4	99.3	7.8
FALSE	High	[R].LDKGGLPGCVEVCPAGAVIFGTR.[E]	2xCarbamidomethyl [C9; C13]; 1xTMTpro [K3]	6.78669e-09	7.90488e-05	1	1	2	P0AAJ8	P0AAJ8 [185-207]		0	2677.41	1.054	0.876186	2.45	91.1	100.4	108.4	6.25	7.84		73.1	70.7	69.4	79.7	74.6	84.9	73	84.1	85.5										61.5	55.3	54.8	61.6	65.1	74.4	73	80.6	6.8
FALSE	High	[R].LDNNDMIDQLEAR.[I]		4.47838e-05	7.90488e-05	1	1	1	P62620	P62620 [339-351]		0	1546.72
FALSE	High	[N].LDNPIVVSPDIGGVVR.[A]	1xTMTpro [N-Term]	0.000174943	7.90488e-05	1	1	2	P0A717	P0A717 [161-176]		0	1954.13
FALSE	High	[R].IDNYEVVGKSR.[P]	1xTMTpro [K9]	2.63636e-05	7.90488e-05	1	1	2	P0A7F3	P0A7F3 [86-96]		0	1583.87	0.942	0.998691	9.1	40.3	37.5	222.2	10.12	4.33	71.68	152.7	174.2	147.1	181.6	156.5	157.5	144.4	147.3	184.9	926.9	4372.9			111.5					128.4	136.3	116.2	140.4	136.5	138	144.4	141.2	14.7
FALSE	High	[R].LEEGLNPNAILVPQQGVTR.[T]		5.91605e-07	7.90488e-05	1	1	2	P0AE06	P0AE06 [297-315]		0	2048.11
FALSE	High	[R].IEEALGEKAPYNGR.[K]	1xDeamidated [N12]; 1xTMTpro [K8]	0.000104693	7.90488e-05	1	1	5	P0A6P9	P0A6P9 [412-425]		0	1851.98	0.904	0.998691	11.28	97.3	87.4	115.4	9.68	2.2	32.6	1132.3	1317.4	1115.5	1339.6	1089.2	1119	1105.5	1063.1	1145.6					1372.7				2445.3	952.1	1030.9	881.1	1035.8	949.9	980.5	1105.5	1019	91.1
FALSE	High	[R].IEEALGEKAPYNGR.[K]	1xTMTpro [K8]	2.09429e-05	7.90488e-05	1	1	4	P0A6P9	P0A6P9 [412-425]		0	1850.99	0.845	0.998691	4.06	101.4	85	113.6	4.08	1.5	89.74	700.7	748.7	688.7	740.3	603.3	621.1	603.7	601.8	620			3001.9		833.4				780.4	589.2	585.9	544	572.4	526.1	544.2	603.7	576.8	49.3
FALSE	High	[R].IEEALGEKAPY.[N]	1xTMTpro [K8]	5.83573e-05	7.90488e-05	1	1	2	P0A6P9	P0A6P9 [412-422]		0	1523.83	0.873	0.998691	6.67	101.6	88.7	109.7	6.08	2.44	15.94	163.2	171.4	148.3	165.7	144	138.7	147.1	142.9	158.5					198.7					137.2	134.1	117.1	128.1	125.6	121.5	147.1	137	12.6
FALSE	High	[K].LEEAFHVFIPADEWDER.[L]		3.71014e-05	7.90488e-05	1	1	1	P0ADR6	P0ADR6 [192-208]		0	2102.98
FALSE	High	[K].LEDQYPHLDKAPGDIR.[L]	1xTMTpro [K10]	0.000179856	7.90488e-05	1	1	2	P04983	P04983 [242-257]		0	2171.14
FALSE	High	[R].IEDNVVIHENNVENMTR.[D]		4.29574e-06	7.90488e-05	1	1	2	P21165	P21165 [422-438]		0	2025.97
FALSE	High	[K].LEDGQVVVQVVMNNDMEPDSIFR.[V]		5.95894e-05	7.90488e-05	1	1	2	P0ADE8	P0ADE8 [285-307]		0	2634.25
FALSE	High	[R].LEDGLPVGVVDVVEGLDGCHSANISPDNR.[T]	1xCarbamidomethyl [C19]	2.0569e-09	7.90488e-05	1	1	6	P52697	P52697 [111-139]		0	3033.46
FALSE	High	[T].LEDAVKHPEKYPQLTIR.[V]	2xTMTpro [K6; K10]	1.99448e-05	7.90488e-05	1	1	1	P68066	P68066 [83-99]		0	2645.53	0.962	0.998691	13.64	37.3	36.6	226.1	12.53	6.39	136.15	90.7	116.8	94.7	113	92.5	100	108	102.7	83		4727.4			137.9		4492.3			76.3	91.4	74.8	87.4	80.7	87.6	108	98.4	6.6
FALSE	High	[R].IEAVTGEGAIATVHADSDR.[L]		7.44009e-08	7.90488e-05	1	1	2	P00957	P00957 [695-713]		0	1911.94
FALSE	High	[R].LEAVIFTPTDWHLLR.[K]		9.45306e-06	7.90488e-05	1	1	2	P0AAC0	P0AAC0 [122-136]		0	1810.99
FALSE	High	[R].IEAQMHGGGHER.[G]		6.615e-05	7.90488e-05	1	1	2	P0A6B7	P0A6B7 [226-237]		0	1321.61
FALSE	High	[R].IEAPMDEGLKR.[C]	1xTMTpro [K10]	8.79907e-05	7.90488e-05	1	1	2	P0AA39	P0AA39 [300-310]		0	1562.85	1.355	0.00366696	5.32	71.4	97	131.6	7.43	5.36	28.13	393.3	411.7	348.8	408.6	495.1	558.4	535.4	553.5	650.2					438	1255.9			832.4	330.7	322.2	275.5	315.9	431.8	489.3	535.4	530.5	51.7
FALSE	High	[R].IEALAEDFSDKHHALFLGR.[G]	1xTMTpro [K11]	3.27257e-05	7.90488e-05	1	1	2	P17169	P17169 [455-473]		0	2473.32	0.823	0.989243	3.56	110	88.1	101.8	6.25	3.37	29.04	241.3	267.5	241.9	270.8	202.2	216.3	205.3	201	191.1					290					202.9	209.3	191.1	209.4	176.3	189.5	205.3	192.7	15.2
FALSE	High	[R].IDYQALPEHEKHIFISNLKYQTLLDSIQGR.[S]	2xTMTpro [K11; K19]	7.35281e-06	7.90488e-05	1	1	1	P69924	P69924 [61-90]		0	4178.29	1.072	0.997842	15.39	148.4	151.6		14.49	14.92		36.6	40.6	28.4	36.3	34.7	47.6	38.9	35.7											30.8	31.8	22.4	28.1	30.3	41.7	38.9	34.2
FALSE	High	[R].LDVVNLISKDPR.[F]	1xTMTpro [K9]	0.000312373	7.90488e-05	1	1	1	P28904	P28904 [199-210]		0	1672.99	0.835	0.989243	7.76	85.7	68.5	145.8	11.45	8.29	80.45	92.8	118.1	106.2	119.8	85.7	101.8	86	93.3	168.5	646				190.6					78	92.4	83.9	92.6	74.7	89.2	86	89.4	13.4
FALSE	High	[R].LDVVNFISHGTR.[K]		4.6696e-05	7.90488e-05	1	1	3	P0ABH9	P0ABH9 [132-143]		0	1357.72
FALSE	High	[R].LDVSTTESLLIDKAQQLTLTAPEMTALVGGMR.[V]	1xTMTpro [K13]	4.57426e-06	7.90488e-05	1	1	3	P13029	P13029 [586-617]		0	3706.99
FALSE	High	[F].LDVSDQTPINSIIFSHEDGTR.[L]		4.35613e-06	7.90488e-05	1	1	2	P03023	P03023 [148-168]		0	2344.14
FALSE	High	[K].LDVLDGLKEVKLCVAYR.[M]	1xCarbamidomethyl [C13]; 2xTMTpro [K8; K11]	0.000194081	7.90488e-05	1	1	1	P0A7D4	P0A7D4 [333-349]		0	2599.51	0.848	0.989243	11.52	107.4	87.6	105.1	12.67	9.22	16.5	66.5	48.8	59.2	61.9	52.1	46.6	46.9	56.3	66.7					52.7					55.9	38.2	46.8	47.9	45.4	40.8	46.9	54	5.3
FALSE	High	[R].LDVKDIVTDSR.[G]	1xTMTpro [K4]	0.000283693	7.90488e-05	1	1	2	P0ABC3	P0ABC3 [134-144]		0	1564.89	1.139	0.533358	4.05	93.1	115	91.9	8.35	11.05	22.38	73	80.1	74.3	87.4	80.2	89.6	101.4	101.4	89.3					64.9					61.4	62.7	58.7	67.6	69.9	78.5	101.4	97.2	7.1
FALSE	High	[A].IDTKCKIEQAPGQHGAR.[K]	1xCarbamidomethyl [C5]; 2xTMTpro [K4; K6]; 1xTMTpro [N-Term]	4.44831e-06	7.90488e-05	1	1	2	P0A7V8	P0A7V8 [28-44]		0	2821.59	24.122	2.11233e-16	42.53	8.2	168.1	123.7	23.95	11		3.6		2.3	2.6	49.4	51.6	63.1	54.4	39										3		1.8	2	43.1	45.2	63.1	52.1	3.1
FALSE	High	[R].IDTATELTYYQNDGILHYVIR.[N]		1.43686e-05	7.90488e-05	1	1	2	P25516	P25516 [867-887]		0	2498.26
FALSE	High	[R].LDSEPALIALHSLLGR.[I]		5.44309e-05	7.90488e-05	1	1	1	P75864	P75864 [316-331]		0	1704.96
FALSE	High	[R].IDQVVESESNLKIKR.[M]	2xTMTpro [K12; K14]	0.00021529	7.90488e-05	1	1	2	P21362	P21362 [58-72]		0	2366.39
FALSE	High	[R].LDQLAEIVKPQR.[T]	1xTMTpro [K9]	8.0944e-05	7.90488e-05	1	1	2	P0ABU2	P0ABU2 [51-62]		0	1714.02	0.936	0.998691	6.47	77.6	78.4	144	9.89	9.81	44.36	261.1	303.2	268	320.9	237.4	292.2	296.3	283.9	382.3					411.6				1300.7	219.5	237.3	211.7	248.1	207	256	296.3	272.1	30.4
FALSE	High	[A].LDQGTTSSR.[A]	1xTMTpro [N-Term]	0.000334584	7.90488e-05	1	1	1	P0A6F3	P0A6F3 [10-18]		0	1268.68	0.906	0.998691	20.74	118	108.2	73.8	12.48	7.22	20.33	91	115.8	89.1	104.4	100.7	89.4	89.3	85.4	70.4					52.7					76.5	90.6	70.4	80.7	87.8	78.3	89.3	81.9	5.6
FALSE	High	[R].LDPWVFMFSAGYR.[F]		0.000471003	7.90488e-05	1	1	2	P0A915	P0A915 [199-211]		0	1588.76
FALSE	High	[R].IDEVVVFHPLGEQHIASIAQIQLKR.[L]	1xTMTpro [K24]	4.87695e-11	7.90488e-05	1	1	3	P63284	P63284 [757-781]		0	3144.79	0.925	0.998691	6.28	116.1	103.3	80.6	8.23	6.05	126.21	151.5	151.3	128.4	135.3	117.2	135.5	125.2	129.4	86.8	842.6				99.4					127.4	118.4	101.4	104.6	102.2	118.7	125.2	124	6.9
FALSE	High	[R].KSIEKELEWVR.[Q]	2xTMTpro [K1; K5]	0.000195429	7.90488e-05	1	1	1	P0A9W3	P0A9W3 [267-277]		0	2025.2	0.967	0.998691	12.67	108.5	106.7	84.9	9.76	8.45	6.5	43.3	45.9	36.3	40.9	43.6	39.3	45.4	38	31.4					34.5					36.4	35.9	28.7	31.6	38	34.4	45.4	36.4	2.5
FALSE	High	[R].IDEVVVFHPLGEQH.[I]		2.07973e-05	7.90488e-05	1	1	2	P63284	P63284 [757-770]		0	1618.82
FALSE	High	[K].IDEVFIGSCMTNIGHFR.[A]	1xCarbamidomethyl [C9]	1.36724e-06	7.90488e-05	1	1	2	P36683	P36683 [702-718]		0	1995.94
FALSE	High	[R].LASHQPQPSLLHGDLWSGNCALGPDGPYIFDPACYWGDR.[E]	2xCarbamidomethyl [C20; C34]	4.89405e-08	7.90488e-05	1	1	2	P77739	P77739 [180-218]		0	4368
FALSE	High	[R].IASAKTENELEEIKVELIDR.[F]	2xTMTpro [K5; K14]	2.82266e-07	7.90488e-05	1	1	2	P30958	P30958 [1030-1049]		0	2908.65	1.01	0.957999	11.53	107.1	113.2	79.8	17.3	7.79	3.79	122.6	160.9	119	165.4	129.2	155.7	148.5	148.4	101.9					107.5					103.1	125.9	94	127.9	112.7	136.4	148.5	142.2	8.1
FALSE	High	[R].IAQVQYLVDGLEEIGVVCQQAGGH.[A]	1xCarbamidomethyl [C18]	1.30054e-07	7.90488e-05	1	1	2	P0A853	P0A853 [335-358]		0	2583.29
FALSE	High	[R].IAQTLLNLAKQPDAMTHPDGMQIKITR.[Q]	2xTMTpro [K10; K24]	0.000135365	7.90488e-05	1	1	1	P0ACJ8	P0ACJ8 [144-170]		0	3613.02	2.647	6.95529e-09	15.13	60.4	157.9	81.7	10.3	11.74	49.21	33.2	34.2	31.5	26.9	67	86.6	87.3	82.4	62.9					30.4					27.9	26.8	24.9	20.8	58.4	75.9	87.3	79	5
FALSE	High	[R].LAQSLANNDQKAITETTEQLINEPLDHR.[G]	1xTMTpro [K11]	4.80332e-06	7.90488e-05	1	1	1	P0AEA8	P0AEA8 [188-215]		0	3466.81
FALSE	High	[R].LAQMQQLSHQDDDSAAAAALAAQTGER.[K]		2.7099e-06	7.90488e-05	1	1	2	P10408	P10408 [851-877]		0	2797.32
FALSE	High	[R].LAQEKAQSLASR.[Y]	1xTMTpro [K5]	0.0003039	7.90488e-05	1	1	2	P0A729	P0A729 [48-59]		0	1605.92	0.913	0.99937	5.51	97.7	91.9	110.4	6.02	6.57	151.46	125.6	141	125.6	137.4	113.9	120.6	132.9	126.3	148.4			2416.2		73					105.6	110.3	99.2	106.2	99.3	105.7	132.9	121.1	11.8
FALSE	High	[R].IAQASQQEGR.[H]		0.000474222	7.90488e-05	1	1	2	P75867	P75867 [561-570]		0	1087.55
FALSE	High	[R].IAPYYHLFGSDELSQR.[A]		4.32502e-05	7.90488e-05	1	1	3	P33602	P33602 [812-827]		0	1895.93
FALSE	High	[N].LAPPVTTVEAAVAYR.[Q]		5.71506e-05	7.90488e-05	1	1	1	P05020	P05020 [46-60]		0	1557.86
FALSE	High	[R].LAPLFGLKVECR.[K]	1xCarbamidomethyl [C11]; 1xTMTpro [K8]	8.92232e-05	7.90488e-05	1	1	1	P26647	P26647 [45-56]		0	1706.99	1.414	0.0172782	2.24	85.1	117.7	97.1	4.48	3.68	145.54	62.4	69.4	67.9	66.6	89.3	92.9	97.7	93.1	76.7	1067.3				50.7					52.5	54.3	53.6	51.5	77.9	81.4	97.7	89.2	6.1
FALSE	High	[R].LANVNPPELLR.[Y]		0.000431047	7.90488e-05	1	1	2	P33224	P33224 [61-71]		0	1235.71
FALSE	High	[R].LAIVPDHPLLKDAIPCR.[A]	1xCarbamidomethyl [C16]; 1xTMTpro [K11]	6.43299e-07	7.90488e-05	1	1	2	P30850	P30850 [97-113]		0	2232.29	0.841	0.995478	7.92	79.1	67.4	153.5	7.42	3.01	134.33	134.3	147.2	122.8	137.1	110.8	113.9	118.2	117.6	89.3			1976.9		95.3				728.4	112.9	115.2	97	106	96.6	99.8	118.2	112.7	7.1
FALSE	High	[N].IASLLTALDFKPYQLHDQNER.[T]	1xTMTpro [K11]	8.86903e-07	7.90488e-05	1	1	2	P19926	P19926 [315-335]		0	2776.5
FALSE	High	[N].IALVLYKDGER.[R]	1xTMTpro [K7]	0.000299748	7.90488e-05	1	1	3	P60422	P60422 [91-101]		0	1580.93	1.12	0.245584	0.63	42.8	47.1	210	2.57	2.53	114.61	248.3	256.6	243.5	256.5	277.8	289.5	272.9	277.8	200		3427.4	1391.1	2610.8	292		2463.5	13405.7		208.8	200.8	192.3	198.3	242.3	253.7	272.9	266.3	15.9
FALSE	High	[H].IALSVDNAAEACEKIR.[Q]	1xCarbamidomethyl [C12]; 1xTMTpro [K14]	5.03848e-07	7.90488e-05	1	1	2	P0AC81	P0AC81 [75-90]		0	2064.11	0.829	0.994886	3.37	117.2	94.5	88.3	6.92	6.41	16.5	216.8	240.9	228.1	254.5	176.2	205	192.9	185.3	157.2					198.7					182.3	188.5	180.2	196.8	153.7	179.6	192.9	177.6	12.5
FALSE	High	[R].IAIPGYEPDPSIKAEPIQNGR.[Q]	1xDeamidated [N19]; 1xTMTpro [K13]	3.978e-05	7.90488e-05	1	1	2	P25888	P25888 [371-391]		0	2570.38	1.574	0.00234907	25.5	29.4	44.8	225.8	14.34	6.79	80.68	98.1	80.1	96.7	72.8	123.8	145.7	131.8	136.3	117	702.2	3900.1			32.4					82.5	62.7	76.4	56.3	108	127.7	131.8	130.6	9.3
FALSE	High	[R].LALMNCLLHDIEGNLDHGGAIR.[L]	1xCarbamidomethyl [C6]	1.13899e-07	7.90488e-05	1	1	1	P08957	P08957 [224-245]		0	2432.22
FALSE	High	[R].IALEAKGDEATFWKLLDER.[L]	2xTMTpro [K6; K14]	6.48471e-06	7.90488e-05	1	1	2	P28903	P28903 [416-434]		0	2813.57	0.898	0.998691	6.09	118.2	108.3	73.5	7.36	3	159.6	99.5	112.3	97.2	111	92.3	97.7	98.7	94.9	65.4				2284.5	60.8					83.7	87.9	76.8	85.8	80.5	85.6	98.7	91	5.2
FALSE	High	[R].LAKYIGAYTALMDGR.[L]	1xTMTpro [K3]	1.18184e-05	7.90488e-05	1	1	2	P0A6A3	P0A6A3 [310-324]		0	1947.07	0.837	0.977589	10.87	111.1	95.4	93.5	8.45	8.55	17.87	100.5	113	92.8	107.5	88.4	90	100.7	82.1	99.3					77.1					84.5	88.4	73.3	83.1	77.1	78.9	100.7	78.7	7.9
FALSE	High	[K].LAKQQVEGASAMGQMFR.[L]	1xTMTpro [K3]	4.67106e-06	7.90488e-05	1	1	1	P77804	P77804 [434-450]		0	2156.13	1.021	0.998691	26.19	101.7	87.4	110.9	19.64	18.05		35.3	22.9	36.7	33.9	40.8	28.5	28.9	30.6	37.7										29.7	17.9	29	26.2	35.6	25	28.9	29.3	3
FALSE	High	[R].LAKLEKWQTHLINPH.[I]	2xTMTpro [K3; K6]	0.000254081	7.90488e-05	1	1	1	P0AD49	P0AD49 [24-38]		0	2436.44	0.864	0.998691	15.89	106.4	90.6	102.9	27.74	6.32	20.41	85	58.7	111.2	70.7	68.5	59	66.5	65.6	86.8					64.9					71.5	45.9	87.8	54.7	59.7	51.7	66.5	62.9	6.9
FALSE	High	[S].IAKKYDIPVVMDSAR.[F]	2xTMTpro [K3; K4]	4.03384e-05	7.90488e-05	1	1	1	P0A853	P0A853 [216-230]		0	2314.34	1.304	0.435051	6.78	75.2	97.6	127.1	3.24	8.76		28.7	29.4	28.2	30.4	33.5	36.7	38.6	41.3	49										24.1	23	22.3	23.5	29.2	32.2	38.6	39.6	3.9
FALSE	High	[R].LAKKLIDATFADR.[V]	2xTMTpro [K3; K4]	1.86008e-05	7.90488e-05	1	1	2	P77581	P77581 [86-98]		0	2070.26	0.926	0.999153	1.27	106.6	98.7	94.7	8.7	7.18	132.38	86.6	96.4	82	98.7	79.5	88.6	80.7	92.1	35.2	617.9				81.1					72.8	75.4	64.8	76.3	69.3	77.6	80.7	88.3	2.8
FALSE	High	[R].LAKEVAKIEGEISR.[I]	2xTMTpro [K3; K7]	4.70225e-05	7.90488e-05	1	1	2	P07118	P07118 [892-905]		0	2151.3	0.831	0.997357	16.07	103.9	83.7	112.4	12.06	4.22	65.54	233.5	296.7	257.6	302.6	216.7	219.6	238.1	226.2	181.1					275.8				884.5	196.3	232.2	203.5	234	189	192.4	238.1	216.8	14.4
FALSE	High	[R].IAKEEMATEMER.[L]	1xTMTpro [K3]	2.21449e-05	7.90488e-05	1	1	2	P0A6B7	P0A6B7 [258-269]		0	1741.88	0.857	0.998691	2.33	96.1	83.2	120.7	1.87	2.23	28.88	345.1	357.2	350.4	359.7	308.6	310.4	295.2	303.8	251.5					360.9	1186.1				290.2	279.5	276.8	278.1	269.1	272	295.2	291.2	20
FALSE	High	[R].IAKEALTFDDVLLVPAHSTVLPNTADLSTQLTKTIR.[L]	2xTMTpro [K3; K33]	1.86974e-07	7.90488e-05	1	1	1	P0ADG7	P0ADG7 [4-39]		0	4500.56	1.008	0.998691	2.93	95.6	98.6	105.9	4.92	7.01	20.74	40.9	36.4	39.9	39.1	40.7	35.7	40.7	42	37.7					50.7					34.4	28.5	31.5	30.2	35.5	31.3	40.7	40.3	3
FALSE	High	[R].IAKDPEFQNIMKDIAR.[F]	2xTMTpro [K3; K12]	1.77142e-05	7.90488e-05	1	1	1	P23865	P23865 [579-594]		0	2497.41	0.885	0.997582	19.07	108.8	102.4	88.8	17.15	10.63	2.54	40.6	54.3	37	47.6	34.7	39.3	43.9	43.5	35.2					36.5					34.1	42.5	29.2	36.8	30.3	34.4	43.9	41.7	2.8
FALSE	High	[R].IALTQSGGLDAAQAR.[S]		1.13338e-05	7.90488e-05	1	1	2	P37648	P37648 [84-98]		0	1471.79
FALSE	High	[R].LASLPGVVPGKYDRPNGCLLNPR.[C]	1xCarbamidomethyl [C18]; 1xTMTpro [K11]	0.000229098	7.90488e-05	1	1	2	P0AAG0	P0AAG0 [267-289]		0	2797.55
FALSE	High	[Y].IASPESQQIHVWNLNHEGALTLTQVVDVPGQVQPMVVSPDKR.[Y]	1xTMTpro [K41]	1.78259e-06	7.90488e-05	1	1	1	P52697	P52697 [7-48]		0	4921.6	0.842	0.966289	7.18	107.3	88.3	104.4	6.39	10.14		29.3	33.5	33.2	33.5	24.1	30.5	28.6	26.3						32.4					24.6	26.2	26.2	25.9	21	26.7	28.6	25.2
FALSE	High	[A].LASSPSPLNPGTNVAR.[L]	1xTMTpro [N-Term]	2.03312e-07	7.90488e-05	1	1	4	P0AE22	P0AE22 [24-39]		0	1885.05	0.863	0.998691	6.06	129.6	116.2	54.1	4.73	4.91	64.71	148.1	148	147.2	162.1	121.1	132	133.5	135.3	37.7					101.4					124.5	115.8	116.3	125.3	105.6	115.7	133.5	129.7	3
FALSE	High	[R].IDETIAQVTGSAHVGNLYVNR.[N]		8.73596e-08	7.90488e-05	1	1	1	P09546	P09546 [1056-1076]		0	2257.16
FALSE	High	[R].LDEQPGETNAR.[R]		0.000312373	7.90488e-05	1	1	2	P46837	P46837 [721-731]		0	1229.58
FALSE	High	[K].LDEKTSEWDER.[A]	1xTMTpro [K4]	0.000467806	7.90488e-05	1	1	2	P15640	P15640 [319-329]		0	1711.85	0.719	0.284425	13.3	119.3	84.9	95.8	10.54	11.12	4.18	106.6	91.8	111.4	90.4	80.2	63	66.1	74.9	81.7					77.1					89.6	71.8	88	69.9	69.9	55.2	66.1	71.8	6.5
FALSE	High	[R].LDEFETVGNTIR.[A]		0.000207977	7.90488e-05	1	1	2	P0A9A6	P0A9A6 [272-283]		0	1393.7
FALSE	High	[R].LDDWLTQAPDGVVLLSSDPKR.[T]	1xTMTpro [K20]	2.47596e-05	7.90488e-05	1	1	1	P19931	P19931 [27-47]		0	2629.42	1.12	0.944076	8.31	5.2	5.7	289.1	8.39	9.93		40.9	37.6	43.8	36.5	43.5	44.5	35.5	43.1				2196.5							34.4	29.4	34.6	28.2	37.9	39	35.5	41.3
FALSE	High	[R].LDDTSSEFNTQR.[V]		0.000117002	7.90488e-05	1	1	2	P0AC41	P0AC41 [499-510]		0	1412.63
FALSE	High	[R].IDDIDLNLEDFVQR.[V]		4.41639e-05	7.90488e-05	1	1	2	P00959	P00959 [368-381]		0	1704.84
FALSE	High	[R].LDDIAAWTYR.[A]		0.000283693	7.90488e-05	1	1	2	P33602	P33602 [439-448]		0	1223.61
FALSE	High	[R].IDDDLTLLSETLEEVLR.[S]		1.24101e-05	7.90488e-05	1	1	2	P0AEH5	P0AEH5 [10-26]		0	1974.03
FALSE	High	[R].IDAVNEYNQKVQLTFNNLKTDGSSTLASFGER.[V]	2xTMTpro [K10; K19]	1.26618e-06	7.90488e-05	1	1	1	P77804	P77804 [200-231]		0	4168.18	1.464	0.0848214	11.46	89.3	122.8	87.9	12.14	7.15	34.84	38.1	41.4	32.4	43.1	55	61.4	54.2	52.2	50.3					30.4					32	32.4	25.6	33.3	48	53.8	54.2	50	4
FALSE	High	[R].LDAQQYHALTVGDKGTLSYKGTR.[F]	2xTMTpro [K14; K20]	2.26132e-05	7.90488e-05	1	1	1	P37615	P37615 [89-111]		0	3130.71	1.066	0.984137	8.16	99.9	104.1	96	8.4	4.25	14.76	46.1	52.9	45.5	53	52.4	54	50.6	48.9	42.8					52.7					38.8	41.4	35.9	41	45.7	47.3	50.6	46.9	3.4
FALSE	High	[R].LCSHDDTQKIYAYLSR.[-]	1xCarbamidomethyl [C2]; 1xTMTpro [K9]	1.88622e-05	7.90488e-05	1	1	2	P06999	P06999 [294-309]		0	2274.15	0.862	0.998691	8.88	113.4	98.1	88.5	10.58	2.07	2.76	176.1	214.6	170.3	184	155.9	155.5	161.6	154.3	143.4					137.9					148.1	167.9	134.5	142.3	136	136.3	161.6	147.9	11.4
FALSE	High	[R].ICLFTVSDDGHLVAQDPAEVTTVEGAGPR.[H]	1xCarbamidomethyl [C2]	2.2082e-08	7.90488e-05	1	1	4	P52697	P52697 [151-179]		0	3054.48
FALSE	High	[R].ICKELGKNLPFTR.[L]	1xCarbamidomethyl [C2]; 2xTMTpro [K3; K7]	2.15355e-05	7.90488e-05	1	1	1	Q47146	Q47146 [742-754]		0	2184.28	0.893	0.998691	16.6	118.6	105.7	75.7	13.87	4.6	8.11	86.6	111.1	84.8	106.6	87.1	89.2	84.1	80.2	57.8					64.9					72.8	86.9	67	82.4	76	78.2	84.1	76.9	4.6
FALSE	High	[R].LCEHCLNPACVATCPSGAIYKR.[E]	4xCarbamidomethyl [C2; C5; C10; C14]; 1xTMTpro [K21]	1.73351e-06	7.90488e-05	1	1	2	P11349	P11349 [183-204]		0	2881.39
FALSE	High	[A].ICDPEKQEKKDACPLCMLLGR.[F]	3xCarbamidomethyl [C2; C13; C16]; 3xTMTpro [K6; K9; K10]	4.86565e-07	7.90488e-05	1	1	1	WP_007220849.1	WP_007220849.1 [261-281]		0	3473.86	33.581	2.11233e-16	39.47	6.2	172.7	121.2	24.42	6.07		4.2	3.3	2.5		86.3	97	97.8	89.5	65.4										3.5	2.6	2		75.3	85	97.8	85.8	5.2
FALSE	High	[R].IAYVVQTNGGQFPYELR.[V]	1xDeamidated [N8]	0.000422306	7.90488e-05	1	1	1	P0A855	P0A855 [167-183]		0	1955.99
FALSE	High	[R].LAYDGLNYNTYR.[N]		0.000174943	7.90488e-05	1	1	2	P0ABZ6	P0ABZ6 [118-129]		0	1462.7
FALSE	High	[R].LAVQNEWEGLVIYGAVR.[Q]		1.18908e-06	7.90488e-05	1	1	2	P0A8R0	P0A8R0 [81-97]		0	1917.02
FALSE	High	[K].IAVIGECMIELSEKGADVKR.[G]	1xCarbamidomethyl [C7]; 2xTMTpro [K14; K19]	5.87489e-07	7.90488e-05	1	1	1	P37647	P37647 [5-24]		0	2826.57	0.81	0.891422	16.32	96.9	80.9	122.1	11.68	7.6	116.13	117.5	93.8	109.6	93	87.1	83	73.5	86.4	101.9	814.5				127.7					98.8	73.4	86.6	71.9	76	72.7	73.5	82.8	8.1
FALSE	High	[F].IAVHEMLDGFR.[T]		7.65615e-05	7.90488e-05	1	1	6	P0ABT2	P0ABT2 [60-70]		0	1287.65
FALSE	High	[R].LAVGLYDGMNLDWLAYR.[I]		9.78875e-06	7.90488e-05	1	1	1	P0A853	P0A853 [318-334]		0	1969.98
FALSE	High	[R].LAVGEALTNIAATQIGDIKR.[I]	1xTMTpro [K19]	1.78259e-06	7.90488e-05	1	1	2	P15254	P15254 [714-733]		0	2358.37	0.925	0.998691	4.23	122.3	115.1	62.6	2.42	4.93	21.6	92.1	95.2	91.2	90	83.4	89.9	81.4	89.2	40.2					54.7					77.4	74.5	72	69.6	72.7	78.8	81.4	85.5	3.2
FALSE	High	[S].IAVEPKTKADQEKMGLALGR.[L]	3xTMTpro [K6; K8; K13]	6.62193e-06	7.90488e-05	1	1	2	P0A6M8	P0A6M8 [418-437]		0	3067.81
FALSE	High	[R].IATVTNFPHGNDDIDIALAETR.[A]		1.04137e-06	7.90488e-05	1	1	3	P0A6L0	P0A6L0 [70-91]		0	2383.19
FALSE	High	[R].LATQQSHIPAKTVEDAVKEMLEH.[M]	2xTMTpro [K11; K18]	1.93959e-05	7.90488e-05	1	1	2	P0A6Y1	P0A6Y1 [10-32]		0	3183.73
FALSE	High	[K].LATAWEGFTKGDWQNEVNVR.[D]	1xTMTpro [K10]	2.42352e-06	7.90488e-05	1	1	5	P09373	P09373 [8-27]		0	2625.34	0.531	0.00252105	29.73	120	61.7	118.3	36.73	15.69	29.22	358.9	196	417.5	213.3	167.9	118	131.3	154.3	221.3					336.6					301.8	153.4	329.8	164.9	146.4	103.4	131.3	147.9	17.6
FALSE	High	[N].IASYQVSPNDVVSIR.[E]		2.45875e-05	7.90488e-05	1	1	2	P0A7V8	P0A7V8 [132-146]		0	1647.87
FALSE	High	[R].LASYEKAALQNTILKGR.[S]	2xTMTpro [K6; K15]	0.000243781	7.90488e-05	1	1	1	P33599	P33599 [387-403]		0	2484.48	1.115	0.96482	18.27	78.9	87.1	133.9	6.51	13.5		33.2	33.9	37.3	37.6	38.6	45.4	39.9	32.6	60.4										27.9	26.5	29.5	29.1	33.7	39.8	39.9	31.2	4.8
FALSE	High	[R].LDEVIALLPGAERPTILPLAGDQQR.[V]		7.60635e-07	7.90488e-05	1	1	2	P60757	P60757 [238-262]		0	2685.49
FALSE	High	[R].KSLDVMGSPIR.[I]	1xTMTpro [K1]	8.03828e-05	7.90488e-05	1	1	2	P0A6P5	P0A6P5 [444-454]		0	1506.86	0.956	0.998691	5.74	101	94.3	104.7	3.13	6.89		64.9	65.9	63.7	61.3	59.5	68	58.8	60.6	66.7										54.6	51.6	50.3	47.4	51.9	59.6	58.8	58.1	5.3
FALSE	High	[R].KSGVLTGLPDAYGR.[G]	1xTMTpro [K1]; 1xTMTpro [N-Term]	9.17347e-08	7.90488e-05	1	1	4	P09373	P09373 [162-175]		0	2042.19	0.921	0.998691	15.98	105.3	97	97.7	14.11	5.23	61.81	323.3	431	346.8	421.6	325.9	363	363.7	341.9	354.6	758.4				229.1					271.8	337.3	273.9	326	284.2	318.1	363.7	327.7	28.2
FALSE	High	[R].KSGVLTGLPDAYGR.[G]	1xTMTpro [K1]	3.38817e-06	7.90488e-05	1	1	7	P09373	P09373 [162-175]		0	1737.98	0.868	0.998691	1.23	108.2	95.3	96.5	4.96	2.54	113.05	392	418.5	408.2	441.2	364.8	363.3	354.1	376.6	368.5	2022.3		2489.4		308.2					329.6	327.5	322.4	341.1	318.1	318.3	354.1	361	29.3
FALSE	High	[R].KEQGNESPLNIIACENMVR.[G]	1xCarbamidomethyl [C14]; 1xTMTpro [K1]	3.67161e-09	7.90488e-05	1	1	3	P09424	P09424 [107-125]		0	2506.27
FALSE	High	[R].KEQGNESPLNIIACEN.[M]	1xCarbamidomethyl [C14]; 1xTMTpro [K1]	8.0944e-05	7.90488e-05	1	1	2	P09424	P09424 [107-122]		0	2120.06	1.201	0.237948	3.32	88.9	106.8	104.3	7.26	4.15	44.38	107.8	123.2	114.3	126.6	134.8	145.2	140	148.3	100.6					192.6					90.6	96.4	90.3	97.9	117.6	127.2	140	142.1	8
FALSE	High	[R].KENNYGLSITFR.[D]	1xTMTpro [K1]	0.000140143	7.90488e-05	1	1	2	P0AG90	P0AG90 [170-181]		0	1745.95	1.202	0.347197	7.04	96.1	115.9	88.1	6.88	3.87	9.82	76.7	84.7	74.3	85.1	93.7	100.3	100.6	94.2	79.2					68.9					64.5	66.3	58.7	65.8	81.7	87.9	100.6	90.3	6.3
FALSE	High	[R].KENNLGADVVLR.[Q]	1xDeamidated [N3]; 1xTMTpro [K1]	9.63154e-05	7.90488e-05	1	1	1	P07118	P07118 [456-467]		0	1632.92
FALSE	High	[R].KENNLGADVVLR.[Q]	1xTMTpro [K1]	3.27257e-05	7.90488e-05	1	1	2	P07118	P07118 [456-467]		0	1631.94	0.885	0.998691	7.91	102.9	88.7	108.5	9.69	5.38	104.58	131.1	143.6	118.5	147.3	114.2	129.1	117	119.5	144.6	646				89.2					110.2	112.4	93.6	113.9	99.6	113.1	117	114.5	11.5
FALSE	High	[R].KEIENVTNITGVR.[Q]	1xTMTpro [K1]	2.34039e-06	7.90488e-05	1	1	1	P32177	P32177 [7-19]		0	1777.01	0.947	0.998691	6.4	106.5	100	93.4	8.05	9.3	33.15	54	47.8	44.7	50.6	47.4	45	42.6	52.8	34					54.7					45.4	37.4	35.3	39.1	41.3	39.4	42.6	50.6	2.7
FALSE	High	[R].KEIEIYKQELR.[D]	2xTMTpro [K1; K7]	0.000413739	7.90488e-05	1	1	1	P08839	P08839 [404-414]		0	2057.23	0.818	0.921009	6.21	91.3	76.8	131.9	5.62	11.64	120.86	96.2	110.4	103.3	104.4	73.6	91.6	83.3	96.5	59.1	814.5				150					80.9	86.4	81.6	80.7	64.2	80.3	83.3	92.5	4.7
FALSE	High	[R].KELAGVAGCAVAIAPPEMYIDMAKR.[E]	1xCarbamidomethyl [C9]; 2xTMTpro [K1; K24]	2.68178e-09	7.90488e-05	1	1	6	P0A858	P0A858 [28-52]		0	3269.77	0.895	0.998691	10.8	95.2	87.1	117.7	10.28	2.97	149.06	97.9	117.7	96.6	114.5	97.5	96.8	91.4	96.9	130.8			1903.7		64.9					82.3	92.1	76.3	88.5	85	84.8	91.4	92.9	10.4
FALSE	High	[R].KEELLTTQEELQKMWILR.[K]	2xTMTpro [K1; K13]	1.28399e-06	7.90488e-05	1	1	2	P0AG30	P0AG30 [367-384]		0	2896.65	0.891	0.998691	8.74	110.5	96.7	92.8	7.45	2.69		77.1	90.6	83.8	90.1	73.6	75.8	78.6	76.3	72.9										64.8	70.9	66.2	69.7	64.2	66.4	78.6	73.1	5.8
FALSE	High	[R].KEAQKYMDLYFER.[Y]	2xTMTpro [K1; K5]	6.85014e-07	7.90488e-05	1	1	2	P00582	P00582 [782-794]		0	2329.25	1.102	0.678978	5.92	108.2	110.6	81.2	15.26	9.81	28.23	74	85.2	65.8	93.4	80	95.6	77	82.3	72.9					48.7					62.2	66.7	52	72.2	69.8	83.8	77	78.9	5.8
FALSE	High	[R].KEADGTYTVGITEH.[A]	1xTMTpro [K1]	2.98897e-05	7.90488e-05	1	1	2	P0A6T9	P0A6T9 [19-32]		0	1824.93	0.904	0.998691	4.11	102.3	94.1	103.6	4.26	2.41	118.71	130.3	144.7	138.8	137.7	127.1	127.9	121.4	127.3	99.3	898.8				139.9					109.6	113.2	109.6	106.5	110.8	112.1	121.4	122	7.9
FALSE	High	[R].KDTSGKLIQLMNETVDGDYQTFKSKDGAYVR.[E]	4xTMTpro [K1; K6; K23; K25]	3.62914e-07	7.90488e-05	1	1	2	P0AFG8	P0AFG8 [305-335]		0	4724.57	1.123	0.503351	27.24	92.1	103	104.9	21.81	5.95		97	143.1	92.9	133.9	126.8	138.2	128.2	119.7						129.8					81.6	112	73.4	103.5	110.6	121.1	128.2	114.7
FALSE	High	[R].KDTSGKLIQLMNETVDGDYQTF.[K]	2xTMTpro [K1; K6]	5.04157e-05	7.90488e-05	1	1	2	P0AFG8	P0AFG8 [305-326]		0	3111.62
FALSE	High	[R].KEQGNESPLNIIACENMVR.[G]	1xCarbamidomethyl [C14]; 1xDeamidated [N5]; 1xTMTpro [K1]	5.29352e-05	7.90488e-05	1	1	1	P09424	P09424 [107-125]		0	2507.26
FALSE	High	[H].KDTEELHPR.[T]	1xTMTpro [K1]	0.000224401	7.90488e-05	1	1	1	P00956	P00956 [480-488]		0	1428.78	1.023	0.998691	11.26	93	101.3	105.8	10.69	5.91		43.1	50.5	40.3	41	41.4	47.1	46.9	44.7	47.8										36.2	39.5	31.8	31.7	36.1	41.3	46.9	42.8	3.8
FALSE	High	[A].KDIQLLNVSYDPTR.[E]	1xTMTpro [K1]; 1xTMTpro [N-Term]	6.74734e-08	7.90488e-05	1	1	3	P0AG78	P0AG78 [20-33]		0	2270.3	0.853	0.998691	4.01	55.9	49	195.1	5.63	5.2	67.11	167.5	186.1	166.2	180.9	143.3	158.3	158.8	146.9	178.6		5791.1			168.3				780.4	140.8	145.6	131.3	139.9	125	138.7	158.8	140.8	14.2
FALSE	High	[R].KDLPDLVYMTEAEKIQAIIEDIKER.[T]	3xTMTpro [K1; K14; K23]	3.99244e-09	7.90488e-05	1	1	2	P10408	P10408 [421-445]		0	3873.19	1.58	0.000227319	10.52	69.6	112.3	118.1	14.29	4.08	58.24	222.2	275.5	201	260.6	373.7	408.7	396.7	380	441.4					263.6	907.1				186.8	215.6	158.8	201.5	325.9	358.1	396.7	364.2	35.1
FALSE	High	[R].KDGHPWFKTLR.[G]	2xTMTpro [K1; K8]	0.000474222	7.90488e-05	1	1	2	P0AE88	P0AE88 [212-222]		0	1993.16	0.921	0.998691	14.17	89.3	84.3	126.4	14.14	7.32	6.34	624.3	837	663.1	800.7	623.1	696.1	744.9	680.1	641.4					849.6	1814.1			1144.6	524.9	655	523.8	619.1	543.4	610	744.9	651.9	51
FALSE	High	[R].KDEPTQSSDPGSQPNSEEQAGGEER.[M]	1xTMTpro [K1]	3.43202e-07	7.90488e-05	1	1	2	P0ABH9	P0ABH9 [144-168]		0	2963.34
FALSE	High	[R].KDELPKVMAGLGIAVVSTSKGVMTDRAAR.[Q]	3xTMTpro [K1; K6; K20]	3.06574e-08	7.90488e-05	1	1	1	P0A7W7	P0A7W7 [89-117]		1	3913.25	1.224	0.541319	19.72	97.5	120.1	82.4	18.11	2.87	34.25	37.1	52.8	37.6	49.1	52.7	53.2	50.8	54.5	46.5					28.4					31.2	41.3	29.7	38	46	46.6	50.8	52.2	3.7
FALSE	High	[R].KDELPKVMAGLGIAVVSTSKGVMTDR.[A]	3xTMTpro [K1; K6; K20]	4.02041e-09	7.90488e-05	1	1	3	P0A7W7	P0A7W7 [89-114]		0	3615.08	1.173	0.496317	19.93	34.8	41.6	223.5	18.84	6.98	135.49	50.2	74.1	54.2	70	65.6	73.5	77.7	73.7	100.6				1550.2	56.8		4637.2			42.2	58	42.8	54.1	57.2	64.4	77.7	70.6	8
FALSE	High	[R].KDDTIPAIISHDE.[-]	1xTMTpro [K1]	0.000439964	7.90488e-05	1	1	1	P0AE18	P0AE18 [252-264]		0	1757.92	0.956	0.998691	12.12	115.1	105.8	79.1	6.17	9.69	26.41	54.2	59.3	62.2	61.8	56.4	61.4	54.9	48.4	50.3					34.5					45.6	46.4	49.1	47.8	49.2	53.8	54.9	46.4	4
FALSE	High	[R].KDDICYATTNR.[Q]	1xCarbamidomethyl [C5]; 1xTMTpro [K1]	2.40783e-05	7.90488e-05	1	1	1	P62623	P62623 [193-203]		0	1660.83
FALSE	High	[R].KDDAELTAAFNKALGELR.[Q]	2xTMTpro [K1; K12]	3.87797e-10	7.90488e-05	1	1	2	P09551	P09551 [223-240]		0	2570.44	0.859	0.998691	10.85	98.2	88.4	113.4	13.26	8.4	6.73	137	175.6	132.4	158.4	123.4	144	142	123.9	162.2					178.4					115.2	137.4	104.6	122.5	107.6	126.2	142	118.8	12.9
FALSE	High	[R].KDAPVVWVHDGER.[D]	1xTMTpro [K1]	4.00582e-05	7.90488e-05	1	1	2	P32173	P32173 [118-130]		0	1811.97	0.869	0.997357	8.01	64	56	180	6.61	6.37	115.69	54.9	52.5	48	55.7	44.6	47.4	51.8	46.6	47.8	477.5									46.2	41.1	37.9	43.1	38.9	41.5	51.8	44.7	3.8
FALSE	High	[K].KDAMVPMGGLLCMKDDSFFDVYTECR.[T]	2xCarbamidomethyl [C12; C25]; 2xTMTpro [K1; K14]	7.08526e-08	7.90488e-05	1	1	4	P0A853	P0A853 [270-295]		0	3693.77	0.745	0.533722	16.5	112.2	87.1	100.7	15.56	7.74	125.63	310.5	226.1	283.7	231.8	208.9	186.5	189.5	218.9	230.1				2039.7	227.1					261.1	176.9	224.1	179.2	182.2	163.4	189.5	209.8	18.3
FALSE	High	[R].KDAKWSDGTPVTAQDFVYSWQR.[S]	2xTMTpro [K1; K4]	3.50465e-07	7.90488e-05	1	1	2	P23843	P23843 [104-125]		0	3193.66	0.98	0.998691	15.75	93.3	98.9	107.8	15.84	12.52	166.88	42.5	49.7	33.5	44.6	36.2	45.8	48.8	46.5	50.3					36.5		3477.9			35.7	38.9	26.5	34.5	31.6	40.1	48.8	44.6	4
FALSE	High	[N].KDAEGAISDYTYER.[L]	1xTMTpro [K1]; 1xTMTpro [N-Term]	1.98061e-05	7.90488e-05	1	1	1	WP_007220849.1	WP_007220849.1 [1828-1841]		0	2226.15	5.905	2.11233e-16	10.18	9.8	59.2	231	18.07	5.49	119.97	23.8	21.3	15.2	19.8	124.3	123.3	135.5	119.5	138.3	1685.3									20	16.7	12	15.3	108.4	108	135.5	114.5	11
FALSE	High	[R].KDLTAADGQTR.[K]	1xTMTpro [K1]	0.000216783	7.90488e-05	1	1	2	P77395	P77395 [245-255]		0	1479.81	0.936	0.998691	1.13	89.1	86.2	124.7	7.37	3.6	36.84	420.7	458.8	387.3	446.1	391.7	424.9	418.4	419.4	448.9					464.3	1395.5				353.7	359	305.9	344.9	341.6	372.3	418.4	402	35.7
FALSE	High	[R].KERPGVMFADMELIGIPHTIVLGDR.[N]	1xTMTpro [K1]	1.73473e-05	7.90488e-05	1	1	1	P16659	P16659 [513-537]		0	3098.68	0.784	0.716032	11.6	127.1	95.1	77.8	12.09	8.18	0.55	54.8	57.6	43.2	51.6	37.8	41.9	36.7	43.6	32.7					32.4					46.1	45.1	34.1	39.9	33	36.7	36.7	41.8	2.6
FALSE	High	[R].KETIESALR.[L]	1xTMTpro [K1]	0.000449061	7.90488e-05	1	1	2	WP_007220845.1	WP_007220845.1 [95-103]		0	1350.79	58.615	2.11233e-16	45.27	2.8	162.5	134.7	86.01	3.6		36.4	11.9	9	6.7	621.8	628.5	584	592.2	503										30.6	9.3	7.1	5.2	542.3	550.7	584	567.6	40
FALSE	High	[R].KETLGDVTHR.[I]	1xTMTpro [K1]	1.4071e-05	7.90488e-05	1	1	1	P00803	P00803 [228-237]		0	1459.82	1.901	0.00369235	3.86	67.3	128	104.7	4.79	7.81		25.1	24.5	25.1	27.3	47.4	48.7	48	40.9	39										21.1	19.2	19.8	21.1	41.3	42.7	48	39.2	3.1
FALSE	High	[R].KGFIDVEQVR.[K]	1xTMTpro [K1]	0.000124548	7.90488e-05	1	1	2	P37744	P37744 [261-270]		0	1494.86	0.851	0.998691	4.27	112.4	95.4	92.2	4.49	4.3	34.53	263.7	292.3	287.6	278.7	241.3	254.4	239.1	229.2	181.1					298.1					221.7	228.7	227.2	215.5	210.4	222.9	239.1	219.7	14.4
FALSE	High	[R].KGFLASPENPQGIR.[G]	1xTMTpro [K1]	8.38091e-05	7.90488e-05	1	1	2	P20099	P20099 [64-77]		0	1818.02
FALSE	High	[Q].KGEIMPNIPQMSAFWYAVR.[T]	1xTMTpro [K1]	7.65964e-07	7.90488e-05	1	1	1	P0AEX9	P0AEX9 [352-370]		0	2542.33
FALSE	High	[K].KGEDVEKLR.[K]	2xTMTpro [K1; K7]	0.000471003	7.90488e-05	1	1	1	P0A7V3	P0A7V3 [80-88]		0	1682.01	0.823	0.989243	14.11	95.4	82.3	122.3	18.23	9.15	122.96	305.2	231.2	321.4	226.1	244.1	195.6	227.6	230.5	324.5				2774	340.7					256.6	180.9	253.9	174.8	212.9	171.4	227.6	220.9	25.8
FALSE	High	[K].KGDVLKAVVVR.[T]	2xTMTpro [K1; K6]	0.000279814	7.90488e-05	1	1	2	P0ADY3	P0ADY3 [54-64]		0	1792.17	0.671	0.0774158	21.35	97	63.2	139.8	23.94	14.74	20.89	768.3	504	826.5	551.7	482.1	361.3	379.9	473.9	394.9					784.7	3000.3			832.4	646	394.4	652.8	426.6	420.4	316.6	379.9	454.2	31.4
FALSE	High	[R].KGDPVYLKDIWPSAQEIAR.[A]	2xTMTpro [K1; K8]	2.68491e-08	7.90488e-05	1	1	2	P25516	P25516 [578-596]		0	2794.57	0.989	0.995547	11.2	106.4	110.4	83.2	14.33	5.46	122.34	152.8	201.5	151.8	186.2	160.8	183.3	176.9	173.1	114.4	1011.2				131.8					128.5	157.7	119.9	144	140.2	160.6	176.9	165.9	9.1
FALSE	High	[K].KGDEIAAVVLQVDAER.[E]	1xTMTpro [K1]	3.97824e-06	7.90488e-05	1	1	2	P0AG67	P0AG67 [411-426]		0	2017.12
FALSE	High	[K].KGCYTGQEMVAR.[A]	1xCarbamidomethyl [C3]; 1xTMTpro [K1]	1.36837e-05	7.90488e-05	1	1	2	P0ADE8	P0ADE8 [226-237]		0	1703.85	0.588	0.0283634	34.13	145.7	79.1	75.2	38.23	12.68	60.42	112.5	58.4	127.2	63.6	54.4	41.8	42.6	49.5	27.7					68.9					94.6	45.7	100.5	49.2	47.4	36.6	42.6	47.4	2.2
FALSE	High	[A].KFYYNCAPAHTTYPTKKVTPDEVSPVTLGDNLTSNR.[R]	1xCarbamidomethyl [C6]; 1xDeamidated [N5]; 3xTMTpro [K1; K16; K17]	2.13494e-07	7.90488e-05	1	1	1	Q46938	Q46938 [125-160]		0	4998.61
FALSE	High	[R].KFYIHHNGWQEVLR.[N]	1xDeamidated [N7]; 1xTMTpro [K1]	1.47468e-07	7.90488e-05	1	1	4	WP_007220849.1	WP_007220849.1 [1669-1682]		0	2132.14	10.628	2.11233e-16	43.97	13	138	149	51.06	1.67		53.2	32.5	15.3	25	299.1	307.3	306.9	297.8	327										44.7	25.4	12.1	19.3	260.8	269.3	306.9	285.4	26
FALSE	High	[R].KFYIHHNGWQEVLR.[N]	1xTMTpro [K1]	5.44064e-07	7.90488e-05	1	1	4	WP_007220849.1	WP_007220849.1 [1669-1682]		0	2131.15	5.764	2.11233e-16	6.79	23	131.9	145	8.23	2.49	148.08	54	47	44.6	49.1	268.8	271.3	280.2	283	303.1	3089.7				34.5					45.4	36.8	35.2	38	234.4	237.7	280.2	271.3	24.1
FALSE	High	[K].KFSHPDDIASER.[I]	1xTMTpro [K1]	6.04125e-07	7.90488e-05	1	1	2	WP_007220849.1	WP_007220849.1 [313-324]		0	1705.88	74.31	2.11233e-16	51.26	3.7	139.9	156.4	78.06	16.67		8	2.3			192	127	156.9	162.7	178.6										6.7	1.8			167.4	111.3	156.9	155.9	14.2
FALSE	High	[R].KFQYGQHTVTLETGMMAR.[Q]	1xTMTpro [K1]	8.6248e-07	7.90488e-05	1	1	2	P05055	P05055 [8-25]		0	2402.23	2.019	2.0358e-06	12.27	61.3	126.3	112.4	13.31	2.72	132.93	133.7	99.7	110	105.4	220.3	224.3	211.3	223.7	197.4			1537.6		87.2					112.4	78	86.9	81.5	192.1	196.5	211.3	214.4	15.7
FALSE	High	[H].KFNVLASQPADFDR.[I]	1xTMTpro [K1]	2.27595e-06	7.90488e-05	1	1	2	P02925	P02925 [178-191]		0	1912.02	0.805	0.870036	2.11	90.7	76.8	132.6	6.47	5.45	100.53	156.5	168.2	150.8	173.7	123.4	136.4	138.3	138.9	128.3	926.9				237.2					131.6	131.6	119.1	134.3	107.6	119.5	138.3	133.1	10.2
FALSE	High	[R].KFNQLATEIDNTVVLCISADLPFAQSR.[F]	1xCarbamidomethyl [C16]; 1xTMTpro [K1]	3.52099e-09	7.90488e-05	1	1	4	P0A862	P0A862 [67-93]		0	3354.77	1.409	0.0505275	12.77	86.8	126.3	86.9	14.42	6.93		51.1	65.2	46.8	57	71.7	76.5	84.2	80.8	54.1										43	51	37	44.1	62.5	67	84.2	77.4	4.3
FALSE	High	[N].KFIEEKTIC.[-]	1xCarbamidomethyl [C9]; 2xTMTpro [K1; K6]	0.000181105	7.90488e-05	1	1	1	P08839	P08839 [567-575]		0	1776.02	0.958	0.998691	13.06	108.1	98.3	93.6	15.61	6.85		36.9	44.9	33	46	37.8	36.2	35.4	41.2	35.2										31	35.1	26.1	35.6	33	31.7	35.4	39.5	2.8
FALSE	High	[R].KFLDKALEDYR.[D]	2xTMTpro [K1; K5]	0.000140143	7.90488e-05	1	1	2	P07003	P07003 [330-340]		0	2006.16	0.937	0.998691	18.2	89.8	81.8	128.4	17.07	6.65	44.06	364.5	484.8	353.3	481.5	376.7	412.3	386.6	351	372.2	926.9				460.3				780.4	306.5	379.4	279.1	372.3	328.5	361.3	386.6	336.4	29.6
FALSE	High	[H].KFGLAPLGCGWVIWR.[D]	1xCarbamidomethyl [C9]; 1xTMTpro [K1]	1.84715e-05	7.90488e-05	2	2	1	P69910; P69908	P69910 [276-290]; P69908 [276-290]		0	2064.15	0.926	0.998691	12.15	121.5	109.1	69.4	11.15	5.6	61.18	77.3	91.6	80.6	70.2	78.2	71.7	69.2	70.2	71.7					28.4					65	71.7	63.7	54.3	68.2	62.8	69.2	67.3	5.7
FALSE	High	[R].KFFADMHR.[K]	1xTMTpro [K1]	0.000124548	7.90488e-05	1	1	2	P38489	P38489 [122-129]		0	1355.72	0.942	0.998691	3.62	111.1	103.7	85.3	4.31	4.32	3.62	123.4	127.3	115.5	118.6	106	117.5	112	113.9	90.5					95.3					103.8	99.6	91.2	91.7	92.4	103	112	109.2	7.2
FALSE	High	[R].KFENPVYWGVDLSSEHER.[Y]	1xTMTpro [K1]	1.6605e-07	7.90488e-05	1	1	2	P0A8M0	P0A8M0 [326-343]		0	2496.25	0.968	0.998691	10.62	101.7	96.2	102.1	10.08	3.79	144.49	165.9	198.1	158.4	182.9	175.2	161.3	162.5	167	174.8			2416.2		125.7					139.5	155	125.1	141.4	152.8	141.3	162.5	160.1	13.9
FALSE	High	[R].KFEELVQTR.[N]	1xTMTpro [K1]	0.000314527	7.90488e-05	1	1	7	P0A6Y8	P0A6Y8 [528-536]		0	1453.83	1.131	0.207304	4.98	82.1	92.8	125.1	8.27	4.1	7.05	433.6	514.1	444.9	496.4	509.8	554.3	516.8	546.3	681.6					519.1				1092.6	364.6	402.3	351.4	383.8	444.6	485.7	516.8	523.6	54.2
FALSE	High	[K].KFEEKFAALGKGR.[V]	3xTMTpro [K1; K5; K11]	0.000452133	7.90488e-05	1	1	1	P37689	P37689 [168-180]		0	2393.45	0.718	0.430962	9.74	92.7	66.4	140.9	9.26	6.81	31.06	270.7	223.8	264.6	233.6	189.1	165.2	169.5	187.1	152.2					302.1	1465.2				227.6	175.1	209	180.6	164.9	144.8	169.5	179.3	12.1
FALSE	High	[H].KFALEKFINELLPVIDSLDR.[A]	2xTMTpro [K1; K6]	3.18256e-05	7.90488e-05	1	1	1	P09372	P09372 [85-104]		0	2968.74
FALSE	High	[K].KEYCDLLR.[R]	1xCarbamidomethyl [C4]; 1xTMTpro [K1]	0.000279814	7.90488e-05	1	1	2	P04079	P04079 [418-425]		0	1400.75	0.706	0.323386	25.63	131.8	94.2	74	21.9	2.96	93.63	243.3	168.9	234	157.4	147.6	138.7	139.6	144.6	50.3					247.4					204.6	132.2	184.8	121.7	128.7	121.5	139.6	138.6	4
FALSE	High	[R].KEYAEVFEGTAEWKGINVTR.[S]	2xTMTpro [K1; K14]	1.89382e-08	7.90488e-05	1	1	1	P25516	P25516 [608-627]		0	2935.58	0.989	0.994886	2.47	96.6	96.3	107.2	8.82	2.69	126.73	122.5	131.1	106.3	126.1	119.9	126.8	121.7	126	113.2	1151.6				137.9					103	102.6	84	97.5	104.6	111.1	121.7	120.8	9
FALSE	High	[R].KEVVEWLR.[Q]	1xTMTpro [K1]	0.000268485	7.90488e-05	1	1	2	P0AB77	P0AB77 [258-265]		0	1362.81	0.857	0.998691	2.69	103.2	85.2	111.6	4.51	4.7	32.78	394.8	398.5	364.5	403.5	347.1	337.7	315.5	317.4	281.7					338.6	1046.6				332	311.8	287.9	312	302.7	295.9	315.5	304.2	22.4
FALSE	High	[V].KEVVDFCHR.[F]	1xCarbamidomethyl [C7]; 1xTMTpro [K1]; 1xTMTpro [N-Term]	5.51945e-05	7.90488e-05	1	1	2	P0C8J6	P0C8J6 [118-126]		0	1797.99	0.956	0.998691	12.93	91.4	87.4	121.1	10.09	7.87		37.5	35.1	38.5	44.4	35.4	40.2	37.2	33.4	50.3										31.5	27.5	30.4	34.3	30.9	35.2	37.2	32	4
FALSE	High	[R].KEVETKSAGGIVLTGSAAAKSTR.[G]	3xTMTpro [K1; K6; K20]	2.48935e-07	7.90488e-05	1	1	4	P0A6F9	P0A6F9 [15-37]		0	3173.87	1.107	0.57146	13.01	118.6	122.9	58.5	15.7	12.85	65.11	104.4	132	98.4	133.9	115.8	145.7	127.7	109.2	35.2					95.3					87.8	103.3	77.7	103.5	101	127.7	127.7	104.7	2.8
FALSE	High	[R].KETLVEYGFR.[L]	1xTMTpro [K1]	4.60497e-05	7.90488e-05	1	1	2	P0A8F8	P0A8F8 [358-367]		0	1545.86	0.911	0.998691	7.46	122.3	112.3	65.4	5.98	5.55		86.5	78.6	75.1	81.3	76.5	77.3	70.5	69.3	42.8										72.7	61.5	59.3	62.9	66.7	67.7	70.5	66.4	3.4
FALSE	High	[N].KDAEGAISDYTYER.[L]	1xTMTpro [K1]	3.3412e-06	7.90488e-05	1	1	2	WP_007220849.1	WP_007220849.1 [1828-1841]		0	1921.95	3.414	2.11233e-16	4.51	24.1	80	195.9	9.09	4.14	76.07	84	88.4	71.7	86.3	282.9	306	283.2	280.5	379.8	1264									70.6	69.2	56.6	66.7	246.7	268.1	283.2	268.9	30.2
FALSE	High	[R].KGGTIDITSSIDEPVAPAEGIAR.[A]	1xTMTpro [K1]	1.23132e-06	7.90488e-05	1	1	2	P39377	P39377 [247-269]		0	2601.41
FALSE	High	[K].KDACPLCMLLGR.[F]	2xCarbamidomethyl [C4; C7]; 1xTMTpro [K1]	7.82949e-06	7.90488e-05	1	1	4	WP_007220849.1	WP_007220849.1 [270-281]		0	1737.91	3.662	8.03023e-12	15.01	32.4	133.5	134.1	32.28	18.57		15.8	10.2	9.2	7.9	51.6	34.2	37	43.4	40.2										13.3	8	7.3	6.1	45	30	37	41.6	3.2
FALSE	High	[N].KCDMVDDEELLELVEMEVR.[E]	1xCarbamidomethyl [C2]; 1xTMTpro [K1]	5.62736e-08	7.90488e-05	2	2	2	P0CE48; P0CE47	P0CE48 [137-155]; P0CE47 [137-155]		0	2656.28
FALSE	High	[F].KADDFIEALFAR.[E]	1xTMTpro [K1]	2.34039e-06	7.90488e-05	1	1	2	P10121	P10121 [484-495]		0	1699.93	0.897	0.998691	4.48	124.4	107.9	67.7	10.27	5.6		79.2	98.3	84.4	96.2	73.2	78.1	78.2	83.9	49										66.6	76.9	66.7	74.4	63.8	68.4	78.2	80.4	3.9
FALSE	High	[R].KAAQSDPNCFFIDDENSR.[T]	1xCarbamidomethyl [C9]; 1xTMTpro [K1]	9.76832e-08	7.90488e-05	1	1	2	P00926	P00926 [225-242]		0	2418.13
FALSE	High	[R].KAAIDNAIHQAQELANGFHR.[K]	1xDeamidated [N16]; 1xTMTpro [K1]	1.60537e-06	7.90488e-05	1	1	3	P0ADS6	P0ADS6 [159-178]		0	2509.32	0.893	0.998691	8.69	131.3	116.6	52.1	7.52	3.65	21.05	87.7	104	99.8	102.3	89.8	83.7	89.7	90.7	46.5					34.5					73.7	81.4	78.8	79.1	78.3	73.3	89.7	86.9	3.7
FALSE	High	[R].HYTAADGSEISLHGR.[S]		6.6615e-07	7.90488e-05	1	1	2	P37330	P37330 [318-332]		0	1613.77
FALSE	High	[R].HYQSGAAMPDELQQKMR.[N]	1xTMTpro [K15]	1.55757e-08	7.90488e-05	1	1	2	P24171	P24171 [521-537]		0	2294.13	0.808	0.927699	16.15	121.3	97.3	81.4	11.4	1.84	160.24	109.9	136.9	117.6	139	102.9	100.8	104.4	100.4	69.2				2937.2	85.2					92.4	107.1	92.9	107.5	89.7	88.3	104.4	96.2	5.5
FALSE	High	[R].HYPLEADNIFAAIAATNR.[L]		2.3733e-06	7.90488e-05	1	1	2	P0AG16	P0AG16 [145-162]		0	1987
FALSE	High	[R].HYMQKEIYEQPNAIKNTLTGR.[I]	2xTMTpro [K5; K15]	6.84221e-08	7.90488e-05	1	1	2	P17169	P17169 [251-271]		0	3142.7	0.811	0.934783	13.59	106.1	89.3	104.6	16.46	4.38	21.57	156.3	200.1	138.8	187.1	136.2	146.4	150.8	141.4	144.6					196.7					131.4	156.6	109.6	144.7	118.8	128.3	150.8	135.5	11.5
FALSE	High	[R].HYGALQGLNKAETAEKYGDEQVKQWR.[R]	3xTMTpro [K10; K16; K23]	4.53756e-07	7.90488e-05	1	1	1	P62707	P62707 [91-116]		0	3932.12	0.853	0.990457	14.34	117.1	99.9	83	10.24	9.39	50.43	62.7	75.9	61.5	71.5	55.5	49.6	62.1	58.7	32.7					68.9					52.7	59.4	48.6	55.3	48.4	43.5	62.1	56.3	2.6
FALSE	High	[R].HYEIVFMVHPDQSEQVPGMIER.[Y]	1xOxidation [M7]	6.85711e-06	7.90488e-05	1	1	2	P02358	P02358 [3-24]		0	2657.25
FALSE	High	[R].HYEIVFMVHPDQSEQVPGMIER.[Y]		7.10996e-11	7.90488e-05	1	1	9	P02358	P02358 [3-24]		0	2641.25
FALSE	High	[R].HYDHAVSPMDVALDIGPGLAKACIAGR.[V]	1xCarbamidomethyl [C23]; 1xTMTpro [K21]	2.65692e-11	7.90488e-05	1	1	2	P0A8M3	P0A8M3 [13-39]		0	3138.61	0.869	0.998691	5.61	103.9	89.3	106.8	4.19	5.43	136.1	175.7	192.2	191.4	183.3	160	162.2	171.4	150.1	161				2121.3	192.6					147.7	150.4	151.2	141.7	139.5	142.1	171.4	143.9	12.8
FALSE	High	[R].HYAHVDCPGHADYVKNMITGAAQMDGAILVVAATDGPMPQTR.[E]	1xCarbamidomethyl [C7]; 1xDeamidated [N16]; 1xOxidation [M24]; 1xTMTpro [K15]	2.41798e-08	7.90488e-05	2	2	3	P0CE48; P0CE47	P0CE48 [76-117]; P0CE47 [76-117]		0	4800.3
FALSE	High	[R].HYAHVDCPGHADYVKNMITGAAQMDGAILVVAATDGPMPQTR.[E]	1xCarbamidomethyl [C7]; 1xOxidation [M24]; 1xTMTpro [K15]	9.90567e-08	7.90488e-05	2	2	1	P0CE48; P0CE47	P0CE48 [76-117]; P0CE47 [76-117]		0	4799.31
FALSE	High	[R].KADGSLQKPVAY.[L]	2xTMTpro [K1; K8]	0.000264811	7.90488e-05	1	1	1	P27298	P27298 [432-443]		0	1885.1	1.096	0.614588	14.96	95.9	107.1	97	14.22	5	13.4	114.1	144.3	108	138.9	138.2	142.9	153.1	137.7	115.7					139.9					95.9	112.9	85.3	107.4	120.5	125.2	153.1	132	9.2
FALSE	High	[R].HYAHVDCPGHADYVKNMITGAAQMDGAILVVAATDGPMPQTR.[E]	1xCarbamidomethyl [C7]; 1xDeamidated [N16]; 1xTMTpro [K15]	4.76991e-06	7.90488e-05	2	2	5	P0CE48; P0CE47	P0CE48 [76-117]; P0CE47 [76-117]		0	4784.3
FALSE	High	[R].HYAHVDCPGHADYVKNMITGAAQ.[M]	1xCarbamidomethyl [C7]; 1xTMTpro [K15]	9.90312e-05	7.90488e-05	2	2	1	P0CE48; P0CE47	P0CE48 [76-98]; P0CE47 [76-98]		0	2859.36
FALSE	High	[R].HYAHVDCPGHADYVKN.[M]	1xCarbamidomethyl [C7]; 1xTMTpro [K15]; 1xTMTpro [N-Term]	1.92611e-05	7.90488e-05	2	2	2	P0CE48; P0CE47	P0CE48 [76-91]; P0CE47 [76-91]		0	2491.24	0.83	0.932161	20.95	115	92.3	92.6	18.46	6.74	6.09	67	97.6	77.1	98.9	63.4	71	74.5	68.3	72.9					66.9					56.3	76.4	60.9	76.5	55.3	62.2	74.5	65.5	5.8
FALSE	High	[R].HYAHVDCPGHADYVKN.[M]	1xCarbamidomethyl [C7]; 1xTMTpro [K15]	1.21285e-07	7.90488e-05	2	2	13	P0CE48; P0CE47	P0CE48 [76-91]; P0CE47 [76-91]		0	2187.04	0.82	0.964728	3.48	89.3	72.6	138.1	4.87	2.37	49.56	1029.1	1097.9	1010.9	1117.4	859	869	852.8	899.2	1194.7	2893				1330.2	976.8			2029.1	865.3	859.1	798.5	864	749.1	761.5	852.8	861.9	95
FALSE	High	[R].HVVKVVNPELH.[K]	1xTMTpro [K4]	5.22298e-06	7.90488e-05	1	1	2	P60422	P60422 [15-25]		0	1574.93	1.222	0.541568	5.04	92.4	110.2	97.5	5.75	6	11.39	40.4	38.7	42.2	36.9	49	50.1	44.1	45.5	45.3					38.5					34	30.3	33.3	28.5	42.7	43.9	44.1	43.6	3.6
FALSE	High	[R].HVQVAEMVIEKAKR.[L]	2xTMTpro [K11; K13]	1.17125e-07	7.90488e-05	1	1	2	P0AG30	P0AG30 [239-252]		0	2246.33	0.88	0.998691	6.3	100.8	88.8	110.3	8.41	3.04	28.56	567.7	663.9	580.3	663.5	537.6	556.2	528.4	564.6	553.3					833.4					477.3	519.5	458.4	513	468.8	487.4	528.4	541.2	44
FALSE	High	[R].HVKVETTDGVVQLSGTVDSQAQSDR.[A]	1xTMTpro [K3]	1.08341e-08	7.90488e-05	1	1	2	P0AFH8	P0AFH8 [156-180]		0	2960.52	0.713	0.371688	14.58	117.4	88.7	93.9	16.24	7.98	2.54	47.1	41.3	58.2	42.7	32.5	30.5	35.4	36.3	35.2					36.5					39.6	32.3	46	33	28.3	26.7	35.4	34.8	2.8
FALSE	High	[K].HVKENAANIKGLTFTYEPKVLR.[H]	1xDeamidated [N5]; 3xTMTpro [K3; K10; K19]	0.000162108	7.90488e-05	1	1	1	P0A853	P0A853 [441-462]		0	3442
FALSE	High	[R].HVGVAPADAANALGSFINAR.[R]		4.44352e-07	7.90488e-05	1	1	2	P37773	P37773 [293-312]		0	1951.01
FALSE	High	[R].HVFNGMGYDGDNISPH.[L]		8.49833e-05	7.90488e-05	1	1	1	P12994	P12994 [18-33]		0	1759.75
FALSE	High	[S].HVEYDTPTR.[H]		6.17008e-05	7.90488e-05	2	2	2	P0CE48; P0CE47	P0CE48 [67-75]; P0CE47 [67-75]		0	1117.53
FALSE	High	[R].HVEQALNETPEKLNR.[D]	1xTMTpro [K12]	0.000124548	7.90488e-05	1	1	1	P62517	P62517 [781-795]		0	2082.13
FALSE	High	[R].HVDTVCISSYDHDNQR.[E]	1xCarbamidomethyl [C6]	1.07461e-09	7.90488e-05	1	1	2	P0A9M5	P0A9M5 [54-69]		0	1945.85
FALSE	High	[R].HVDQVMEHGEYATR.[G]		6.21232e-07	7.90488e-05	1	1	2	P30958	P30958 [152-165]		0	1671.75
FALSE	High	[R].HYAHVDCPGHADYVKNMITGAAQMDGAILVVAATDGPMPQTR.[E]	1xCarbamidomethyl [C7]; 1xTMTpro [K15]	5.07371e-13	7.90488e-05	2	2	10	P0CE48; P0CE47	P0CE48 [76-117]; P0CE47 [76-117]		0	4783.32
FALSE	High	[R].KAEEHISSSHGDVDYAQASAELAKAIAQLR.[V]	2xTMTpro [K1; K24]	6.71502e-06	7.90488e-05	1	1	1	P0A6E6	P0A6E6 [101-130]		0	3804.02
FALSE	High	[R].KAELESAALNAR.[L]	1xTMTpro [K1]	2.88655e-05	7.90488e-05	1	1	2	P08312	P08312 [75-86]		0	1576.9	0.898	0.998691	0.55	99.3	86.6	114.1	3.49	3.85	11.59	703.9	752.8	719.7	756.6	634.5	674.1	649.3	615.4	465.3					730	1814.1			832.4	591.9	589.1	568.5	585	553.3	590.7	649.3	589.9	37
FALSE	High	[H].KAEYTPHVDTGDYIIVLNADKVAVTGNKR.[T]	3xTMTpro [K1; K21; K28]	0.000116192	7.90488e-05	1	1	1	P0AA10	P0AA10 [41-69]		0	4100.3
FALSE	High	[R].KAWLSGLSPKENR.[E]	2xTMTpro [K1; K10]	1.89942e-05	7.90488e-05	1	1	2	P32695	P32695 [189-201]		0	2094.23	0.894	0.998691	1.87	83	72.3	144.7	4.99	4.07	130.22	86.2	93.9	89.5	96.5	78.1	78.5	81.1	85.2		786.5				32.4					72.5	73.5	70.7	74.6	68.1	68.8	81.1	81.7
FALSE	High	[R].KAVVAAVDALGLLEEIKPHDLTVPYGDR.[G]	2xTMTpro [K1; K17]	2.04498e-08	7.90488e-05	1	1	1	P07118	P07118 [342-369]		0	3598.05	0.894	0.998691	8.92	108.3	101.6	90.1	13.97	5.94	16.99	50.5	62.2	44.6	54.1	47.8	52.4	50.3	45.7	49					38.5					42.5	48.7	35.2	41.8	41.7	45.9	50.3	43.8	3.9
FALSE	High	[R].KAVEFQDILKMGR.[T]	2xTMTpro [K1; K10]	9.25719e-06	7.90488e-05	1	1	4	P0AC38	P0AC38 [177-189]		0	2143.26	0.7	0.248533	13.38	108	73.1	118.9	18.73	5.76	118.52	279.6	390.5	343.6	439.1	231.6	266.6	246.8	249.3	238.9	2303.2		2489.4		403.5					235.1	305.6	271.4	339.5	202	233.6	246.8	239	19
FALSE	High	[R].KATPLPYQSQPDDSCDWYR.[L]	1xCarbamidomethyl [C15]; 1xTMTpro [K1]	2.16244e-08	7.90488e-05	1	1	1	P0AES2	P0AES2 [158-176]		0	2631.25
FALSE	High	[R].KASIPEGVWTKCDSCGQVLYR.[A]	2xCarbamidomethyl [C12; C15]; 2xTMTpro [K1; K11]; 1xTMTpro [N-Term]	6.47056e-08	7.90488e-05	1	1	5	P0A9Q5	P0A9Q5 [16-36]		0	3366.81	1.006	0.974391	20.32	101.5	100.9	97.6	14.08	2.7	135.09	110.4	137.4	103.8	135.4	126.2	119.3	123.5	119.8	106.9				1305.4	117.6					92.8	107.5	82	104.7	110.1	104.5	123.5	114.8	8.5
FALSE	High	[R].KASIPEGVWTKCDSCGQVLYR.[A]	2xCarbamidomethyl [C12; C15]; 2xTMTpro [K1; K11]	2.5096e-06	7.90488e-05	1	1	1	P0A9Q5	P0A9Q5 [16-36]		0	3062.6	1.44	0.0326069	4.45	71.9	104.6	123.5	3.41	6.4	152.02	81.6	78.3	79.9	75.3	117.6	112.6	108.3	125.6	135.8	1151.6				46.6		3622.8			68.6	61.3	63.1	58.2	102.6	98.7	108.3	120.4	10.8
FALSE	High	[R].KAQTDEVLENPDPR.[G]	1xTMTpro [K1]	1.93835e-06	7.90488e-05	1	1	2	P0AG18	P0AG18 [153-166]		0	1916	0.896	0.998691	2.72	114.1	99.6	86.2	6.05	3.64	162.61	105.6	101.8	101.3	91.4	87	91.8	90.3	84.6	76.7			2562.6		32.4					88.8	79.7	80	70.7	75.9	80.4	90.3	81.1	6.1
FALSE	High	[R].KAPVEQWSAGATGLGVR.[T]	1xTMTpro [K1]	3.29487e-06	7.90488e-05	1	1	2	P37095	P37095 [403-419]		0	2031.13	0.93	0.998691	11.63	105.7	98.5	95.8	6.16	3.95	22.76	63	71.3	71.4	65.7	65.7	59.8	63.3	64.2	72.9					52.7					53	55.8	56.4	50.8	57.3	52.4	63.3	61.5	5.8
FALSE	High	[R].KANGLVSDVFEAR.[H]	1xDeamidated [N3]; 1xTMTpro [K1]	3.95057e-06	7.90488e-05	1	1	2	P0AG16	P0AG16 [47-59]		0	1710.93	0.881	0.998691	4.16	106.1	95.7	98.2	8.52	3.25	160.79	78	90.9	83.3	94.4	79.4	77.6	75.2	81.2	80.5				2855.6	62.9					65.6	71.1	65.8	73	69.2	68	75.2	77.8	6.4
FALSE	High	[R].KANGLVSDVFEAR.[H]	1xTMTpro [K1]	1.26726e-05	7.90488e-05	1	1	2	P0AG16	P0AG16 [47-59]		0	1709.95	0.991	0.998691	8.29	110.2	103.5	86.2	8.01	7.54	27.44	97.6	116.8	111.4	115.9	105.8	118.8	107.6	99.2	108.2					73					82.1	91.4	88	89.6	92.3	104.1	107.6	95.1	8.6
FALSE	High	[K].KAMDEQGKSLDDFLIKQ.[-]	3xTMTpro [K1; K8; K16]	2.44166e-05	7.90488e-05	1	1	1	P0ACF8	P0ACF8 [121-137]		0	2878.62	0.611	0.0395404	35.58	80.1	45.7	174.2	38.37	20.87	72.61	203.7	104.5	224.1	111.5	107.2	74.1	70.6	100.1	85.5	870.7				229.1	1255.9				171.3	81.8	177	86.2	93.5	64.9	70.6	95.9	6.8
FALSE	High	[R].KALVTGGDSGIGR.[A]	1xTMTpro [K1]	0.000336889	7.90488e-05	1	1	2	P0AG84	P0AG84 [51-63]		0	1534.89	0.797	0.84582	9.15	76.2	60.1	163.7	4.38	7.26	146.46	148.9	147.2	145.3	160	131	120.7	112.5	112.9	90.5					117.6	1116.4	3767.7			125.2	115.2	114.8	123.7	114.2	105.8	112.5	108.2	7.2
FALSE	High	[R].KALTGLSPDEIVNQVKDAGLKGR.[G]	3xTMTpro [K1; K16; K21]	8.35808e-10	7.90488e-05	1	1	2	P31979	P31979 [40-62]		0	3321.97	1.169	0.536059	15.21	98.3	120.2	81.5	20.55	7.82	70.5	81.9	110.3	70.6	105.5	104.2	118.6	123.8	108.9	133.3					44.6					68.9	86.3	55.8	81.6	90.9	103.9	123.8	104.4	10.6
FALSE	High	[K].KALTEANGDIELAIENMR.[K]	1xDeamidated [N7]; 1xTMTpro [K1]	9.18406e-07	7.90488e-05	1	1	2	P0A6P1	P0A6P1 [25-42]		0	2293.2	0.926	0.998691	14.17	107	97.3	95.7	16.5	6.35		111.6	79.5	113.6	91.8	94.7	81.8	91.4	92.7	90.5										93.8	62.2	89.7	71	82.6	71.7	91.4	88.9	7.2
FALSE	High	[K].KALTEANGDIELAIENMR.[K]	1xTMTpro [K1]	4.11507e-07	7.90488e-05	1	1	1	P0A6P1	P0A6P1 [25-42]		0	2292.22	0.82	0.895228	15.66	99.8	81.1	119.1	22.7	6.54		42.5	25.6	36.7	29.1	26.8	23.5	27.3	26.3	39										35.7	20	29	22.5	23.4	20.6	27.3	25.2	3.1
FALSE	High	[R].KALQECMQHNFSVFR.[E]	1xCarbamidomethyl [C6]; 1xTMTpro [K1]	1.71548e-09	7.90488e-05	1	1	2	P0AC41	P0AC41 [461-475]		0	2199.11	1.404	0.0206846	6.48	80.2	110.7	109.1	7.09	2.44	121.27	155.9	175.7	156	176.9	229.3	226.6	227.6	238.9	225.1	589.8		2123.3		62.9					131.1	137.5	123.2	136.8	200	198.6	227.6	229	17.9
FALSE	High	[Y].KALPDDLLQR.[L]	1xTMTpro [K1]	0.00039711	7.90488e-05	1	1	2	P37666	P37666 [9-18]		0	1472.88
FALSE	High	[R].KAIGEAKDDDTADILTAASR.[D]	2xTMTpro [K1; K7]	3.37656e-09	7.90488e-05	1	1	4	P0ABT2	P0ABT2 [134-153]		0	2669.46	1.031	0.680376	18.1	84.7	86	129.3	17.58	5.47	24.86	841.9	1192.2	868	1120.5	970.7	1098.8	1007.2	997.3	813.6					888.1	1953.7			3641.9	707.9	932.9	685.6	866.4	846.5	962.8	1007.2	955.9	64.7
FALSE	High	[R].KAIGEAKDDDTADILTAA.[S]	2xTMTpro [K1; K7]	0.000285653	7.90488e-05	1	1	2	P0ABT2	P0ABT2 [134-151]		0	2426.33	0.937	0.998691	8.73	107.6	99.1	93.3	11	2.97	0.55	40.2	48.8	44.4	51.9	41.4	44.5	42.8	43	40.2					40.6					33.8	38.2	35.1	40.1	36.1	39	42.8	41.2	3.2
FALSE	High	[K].KAKPGQDFFPLTVNYQER.[T]	2xTMTpro [K1; K3]	2.24439e-06	7.90488e-05	1	1	2	P05055	P05055 [49-66]		0	2746.52	1.5	0.0187046	11.16	92.9	134.4	72.7	21.29	12.57	55.8	56.8	35	58.6	53.3	82.9	62.3	77.2	82.2	65.4					28.4					47.8	27.4	46.3	41.2	72.3	54.6	77.2	78.8	5.2
FALSE	High	[R].KAKDWAAADAAR.[D]	2xTMTpro [K1; K3]	0.000135365	7.90488e-05	1	1	2	P21888	P21888 [428-439]		0	1882.08	0.922	0.998691	11.58	110.7	96.8	92.5	14.06	7.36	8.08	170.3	221.5	188	231.4	170.9	189.9	186.3	162.1	161					180.5					143.2	173.3	148.5	178.9	149	166.4	186.3	155.4	12.8
FALSE	High	[R].KAHQIENNPR.[V]	1xTMTpro [K1]	1.57329e-05	7.90488e-05	1	1	2	P0AFI7	P0AFI7 [89-98]		0	1510.84	0.838	0.997357	0.87	111.3	93.1	95.6	5.03	5.03	123.93	189.9	207.5	188.1	186.8	155.8	173.4	159	157.1	95.6	1095.4				162.2					159.7	162.4	148.6	144.4	135.9	151.9	159	150.6	7.6
FALSE	High	[K].KAGVPCVPGSDGPLGDDMDKNR.[A]	1xCarbamidomethyl [C6]; 2xTMTpro [K1; K20]	7.97805e-08	7.90488e-05	1	1	2	P24182	P24182 [125-146]		0	2893.48	1.829	0.00015192	38.29	43.7	77.9	178.4	40.42	19.91	108.45	63.7	25.2	61.5	36.7	93.7	57.3	81.9	87.5	70.4	533.7									53.6	19.7	48.6	28.4	81.7	50.2	81.9	83.9	5.6
FALSE	High	[L].KAGVHFGHQTR.[Y]	1xTMTpro [K1]	0.000151253	7.90488e-05	1	1	2	P0A7V0	P0A7V0 [11-21]		0	1541.86	0.899	0.998691	0.78	94.3	81.7	124	5.1	4.22	29.08	293.5	331.6	313.7	320.9	264.7	269.2	281	290.5	270.4					338.6	976.8				246.8	259.5	247.8	248.1	230.8	235.9	281	278.4	21.5
FALSE	High	[N].KAGTHDSHGAPLGDAEIALTR.[E]	1xTMTpro [K1]	5.06198e-09	7.90488e-05	1	1	2	P27302	P27302 [254-274]		0	2421.28	1.007	0.996517	2.35	102.5	103.3	94.2	10.92	3.88	1.66	105.1	86.5	88	82.9	93.7	87.6	88.1	85.7	79.2					81.1					88.4	67.7	69.5	64.1	81.7	76.8	88.1	82.1	6.3
FALSE	High	[R].KAGPALAAGCTMVLKPASQTPF.[S]	1xCarbamidomethyl [C10]; 2xTMTpro [K1; K15]	9.10965e-08	7.90488e-05	1	1	2	P25526	P25526 [166-187]		0	2824.57	0.878	0.998691	9.3	109.8	96.2	94	9.36	1.57	33.79	171.5	213.4	188	202.3	166	171.2	170.5	172	130.8					212.9					144.2	167	148.5	156.4	144.8	150	170.5	164.9	10.4
FALSE	High	[L].KAGDQIQSGVDAAIKPGNTLPMR.[N]	2xTMTpro [K1; K15]	6.3438e-07	7.90488e-05	1	1	2	P60422	P60422 [111-133]		0	2975.66
FALSE	High	[R].KAFQDMEAALR.[E]	1xTMTpro [K1]	0.000171346	7.90488e-05	1	1	2	P22523	P22523 [230-240]		0	1583.85	1.016	0.981894	38.8	99.3	101.7	99	32.52	5.01	5.11	103.5	62.2	98.9	52.3	83.4	79.7	74	81.1	75.5					81.1					87	48.7	78.1	40.4	72.7	69.8	74	77.7	6
FALSE	High	[R].KAFDLGITHFDLANNYGPPPGSAEENFGR.[L]	1xTMTpro [K1]	1.06838e-08	7.90488e-05	1	1	2	Q46851	Q46851 [51-79]		0	3438.7
FALSE	High	[L].KCSEFGDAIIENM.[-]	1xCarbamidomethyl [C2]; 1xTMTpro [K1]	0.000301817	7.90488e-05	1	1	2	P08200	P08200 [404-416]		0	1817.87
FALSE	High	[R].LEEIIQAHDGHNLNVQLER.[A]		2.92293e-07	7.90488e-05	1	1	2	P0A9W3	P0A9W3 [128-146]		0	2228.14
FALSE	High	[H].KGKPFAPLLEKNSKSGGR.[N]	4xTMTpro [K1; K3; K11; K14]	0.000363289	7.90488e-05	1	1	1	P60422	P60422 [26-43]		0	3130.92	1.108	0.857493	7	97.3	115.6	87.1	12.11	9.48	0.16	48.5	55.8	44.4	57.8	52.2	63.8	64.7	60	46.5					46.6					40.8	43.7	35.1	44.7	45.5	55.9	64.7	57.5	3.7
FALSE	High	[R].KGLADTALKTANSGYLTR.[R]	2xTMTpro [K1; K9]	3.2456e-07	7.90488e-05	1	1	1	P0A8T7	P0A8T7 [781-798]		0	2488.44	1.015	0.974391	10.79	91.8	93.2	115	7.44	3.22	16.35	155.3	176	156.1	178.2	171.7	169	167.5	159.2	184.9					233.2					130.6	137.7	123.3	137.8	149.7	148.1	167.5	152.6	14.7
FALSE	High	[N].KNSVPNDPKSPFVTSGIR.[V]	2xTMTpro [K1; K9]	0.000168989	7.90488e-05	1	1	1	P0A825	P0A825 [346-363]		0	2551.45	0.943	0.998691	7.27	114.7	105.3	80	11.95	4.42	7.78	56.4	69.8	55.1	67	55.5	57.3	54.9	60.5	45.3					40.6					47.4	54.6	43.5	51.8	48.4	50.2	54.9	58	3.6
FALSE	High	[K].KNPQKNLYTFKNQASNDLPN.[-]	3xTMTpro [K1; K5; K11]	6.66122e-05	7.90488e-05	1	1	1	P0AET2	P0AET2 [89-108]		0	3246.81	0.725	0.413512	53.04	122.8	93.3	83.9	43.99	14.99	15.94	85.9	39	79.5	35.6	49.1	35.8	38.4	46.6	34					42.6					72.2	30.5	62.8	27.5	42.8	31.4	38.4	44.7	2.7
FALSE	High	[R].KNNPLLVGESGVGKTAIAEGLAWR.[I]	2xTMTpro [K1; K14]	3.42803e-08	7.90488e-05	1	1	2	P0ABH9	P0ABH9 [207-230]		0	3088.78	1.443	0.00479169	4.78	68.9	106.7	124.4	9.51	8.52	113.29	105.5	122.6	106.5	126.9	149.3	180.2	179.1	174.8	206.2	898.8				71					88.7	95.9	84.1	98.1	130.2	157.9	179.1	167.5	16.4
FALSE	High	[H].KNLIEGIAAAMHFR.[S]	1xTMTpro [K1]	4.06243e-06	7.90488e-05	1	1	2	P09424	P09424 [322-335]		0	1875.06	0.809	0.897345	9.89	115.2	96.5	88.3	7.88	6.87		58.8	69.5	59.5	61.9	51	50.7	45.2	53.3	46.5										49.4	54.4	47	47.9	44.5	44.4	45.2	51.1	3.7
FALSE	High	[R].KNLESNLKAQNLQLDAEDKKAIAALDCNDR.[L]	1xCarbamidomethyl [C27]; 4xTMTpro [K1; K8; K19; K20]	4.13908e-08	7.90488e-05	1	1	1	P30863	P30863 [226-255]		0	4615.56	1.212	0.55471	23.48	85.6	105	109.5	26.87	7.3		36.4	51.4	33.2	58.5	48.4	56.7	50.9	55.3	55.3										30.6	40.2	26.2	45.2	42.2	49.7	50.9	53	4.4
FALSE	High	[K].KNIEFFEAR.[R]	1xTMTpro [K1]	0.000136308	7.90488e-05	1	1	2	P0A7R1	P0A7R1 [42-50]		0	1457.81	0.787	0.747051	28.47	101.3	78.3	120.4	37.03	22.89	145.7	223.9	120	237	117.7	167.8	99.2	115.4	139	194.9			3221.6		186.5					188.3	93.9	187.2	91	146.3	86.9	115.4	133.2	15.5
FALSE	High	[R].KNKGMTETVAR.[E]	2xTMTpro [K1; K3]	0.000327763	7.90488e-05	1	1	2	P0A9M8	P0A9M8 [477-487]		0	1843.07	0.938	0.998691	14.79	90.7	85.8	123.5	13.94	1.32	35.1	285.2	346.1	265.6	352.7	290.3	299.2	297.6	296.9	332					389.3				780.4	239.8	270.8	209.8	272.7	253.2	262.2	297.6	284.6	26.4
FALSE	High	[R].KNAKTKYTLER.[V]	3xTMTpro [K1; K4; K6]	0.000117002	7.90488e-05	1	1	1	P17846	P17846 [303-313]		0	2264.39	1.096	0.876186	20.23	97.5	103.4	99.2	19.17	6.64	159.59	50.2	66.8	45.7	66.6	63.3	65.3	56.2	59.4	46.5			1903.7		58.8					42.2	52.3	36.1	51.5	55.2	57.2	56.2	56.9	3.7
FALSE	High	[R].KMSKSIGNTVSPQDVMNKLGADILR.[L]	3xTMTpro [K1; K4; K18]	1.39458e-07	7.90488e-05	1	1	1	P00956	P00956 [602-626]		0	3615.05	0.884	0.998691	19.21	102.1	95.6	102.3	24.48	7.81	16.19	63.7	96.6	60.1	93.5	62.7	74.5	70.4	74.3	86.8					68.9					53.6	75.6	47.5	72.3	54.7	65.3	70.4	71.2	6.9
FALSE	High	[R].KMKNIDWLDGEGNDQVQESVK.[-]	3xTMTpro [K1; K3; K21]	7.25088e-06	7.90488e-05	1	1	1	P09152	P09152 [1227-1247]		0	3345.79
FALSE	High	[K].KMGMNIINDDITGR.[V]	1xOxidation [M2]; 1xTMTpro [K1]	1.15736e-05	7.90488e-05	1	1	1	P31658	P31658 [237-250]		0	1897.98
FALSE	High	[K].KMGMNIINDDITGR.[V]	1xTMTpro [K1]	3.68437e-05	7.90488e-05	1	1	2	P31658	P31658 [237-250]		0	1881.98	0.548	0.0108936	18.52	91.8	50.8	157.4	27.08	15.02	119.28	162.6	108.1	178	104.6	87.4	60.4	72.4	74.5	69.2	533.7		2269.8		71				728.4	136.7	84.6	140.6	80.9	76.2	52.9	72.4	71.4	5.5
FALSE	High	[R].KMAPALLTGNTIVIKPSEFTPN.[N]	2xTMTpro [K1; K15]	9.71156e-07	7.90488e-05	1	1	1	P25553	P25553 [162-183]		0	2950.69	0.904	0.998691	12.23	100.9	93	106.1	15.94	6.19		33.8	33.2	25.4	37.9	31.5	29.1	33.6	30.3	35.2										28.4	26	20.1	29.3	27.5	25.5	33.6	29	2.8
FALSE	High	[H].KNYQFFHINDEIMVPGSEIR.[G]	1xTMTpro [K1]	1.48501e-07	7.90488e-05	1	1	1	WP_007220849.1	WP_007220849.1 [1211-1230]		0	2741.4	2.54	6.02587e-07	7.4	57.2	144.5	98.3	9.33	1.38	46.94	25.6	22.9	20.4	23.8	58.7	58.3	59.2	60.2	56.6					28.4					21.5	17.9	16.1	18.4	51.2	51.1	59.2	57.7	4.5
FALSE	High	[K].KMAGQMGNER.[V]	1xTMTpro [K1]	0.000471003	7.90488e-05	1	1	2	P60438	P60438 [160-169]		0	1425.73	0.927	0.998691	31.32	93.2	76.9	130	44.06	20.99	113.26	351.2	161.7	401.1	180	278.9	175.1	192.1	224	238.9				1958.1	350.8					295.3	126.5	316.8	139.2	243.2	153.4	192.1	214.7	19
FALSE	High	[K].KIVADAMGALR.[L]	1xTMTpro [K1]	0.000137257	7.90488e-05	1	1	2	P21889	P21889 [400-410]		0	1448.86	0.643	0.0688898	20.29	147.5	87.1	65.4	22.57	11.63	43.72	134.2	82.2	130.3	98.6	75.6	60.3	61.4	73	69.2					36.5					112.8	64.3	102.9	76.2	65.9	52.8	61.4	70	5.5
FALSE	High	[C].KITPTFTEESDGVR.[L]	1xTMTpro [K1]	1.91272e-05	7.90488e-05	1	1	2	P0AD33	P0AD33 [60-73]		0	1884	0.853	0.998691	2.51	114.3	94.3	91.3	3.99	7.76	8.35	145.1	145.7	135.7	149.1	110.4	124.3	115.8	131.7	123.2					109.5					122	114	107.2	115.3	96.3	108.9	115.8	126.2	9.8
FALSE	High	[R].KLTPPQISTLMR.[I]	1xTMTpro [K1]	0.000381134	7.90488e-05	1	1	2	P0A8I3	P0A8I3 [40-51]		0	1689.01	0.825	0.909539	14.21	166.4	133.6		15.33	15.51		30	39.2	31.9	41.1	24.2	33.1	31.7	25.5											25.2	30.7	25.2	31.8	21.1	29	31.7	24.4
FALSE	High	[R].KLTPGCLFVALKGER.[F]	1xCarbamidomethyl [C6]; 2xTMTpro [K1; K12]	0.000216783	7.90488e-05	1	1	1	P11880	P11880 [33-47]		0	2297.37
FALSE	High	[R].KLSYTGEVKAR.[P]	2xTMTpro [K1; K9]	1.00449e-07	7.90488e-05	1	1	2	P0A870	P0A870 [262-272]		0	1860.12	0.918	0.998691	5.95	88.1	77.2	134.7	11.02	4.64	33.75	596.4	681.5	572.7	723.7	567.7	603.4	549.6	545.8	515.6					764.4	3000.3				501.5	533.3	452.4	559.6	495.1	528.7	549.6	523.1	41
FALSE	High	[F].KISLPTPIMSGVR.[T]	1xTMTpro [K1]	6.75461e-05	7.90488e-05	1	1	2	P00452	P00452 [204-216]		0	1703.02
FALSE	High	[N].KISEIEADLEKLTR.[K]	2xTMTpro [K1; K11]	1.66361e-05	7.90488e-05	1	1	1	P62768	P62768 [114-127]		0	2253.33	0.924	0.998691	21.35	103.2	92.6	104.2	7.97	15.07		34.8	42	37	37.8	34.9	31.3	43	32.2	37.7										29.3	32.9	29.2	29.2	30.4	27.4	43	30.9	3
FALSE	High	[H].KIQTESWSPLAQGGKGVFDQKVIR.[D]	3xTMTpro [K1; K15; K21]	3.40418e-08	7.90488e-05	1	1	2	Q46857	Q46857 [180-203]		0	3585.07	0.995	0.912252	24.2	99.9	101.7	98.5	18.5	2.68	114.91	216	298.6	199.5	263.6	241.9	243.9	248.1	232.8	230.1	1039.3		2489.4		235.2					181.6	233.7	157.6	203.8	211	213.7	248.1	223.1	18.3
FALSE	High	[P].KLQGIAQQNSFKHT.[-]	2xTMTpro [K1; K12]	1.2497e-05	7.90488e-05	2	2	2	P69910; P69908	P69910 [453-466]; P69908 [453-466]		0	2208.27	0.949	0.998691	3.56	109.6	105.8	84.6	5.23	2.02	31.74	110	114	100.5	107.7	101.6	106	106.1	104.3	105.6					66.9					92.5	89.2	79.4	83.3	88.6	92.9	106.1	100	8.4
FALSE	High	[R].KLQELGATR.[L]	1xTMTpro [K1]	0.000181105	7.90488e-05	1	1	2	P0C018	P0C018 [17-25]		0	1319.8	1.273	0.0454046	5.03	87	106.6	106.4	9.25	6.61	3.78	187.4	221.2	182.9	211.8	242.5	277	244.8	243.8	250.3					237.2					157.6	173.1	144.5	163.8	211.5	242.7	244.8	233.7	19.9
FALSE	High	[R].KLPVPDSPGLRPTTDR.[V]	1xTMTpro [K1]	0.000477462	7.90488e-05	1	1	2	P0ADX9	P0ADX9 [23-38]		0	2053.17	0.864	0.997842	18.71	127.7	111.4	61	9.71	7.32	52.22	81.7	93.9	79.6	96.6	79.1	72.5	84.9	73.8	61.6					28.4					68.7	73.5	62.9	74.7	69	63.5	84.9	70.7	4.9
FALSE	High	[R].KLPEIPVACR.[L]	1xCarbamidomethyl [C9]; 1xTMTpro [K1]	0.000308108	7.90488e-05	1	1	2	P13009	P13009 [332-341]		0	1486.87	1.089	0.696385	12.16	97.3	100.2	102.5	14.98	6.21		89.7	64	83.8	71.8	75.5	76.8	85.9	83	81.7										75.4	50.1	66.2	55.5	65.8	67.3	85.9	79.6	6.5
FALSE	High	[R].KLNTEETVQEWVDKIR.[K]	2xTMTpro [K1; K14]	1.4661e-06	7.90488e-05	1	1	1	P0AGJ9	P0AGJ9 [90-105]		0	2596.46	0.949	0.998691	19.66	99.7	94.6	105.7	14.66	2.02		64	79.2	62.2	83	67.3	67.8	69.9	66.8	75.5										53.8	62	49.1	64.2	58.7	59.4	69.9	64	6
FALSE	High	[M].KLYQPQDATTNPSLILNAAQIPEYR.[K]	1xTMTpro [K1]	3.60786e-06	7.90488e-05	1	1	2	P0A870	P0A870 [25-49]		0	3148.7	0.91	0.998691	13.07	101.8	97.1	101.1	9.35	6.07	154	54.6	61	58.1	67.9	56.8	50.3	56.8	57.5	59.1	1067.3				26.4					45.9	47.7	45.9	52.5	49.5	44.1	56.8	55.1	4.7
FALSE	High	[R].KPATAGMENR.[K]	1xTMTpro [K1]	0.000237144	7.90488e-05	1	1	4	P15288	P15288 [59-68]		0	1378.74	0.876	0.998691	8.08	82.4	72.2	145.3	7.7	3.35	20.28	933.1	1056.2	902.3	1035.8	841.9	898.7	881.8	840.9	1075.2					1133.5	2093.2			3537.8	784.6	826.5	712.7	800.9	734.2	787.5	881.8	806	85.5
FALSE	High	[R].KPELDAKLVADSITSQLER.[R]	2xTMTpro [K1; K7]	1.88284e-07	7.90488e-05	1	1	1	P0A7V3	P0A7V3 [108-126]		0	2721.56	1.349	0.0484621	8.13	78.3	119.9	101.8	14.48	11.87		56.7	73.5	53.2	61.3	72.1	94.2	93.8	87	76.7										47.7	57.5	42	47.4	62.9	82.5	93.8	83.4	6.1
FALSE	High	[R].KPESIFDYR.[F]	1xTMTpro [K1]	2.80714e-05	7.90488e-05	1	1	2	P0A884	P0A884 [235-243]		0	1458.79	0.905	0.998691	9.12	97.4	91.1	111.5	10.09	3.9	28.95	122.3	148.2	123.2	143.7	115.1	123.9	124.8	125.1	187.4					123.7					102.8	116	97.3	111.1	100.4	108.6	124.8	119.9	14.9
FALSE	High	[R].KSGDFDTFR.[R]	1xTMTpro [K1]	0.000434	7.90488e-05	1	1	2	P0AFF6	P0AFF6 [52-60]		0	1376.71	0.866	0.998691	4.36	104.8	89.9	105.3	6.96	3.23	0.58	379.5	431	392.3	437.5	342.7	366.8	345.9	360	415					411.6					319.1	337.3	309.9	338.3	298.9	321.4	345.9	345.1	33
FALSE	High	[R].KSATNSVLWFMGDDIPHVPNKR.[G]	2xTMTpro [K1; K21]	3.83759e-07	7.90488e-05	1	1	2	P36683	P36683 [247-268]		0	3120.69	0.868	0.998691	12.77	80.3	69.4	150.3	14.38	4.29	107.93	79.4	111.2	93.3	105	78.9	86	85.1	86.8	67.9	505.6									66.8	87	73.7	81.2	68.8	75.4	85.1	83.2	5.4
FALSE	High	[R].KRPTIQWKTGR.[P]	2xTMTpro [K1; K8]	7.24154e-05	7.90488e-05	1	1	3	WP_007220849.1	WP_007220849.1 [248-258]		0	1979.22	46.534	2.11233e-16	17.83	3.2	149.5	147.3	81.38	1.77	5.47	108.7	32.7	25.6	29.1	1422.1	1466.1	1430.6	1406.1	1351.9	1460.6									91.4	25.6	20.2	22.5	1240.2	1284.7	1430.6	1347.7	107.5
FALSE	High	[R].KQYGEAFEKR.[H]	2xTMTpro [K1; K9]	3.60786e-06	7.90488e-05	1	1	1	P0AFG6	P0AFG6 [218-227]		0	1864.06	1.166	0.137491	6.69	86	101.5	112.5	9.32	1.96	8.95	340.5	380.6	318.9	389.4	414.5	423.3	427.1	434.5	501.8					442					286.3	297.8	251.9	301.1	361.5	370.9	427.1	416.5	39.9
FALSE	High	[M].KQVVPPQFEAR.[N]	1xTMTpro [K1]	8.0944e-05	7.90488e-05	1	1	1	P33225	P33225 [551-561]		0	1602.93	1.6	0.0504425	7.88	67.9	102.6	129.5	12.54	8.84		22.8	24.8	18.5	20.7	35.1	29.7	30.8	35.3	41.5										19.2	19.4	14.6	16	30.6	26	30.8	33.8	3.3
FALSE	High	[R].KQVSDGVAHIHASFNNTIVTITDR.[Q]	1xTMTpro [K1]	6.43299e-07	7.90488e-05	1	1	6	P0A7R9	P0A7R9 [14-37]		0	2927.57	1.056	0.987977	7.64	97.7	102.4	99.9	1.49	6.85	137.02	54.4	55.1	56.1	56	60	54.8	63.9	56.5	47.8	646				56.8					45.7	43.1	44.3	43.3	52.3	48	63.9	54.2	3.8
FALSE	High	[R].KQVSDGVAH.[I]	1xTMTpro [K1]	0.000205122	7.90488e-05	1	1	2	P0A7R9	P0A7R9 [14-22]		0	1244.69	0.978	0.963843	1.96	97.3	97.9	104.8	3.37	2.97	46.84	450.7	423.6	420.4	421.6	434.8	419.5	430.8	406.9	310.6					322.4	1325.7				379	331.5	332.1	326	379.2	367.6	430.8	390	24.7
FALSE	High	[N].KQVQQPVMDR.[Y]	1xTMTpro [K1]	7.49797e-05	7.90488e-05	1	1	1	P0A9A6	P0A9A6 [329-338]		0	1532.85
FALSE	High	[R].KQVAILAVAGAEKIIER.[S]	2xTMTpro [K1; K13]	3.50058e-08	7.90488e-05	1	1	2	P0ABA0	P0ABA0 [122-138]		0	2417.51	0.869	0.998691	7.47	106.4	100.5	93.1	15.11	8.27	111.13	317.2	390.5	313.3	423.2	284.4	328.8	336.5	344	241.5	1264		2416.2		308.2					266.7	305.6	247.5	327.2	248	288.1	336.5	329.7	19.2
FALSE	High	[R].KQTSLNGFYQDNGGDADLLR.[L]	1xDeamidated [N6]; 1xTMTpro [K1]	6.80249e-07	7.90488e-05	1	1	1	P36680	P36680 [183-202]		0	2517.25
FALSE	High	[R].KQMQNELKALQR.[K]	2xTMTpro [K1; K8]	0.000391713	7.90488e-05	1	1	1	P69874	P69874 [184-195]		0	2095.23	1.119	0.551908	7.62	92.4	97.6	109.9	11.62	6.98	143.48	139.4	165.1	133.2	167.6	160.2	180	160.4	153.6	132			2416.2		180.5					117.2	129.2	105.2	129.6	139.7	157.7	160.4	147.2	10.5
FALSE	High	[G].KQLPCPAELLR.[L]	1xCarbamidomethyl [C5]; 1xTMTpro [K1]	2.74902e-05	7.90488e-05	1	1	1	P0A853	P0A853 [409-419]		0	1628.95
FALSE	High	[R].KQLDNNLANISSR.[W]	1xTMTpro [K1]	7.88433e-06	7.90488e-05	1	1	1	P06282	P06282 [152-164]		0	1776.99	0.783	0.724295	2.82	169.3	130.7		8.99	6.32		27.4	34.1	31.3	31.6	23	26.6	23.7	24.8											23	26.7	24.7	24.4	20.1	23.3	23.7	23.8
FALSE	High	[R].KQEPYENVTLDVEEQHQGSVMQALGER.[K]	1xTMTpro [K1]	8.77666e-10	7.90488e-05	1	1	3	P0DTT0	P0DTT0 [396-422]		0	3418.69	0.903	0.998691	12.47	159	141		9.29	16.51		32.9	34.8	30.4	28.1	26.9	35	29.2	23.8											27.7	27.2	24	21.7	23.5	30.7	29.2	22.8
FALSE	High	[R].KQEHELIENVFELESR.[T]	1xTMTpro [K1]	7.15037e-06	7.90488e-05	1	1	1	P0AE45	P0AE45 [195-210]		0	2304.22
FALSE	High	[R].KQEAPTWTPTPN.[T]	1xTMTpro [K1]	0.000422306	7.90488e-05	1	1	2	P39176	P39176 [142-153]		0	1673.88	0.938	0.998691	3.09	156.6	143.4		5.81	5.23		87.1	78.2	77.6	85	68.9	75.1	74.2	78.2											73.2	61.2	61.3	65.7	60.1	65.8	74.2	75
FALSE	High	[R].KQDIIFAILKQH.[A]	2xTMTpro [K1; K10]	6.62193e-06	7.90488e-05	1	1	2	P0AG30	P0AG30 [31-42]		0	2062.27	1	0.981894	15.67	55.6	55	189.4	11.32	1.52	89.45	176.5	224.1	189.1	218.2	201.5	198.2	205.6	200.6	240.2		8863.9			328.5					148.4	175.4	149.4	168.7	175.7	173.7	205.6	192.3	19.1
FALSE	High	[R].KQAITNVESIR.[E]	1xTMTpro [K1]	0.000199526	7.90488e-05	1	1	2	P0A996	P0A996 [217-227]		0	1562.92
FALSE	High	[R].KPVPVLNIGLPDFFIPQGTQEEMR.[A]	1xTMTpro [K1]	9.30246e-05	7.90488e-05	1	1	2	P77488	P77488 [578-601]		0	3029.65	1.213	0.522948	11.76	77.8	92.1	130.1	7.64	4.57		51.5	48.9	45.8	43.2	56.2	56	61.1	55.5	79.2										43.3	38.3	36.2	33.4	49	49.1	61.1	53.2	6.3
FALSE	High	[R].KPTMLVTDLTLR.[F]	1xTMTpro [K1]	2.34039e-06	7.90488e-05	1	1	2	P13029	P13029 [370-381]		0	1692	0.855	0.998691	4.81	140.8	113.2	46	10.91	7.09	45.99	133.2	167.2	146.4	167.4	120.4	141.4	126.5	125	71.7					36.5					112	130.8	115.6	129.4	105	123.9	126.5	119.8	5.7
FALSE	High	[R].KPSFLITNPGSNQGPR.[F]	1xTMTpro [K1]	9.57691e-07	7.90488e-05	1	1	2	P35340	P35340 [62-77]		0	2017.11	0.844	0.995277	4.69	127.6	111.2	61.2	6.29	4.6	162.63	114.4	130	114.8	116	97.4	104	106.2	97	55.3	926.9				40.6		5506.7			96.2	101.7	90.7	89.7	84.9	91.1	106.2	93	4.4
FALSE	High	[R].KPSDADILVPGDTISLIGTTSLR.[I]	1xTMTpro [K1]	7.8127e-08	7.90488e-05	1	1	4	P0A9C0	P0A9C0 [250-272]		0	2673.5	1.03	0.989243	7.05	93.2	96.5	110.3	7.63	3.55	146.74	92.6	108.9	107.6	98.2	111.5	108.9	103.6	104.1	78			1757.2		121.7					77.9	85.2	85	75.9	97.2	95.4	103.6	99.8	6.2
FALSE	High	[R].KPNACKDEQGR.[L]	1xCarbamidomethyl [C5]; 2xTMTpro [K1; K6]	0.000461474	7.90488e-05	1	1	2	P0ADG7	P0ADG7 [207-217]		0	1911.04	0.807	0.899468	14.07	88.7	73.3	138.1	13.42	5.42	53.23	393.3	496.6	409.8	514.5	343.2	361.5	384.6	384.2	472.8					598.2				1820.9	330.7	388.6	323.7	397.8	299.3	316.8	384.6	368.3	37.6
FALSE	High	[R].KPMILLDNILR.[Y]	1xTMTpro [K1]	6.43961e-06	7.90488e-05	1	1	2	P0A7B1	P0A7B1 [194-204]		0	1630
FALSE	High	[R].KPMDPYVVEEDPGVKSVR.[N]	2xTMTpro [K1; K15]	6.20513e-08	7.90488e-05	1	1	3	P0A867	P0A867 [189-206]		0	2653.45	0.911	0.998691	12.7	100	93.4	106.6	13.81	3.42	86.61	315.4	400.9	306.4	388.1	311	337.6	329.3	324.7	357.1	1460.6				373.1					265.2	313.7	242	300.1	271.2	295.8	329.3	311.2	28.4
FALSE	High	[R].KPLWCGDTGPEVVQR.[V]	1xCarbamidomethyl [C5]; 1xTMTpro [K1]	1.37364e-08	7.90488e-05	1	1	3	P0AFP6	P0AFP6 [153-167]		0	2046.08	0.917	0.998691	14.46	113.4	106.9	79.7	9.67	5.09	7.09	129	161.4	137	142	134	128.8	135.4	120.8	103.1					93.3					108.5	126.3	108.2	109.8	116.9	112.9	135.4	115.8	8.2
FALSE	High	[R].KPISQGGLLKYVHGGEYHAYNPDVVR.[T]	2xTMTpro [K1; K10]	1.19603e-07	7.90488e-05	1	1	1	P09831	P09831 [776-801]		0	3505.92	0.996	0.998691	7.96	106.5	106.5	87	5.71	5.21		61.4	61	61.8	68.5	58.8	65.2	63.9	59.3	50.3										51.6	47.7	48.8	53	51.3	57.1	63.9	56.8	4
FALSE	High	[R].KPISQGGLLKYVH.[G]	2xTMTpro [K1; K10]	0.000250601	7.90488e-05	1	1	1	P09831	P09831 [776-788]		0	2048.25
FALSE	High	[R].KPFYVGKPSPWIIR.[A]	2xTMTpro [K1; K7]	1.09353e-06	7.90488e-05	1	1	2	P0AF24	P0AF24 [170-183]		0	2296.38	1.092	0.435051	11.15	96.3	104.9	98.7	10.95	4.72	133.26	202.5	247	204.2	244.8	231.3	258.1	247.8	239.3	183.6			2269.8		229.1					170.3	193.3	161.3	189.3	201.7	226.2	247.8	229.4	14.6
FALSE	High	[F].KLNSAFKPSGDQPEAIR.[R]	2xTMTpro [K1; K7]	1.78259e-06	7.90488e-05	1	1	2	P0A8F8	P0A8F8 [6-22]		0	2466.4	0.998	0.873011	12.67	80	78.1	142	13.78	5.25	110.6	241.5	311.4	244.7	306.3	258	290.3	271.5	263	260.3	2556		2782.3		363	907.1				203.1	243.7	193.3	236.8	225	254.4	271.5	252.1	20.7
FALSE	High	[R].KGLADTALKTAN.[S]	2xTMTpro [K1; K9]	4.11954e-06	7.90488e-05	1	1	1	P0A8T7	P0A8T7 [781-792]		0	1811.09	1.039	0.897993	13.33	94.5	96.7	108.8	10.69	6.1	154.67	126.7	138.8	107.2	131.3	141.8	133.9	130.1	122.5	148.4			2928.7		77.1					106.5	108.6	84.7	101.5	123.7	117.3	130.1	117.4	11.8
FALSE	High	[N].KLNAPVDEQGR.[T]	1xTMTpro [K1]	7.39433e-05	7.90488e-05	1	1	2	P0A9M8	P0A9M8 [174-184]		0	1530.86	0.837	0.989243	6.28	93.5	80.6	125.8	7.6	5.95	157.93	113.1	126.9	114.6	131.9	97.4	100.5	110.9	107.4	100.6					162.2		4202.5			95.1	99.3	90.5	102	84.9	88.1	110.9	102.9	8
FALSE	High	[R].KIIVDTYGGMAR.[H]	1xTMTpro [K1]	2.61803e-05	7.90488e-05	1	1	2	P0A817	P0A817 [246-257]		0	1627.92	0.869	0.998691	3.63	99.8	87.8	112.4	2.15	2.51	20.88	260.2	266.8	258.3	253.4	220.5	226.5	229.7	234.1	251.5					338.6					218.8	208.8	204	195.9	192.3	198.5	229.7	224.4	20
FALSE	High	[A].KKYDIPVVMDSAR.[F]	2xTMTpro [K1; K2]	1.83307e-06	7.90488e-05	1	1	2	P0A853	P0A853 [218-230]		0	2130.22	0.903	0.998691	11.44	111.8	100.1	88.2	7.49	2.9	37.75	345.7	399.1	360.7	402.7	341.7	337.5	348	324.8	227.6					393.4					290.7	312.3	284.9	311.4	298	295.7	348	311.3	18.1
FALSE	High	[T].KKVTPDEVSPVTLGDNLTSNR.[R]	2xTMTpro [K1; K2]	7.38834e-08	7.90488e-05	1	1	1	Q46938	Q46938 [140-160]		0	2878.61	0.827	0.956596	10.94	66	54.6	179.5	10	3.56	128.99	95.5	107.9	98.7	119	83.1	84.8	90.3	86	96.8	814.5			2284.5	42.6					80.3	84.4	78	92	72.5	74.3	90.3	82.4	7.7
FALSE	High	[Y].KKNALIDYDTLPYGDQVGNQ.[-]	2xTMTpro [K1; K2]	3.33363e-08	7.90488e-05	1	1	1	P0CB39	P0CB39 [558-577]		0	2860.53	4.265	2.11233e-16	8.53	42.5	174.9	82.6	14.48	8.38	85.7	35.8	28.5	25.4	30.5	105.7	122	120.6	129.7	115.7					28.4					30.1	22.3	20.1	23.6	92.2	106.9	120.6	124.3	9.2
FALSE	High	[R].KKMHIDEFQELGFSVAWR.[F]	2xTMTpro [K1; K2]	2.01897e-07	7.90488e-05	1	1	2	P38521	P38521 [11-28]		0	2829.54
FALSE	High	[R].KKIQAQYPQEVITTVR.[G]	2xTMTpro [K1; K2]	7.05124e-06	7.90488e-05	1	1	1	P23836	P23836 [199-214]		0	2510.5	0.843	0.986398	10.23	77.9	67.2	154.9	11.04	8.54	108.5	54.1	64.8	52.5	64.3	48.3	51.6	58.5	50.2	46.5		2245.5			42.6					45.5	50.7	41.5	49.7	42.1	45.2	58.5	48.1	3.7
FALSE	High	[R].KKLLDNAAEPYR.[I]	2xTMTpro [K1; K2]	9.49854e-05	7.90488e-05	1	1	1	P52108	P52108 [211-222]		0	2026.19	1.011	0.99021	13.93	25.3	26.5	248.2	13.49	11.69	140.49	67.3	76.9	59.1	80.2	65	81.5	82.7	69.7						40.6			12288.6		56.6	60.2	46.7	62	56.7	71.4	82.7	66.8
FALSE	High	[K].KKLIDHVAIDR.[F]	2xTMTpro [K1; K2]	0.000127169	7.90488e-05	1	1	2	WP_007220849.1	WP_007220849.1 [1019-1029]		0	1916.19	54.305	2.11233e-16	32.27	2.4	139.9	157.8	98.96	16.7		60.3	13.5	10.8	12.5	888.4	619.3	694.1	850	866.5										50.7	10.6	8.5	9.7	774.8	542.7	694.1	814.7	68.9
FALSE	High	[L].KKGTTLQGDLKAAIER.[D]	3xTMTpro [K1; K2; K11]	0.000221322	7.90488e-05	1	1	2	P00448	P00448 [90-105]		0	2641.62	0.899	0.998691	14.98	110.1	99.7	90.1	12.66	4.46	136.74	198.6	256	208.1	249.5	195.6	210.1	216.9	202.7	148.4			2050.1		186.5					167	200.3	164.4	192.9	170.6	184.1	216.9	194.3	11.8
FALSE	High	[H].KKGQAHWEGDIKR.[G]	3xTMTpro [K1; K2; K12]	0.000363289	7.90488e-05	1	1	1	P0C0L2	P0C0L2 [5-17]		0	2465.46	0.959	0.998691	11.92	92.1	95.7	112.1	17.52	8.39	4.66	30.6	31.4	24.1	37.2	27.6	32	33.7	32.4	39					36.5					25.7	24.6	19	28.8	24.1	28	33.7	31.1	3.1
FALSE	High	[R].KKGIEVLLLSDR.[I]	2xTMTpro [K1; K2]	0.000266642	7.90488e-05	1	1	2	P0A6Z3	P0A6Z3 [452-463]		0	1979.25	1.082	0.667604	9.02	98.3	105.9	95.8	8.82	3.65	126.68	185.2	220.4	187.6	212.9	207.1	209.6	220.8	222.7	188.6			1757.2		194.7					155.7	172.5	148.2	164.6	180.6	183.7	220.8	213.5	15
FALSE	High	[F].KHVKENAANIKGLTFTYEPKVLR.[H]	4xTMTpro [K1; K4; K11; K20]	7.45616e-06	7.90488e-05	1	1	1	P0A853	P0A853 [440-462]		0	3873.32	0.96	0.998691	9.85	85.2	90.3	124.5	19.46	21.26		20.8	30.9	26.1	32.9	19	31.2	31.6	29.1	41.5										17.5	24.2	20.6	25.4	16.6	27.3	31.6	27.9	3.3
FALSE	High	[R].KHKEDPAQSQQR.[L]	2xTMTpro [K1; K3]	7.30166e-06	7.90488e-05	1	1	1	P46125	P46125 [116-127]		0	2060.15	0.996	0.998691	16.07	151	149		17.94	4.88		23.1	30.4	22.5	31.8	24.9	28	25.9	26.4											19.4	23.8	17.8	24.6	21.7	24.5	25.9	25.3
FALSE	High	[R].KHGVVGKFVEFYGDGLDSLPLADR.[A]	2xTMTpro [K1; K7]	8.84846e-09	7.90488e-05	1	1	1	P25516	P25516 [277-300]		0	3227.77	0.97	0.998691	5.81	101.6	96.4	102.1	2.54	11.69		48.8	48.3	46.2	46.8	37.2	49.4	46	44.2	47.8										41	37.8	36.5	36.2	32.4	43.3	46	42.4	3.8
FALSE	High	[L].KLADKQSVLEMSDVNER.[L]	2xTMTpro [K1; K5]	5.48452e-06	7.90488e-05	1	1	1	P0A9M0	P0A9M0 [176-192]		0	2570.41	1.022	0.998691	21.74	94.8	103.5	101.7	13.17	11.49	16.37	26.2	31.2	29.4	35.8	33	25.9	33.2	33.1	28.9					36.5					22	24.4	23.2	27.7	28.8	22.7	33.2	31.7	2.3
FALSE	High	[R].KHFESTPDTPEIIATIHGEGYR.[F]	1xTMTpro [K1]	4.2316e-07	7.90488e-05	1	1	2	P0A9Q1	P0A9Q1 [210-231]		0	2802.44	0.888	0.998691	2.24	119.6	101.4	78.9	5.13	4.9	35.87	96.6	95.1	96.1	86.4	78.1	85.6	84.1	77.9	81.7					48.7					81.2	74.4	75.9	66.8	68.1	75	84.1	74.7	6.5
FALSE	High	[R].KGSSLQQGFQKPAQAVNR.[D]	1xDeamidated [N17]; 2xTMTpro [K1; K11]	0.000339209	7.90488e-05	1	1	1	P0A705	P0A705 [291-308]		0	2553.44
FALSE	High	[R].KGSSLQQGFQKPAQAVNR.[D]	2xTMTpro [K1; K11]	8.45427e-06	7.90488e-05	1	1	1	P0A705	P0A705 [291-308]		0	2552.46	1.075	0.989243	15.35	89.3	93.7	117	12.03	5.27	38.29	35.8	47.3	40.8	45.1	43.5	46.6	47.8	42.9	74.2					42.6					30.1	37	32.2	34.9	37.9	40.8	47.8	41.1	5.9
FALSE	High	[R].KGSQVYIEGQLR.[T]	1xTMTpro [K1]	7.98255e-05	7.90488e-05	1	1	2	P0AGE0	P0AGE0 [74-85]		0	1681.96	0.767	0.637387	4.6	115.1	89.9	95	4.1	9.34	134.59	54.4	57	56	59.9	41.1	41.8	49.9	46.6	46.5	533.7				46.6					45.7	44.6	44.2	46.3	35.8	36.6	49.9	44.7	3.7
FALSE	High	[R].KGSENYALTTNQGVR.[I]	1xTMTpro [K1]	3.65858e-06	7.90488e-05	1	1	2	P21179	P21179 [73-87]		0	1942.03	0.85	0.990457	5.89	113.3	97.2	89.5	6.5	3.03	22.88	96.5	113	106.2	107.5	90.4	92.9	93.3	87.3	71.7					99.4					81.1	88.4	83.9	83.1	78.8	81.4	93.3	83.7	5.7
FALSE	High	[R].KGSASSTDLSPQAIAR.[T]	1xTMTpro [K1]	3.94626e-07	7.90488e-05	1	1	1	P0AFK0	P0AFK0 [76-91]		0	1893.04
FALSE	High	[H].KGPLNVFENIEMPLVPVLSR.[I]	1xTMTpro [K1]	1.09992e-07	7.90488e-05	1	1	1	P00582	P00582 [520-539]		0	2556.45
FALSE	High	[R].KGPLNLPNLTR.[L]	1xTMTpro [K1]	0.000109912	7.90488e-05	1	1	4	P0A6K6	P0A6K6 [48-58]		0	1526.93	0.828	0.981894	7.42	93.7	77.7	128.6	5.39	7.96	118.22	170.2	172.6	157.9	179.9	122.8	147.8	140	144.1	139.6				1387	235.2					143.1	135.1	124.7	139.1	107.1	129.5	140	138.1	11.1
FALSE	High	[R].KGMVNNKFNYFIM.[S]	2xTMTpro [K1; K7]	0.000261186	7.90488e-05	1	1	2	P0A7D7	P0A7D7 [46-58]		0	2214.21	0.796	0.860424	8.73	110.2	88.6	101.1	5.18	4.03	95.97	175.7	187.6	166.7	183.7	144.9	143.9	148.9	135.2	164.7	758.4				156.1					147.7	146.8	131.7	142	126.4	126.1	148.9	129.6	13.1
FALSE	High	[R].KGMVNNKFNYF.[I]	2xTMTpro [K1; K7]	0.000358343	7.90488e-05	1	1	2	P0A7D7	P0A7D7 [46-56]		0	1970.08	0.718	0.311344	6.52	119.3	85.3	95.3	8.69	2.8	17.14	175.9	144.7	168.9	154.9	122	116.2	115.2	115.2	114.4					146					147.9	113.2	133.4	119.8	106.4	101.8	115.2	110.4	9.1
FALSE	High	[R].KGMASGAVIESFLDKGR.[G]	2xTMTpro [K1; K15]	1.57031e-07	7.90488e-05	1	1	1	P0A705	P0A705 [562-578]		0	2374.34	1.085	0.701208	19.32	96.7	100.5	102.8	16.19	5.8	2.03	134.7	187.2	152.9	190	166.4	168.4	186.3	183.6	177.3					182.5					113.3	146.5	120.8	146.9	145.1	147.6	186.3	176	14.1
FALSE	High	[K].KGIDTVLAELR.[A]	1xTMTpro [K1]	0.000277893	7.90488e-05	1	1	1	P0A7M2	P0A7M2 [62-72]		0	1518.92
FALSE	High	[R].KGLAEYSSHFYGSDSDAR.[V]	1xTMTpro [K1]	4.80332e-06	7.90488e-05	1	1	1	P75864	P75864 [249-266]		0	2294.1	1.148	0.800598	8.62	95.9	110.1	94	15.64	7.4	38.06	41.1	50.6	34.8	40.6	45.8	53.2	45.5	48.1	52.8					30.4					34.6	39.6	27.5	31.4	39.9	46.6	45.5	46.1	4.2
FALSE	High	[R].KGLADTALKTANSGYLTR.[R]	1xDeamidated [N12]; 2xTMTpro [K1; K9]	7.7133e-07	7.90488e-05	1	1	1	P0A8T7	P0A8T7 [781-798]		0	2489.42	1.028	0.998691	14.18	100.8	107.7	91.5	13.81	10.92		47.8	52	37.3	43.7	53.8	48.3	49.4	41.1	41.5										40.2	40.7	29.5	33.8	46.9	42.3	49.4	39.4	3.3
FALSE	High	[R].KHENWKYTPLEGLINSQFVSIAGEISPQQR.[D]	2xTMTpro [K1; K6]	2.0569e-09	7.90488e-05	1	1	1	P77689	P77689 [45-74]		0	4078.2	1.235	0.593132	13.3	85.2	108.6	106.2	19.17	5.54		26.3	34.8	23.4	24.2	31.2	33.1	30.1	34	31.4										22.1	27.2	18.5	18.7	27.2	29	30.1	32.6	2.5
FALSE	High	[R].KLAEHALEKLTPYYQGIGPAWTKESVLPGGAIEGDR.[D]	3xTMTpro [K1; K9; K23]	1.97713e-07	7.90488e-05	1	1	1	P13035	P13035 [360-395]		0	4807.66
FALSE	High	[R].KIAEIVCVQNEYNIAHR.[A]	1xCarbamidomethyl [C7]; 1xTMTpro [K1]	2.25756e-07	7.90488e-05	1	1	1	P25906	P25906 [174-190]		0	2361.27
FALSE	High	[F].KIATDPFVGNLTFFR.[V]	1xTMTpro [K1]	1.57329e-05	7.90488e-05	1	1	2	P0A6M8	P0A6M8 [323-337]		0	2030.14	0.842	0.995474	15.14	108	87	105	11.27	5.39	55.98	108.6	138.4	118.8	135.5	100.8	98.5	111.3	103.5	187.4					81.1					91.3	108.3	93.8	104.8	87.9	86.3	111.3	99.2	14.9
FALSE	High	[R].KIITNLTEGASR.[K]	1xTMTpro [K1]	2.07973e-05	7.90488e-05	1	1	2	P10121	P10121 [247-258]		0	1606.94	0.733	0.393139	3.59	119.9	89.4	90.7	8.28	5.6	5.46	183.6	155.1	182.6	163.3	131	116.1	131.1	126.8	135.8					125.7					154.4	121.4	144.2	126.3	114.2	101.7	131.1	121.5	10.8
FALSE	High	[R].KILEVSGCDPQTTELDGKPLADHLLAPTR.[I]	1xCarbamidomethyl [C8]; 2xTMTpro [K1; K18]	8.1469e-08	7.90488e-05	1	1	2	P08178	P08178 [199-227]		0	3783.06	0.863	0.998691	4.76	120.4	103.4	76.2	13.83	3.3	11.92	75	78.5	58.5	81	66.5	65.3	62.9	68	52.8					44.6					63.1	61.4	46.2	62.6	58	57.2	62.9	65.2	4.2
FALSE	High	[K].KLIELVEESGISELEISEGEESVR.[I]	1xTMTpro [K1]	1.30313e-05	7.90488e-05	1	1	2	P0ABD8	P0ABD8 [8-31]		0	2978.57
FALSE	High	[K].KLIDHVAIDR.[F]	1xTMTpro [K1]	3.4358e-06	7.90488e-05	1	1	2	WP_007220849.1	WP_007220849.1 [1020-1029]		0	1483.89	8.212	2.11233e-16	11.06	17.8	161.2	121	25.32	14.91	124.23	80.8	51.6	54.2	48.4	583.3	412.1	457.8	499	431.3		4609.2			91.2					67.9	40.4	42.8	37.4	508.7	361.1	457.8	478.3	34.3
FALSE	High	[R].KLLAYHDR.[S]	1xTMTpro [K1]	0.000125415	7.90488e-05	1	1	2	P15254	P15254 [878-885]		0	1319.78	1	0.979483	9.64	106.7	107.6	85.7	3.92	7.52	1.85	156.6	142.7	146.9	149.8	149.3	149.7	159.8	132.9	120.7					117.6					131.7	111.7	116	115.8	130.2	131.2	159.8	127.4	9.6
FALSE	High	[R].KLIAGPSVYICDECVDLCNDIIR.[E]	3xCarbamidomethyl [C11; C14; C18]; 1xTMTpro [K1]	7.75835e-08	7.90488e-05	1	1	2	P0A6H1	P0A6H1 [27-49]		0	3027.53	1.065	0.970267	14.7	99.7	106.2	94	7.67	6.74	45.82	64.3	58.1	53.9	56.3	58.6	58.8	67.4	63.1	75.5					38.5					54.1	45.5	42.6	43.5	51.1	51.5	67.4	60.5	6
FALSE	High	[R].KLKVYAGNEHNHAAQQPQVLDI.[-]	2xTMTpro [K1; K3]	6.9535e-06	7.90488e-05	1	1	1	P0AA10	P0AA10 [121-142]		0	3081.71	1.377	0.14513	8.74	88.1	121.3	90.6	14.33	4.2		30.3	43.2	36.3	37	46.3	50.4	50.5	50.5	37.7										25.5	33.8	28.7	28.6	40.4	44.2	50.5	48.4	3
FALSE	High	[R].KLKVYAGNEHNH.[A]	2xTMTpro [K1; K3]	5.71506e-05	7.90488e-05	1	1	1	P0AA10	P0AA10 [121-132]		0	2018.14	0.981	0.998691	4.87	97.3	103	99.7	16.85	9.72	33.38	56.3	69.9	46.2	59.6	55.6	64.8	68.6	58	75.5					46.6					47.3	54.7	36.5	46.1	48.5	56.8	68.6	55.6	6
FALSE	High	[R].KIKKLIELVEESGISELEISEGEESVR.[I]	3xTMTpro [K1; K3; K4]	2.54793e-11	7.90488e-05	1	1	10	P0ABD8	P0ABD8 [5-31]		0	3956.26	6.06	2.11233e-16	31.01	17.1	103.5	179.4	19.71	5.84	83.04	32.7	35.5	23.7	25.1	171.4	158.9	182.8	175.8	153.4	589.8									27.5	27.8	18.7	19.4	149.5	139.2	182.8	168.5	12.2
FALSE	High	[F].KLKDGEDPGYTLYDLSER.[L]	2xTMTpro [K1; K3]	6.08357e-07	7.90488e-05	2	2	2	P69910; P69908	P69910 [381-398]; P69908 [381-398]		0	2707.44	0.927	0.999749	7.09	101.5	99.3	99.2	14.38	11.32	135.78	71	92.4	67.2	78.5	67.1	84	79	67.6	64.1	814.5				73					59.7	72.3	53.1	60.7	58.5	73.6	79	64.8	5.1
FALSE	High	[R].KIKAAQYVASHPGEVCPAKWKEG.[E]	1xCarbamidomethyl [C16]; 4xTMTpro [K1; K3; K19; K21]	8.271e-07	7.90488e-05	1	1	1	P0AE08	P0AE08 [151-173]		0	3771.15	1.178	0.497237	16.99	28.7	34.3	237.1	10.7	5	102.56	86.7	107.6	88.1	101.8	114	112.4	121.2	107.5	120.7		5082	1976.9		64.9					72.9	84.2	69.6	78.7	99.4	98.5	121.2	103	9.6
FALSE	High	[R].KIKAAQYVASHPGEVCPA.[K]	1xCarbamidomethyl [C16]; 2xTMTpro [K1; K3]	6.62193e-06	7.90488e-05	1	1	1	P0AE08	P0AE08 [151-168]		0	2534.4	0.884	0.998691	10.52	116.8	104.4	78.9	5.05	6.6	2.34	91.9	91.2	90	100.4	85.9	76.3	87	78	62.9					60.8					77.3	71.4	71.1	77.6	74.9	66.9	87	74.8	5
FALSE	High	[R].KLGYTFNHQELLQQALTHR.[S]	1xTMTpro [K1]	1.31226e-05	7.90488e-05	1	1	1	P0A7Y0	P0A7Y0 [12-30]		0	2601.42	0.943	0.998691	3.39	98	88.1	114	11.05	14	3.22	27.8	32.7	29.2	25.1	26.8	31.6	24.5	23.2	34					32.4					23.4	25.6	23.1	19.4	23.4	27.7	24.5	22.2	2.7
FALSE	High	[R].KLGVDIDNLLCSQPDTGEQALEICDALAR.[S]	2xCarbamidomethyl [C11; C24]; 1xTMTpro [K1]	3.74931e-09	7.90488e-05	1	1	2	P0A7G6	P0A7G6 [107-135]		0	3518.78	1.591	0.00369133	9.76	88	141.4	70.6	15.14	4.24	65.72	67.7	74.6	53.6	76	112.5	108.4	119.8	115.8	94.3					34.5					56.9	58.4	42.3	58.8	98.1	95	119.8	111	7.5
FALSE	High	[R].KIGSPITDLALR.[M]	1xTMTpro [K1]	3.22725e-05	7.90488e-05	1	1	2	P64624	P64624 [73-84]		0	1587.98	0.959	0.998691	11.48	153.3	146.7		9.89	12.21		30.6	36.5	30.3	35.6	32.7	33.3	30.5	25.1											25.7	28.6	23.9	27.5	28.5	29.2	30.5	24.1
FALSE	High	[R].KLGNTRPCTTADLALPGSQEPAEVTLR.[K]	1xCarbamidomethyl [C8]; 1xTMTpro [K1]	5.52293e-06	7.90488e-05	1	1	1	P0A9C0	P0A9C0 [372-398]		0	3199.71	0.926	0.998691	7.65	100.5	101.6	97.9	16.87	9.58		34.5	47.4	33	40.6	33.1	41.2	39.6	36.2	36.5										29	37.1	26.1	31.4	28.9	36.1	39.6	34.7	2.9
FALSE	High	[R].KLGMKPGEAIEHPWVTKAIANAQR.[K]	3xTMTpro [K1; K5; K17]	3.97824e-06	7.90488e-05	1	1	1	P10408	P10408 [609-632]		0	3558.06	1.29	0.340696	11.43	92.1	128.2	79.7	12.74	12.51	28.56	37.2	43.6	37	47.9	46.6	58	63	54.1	42.8					28.4					31.3	34.1	29.2	37	40.6	50.8	63	51.9	3.4
FALSE	High	[R].KIGLELGLPYDMLYR.[H]	1xTMTpro [K1]	6.00546e-06	7.90488e-05	1	1	2	P04079	P04079 [386-400]		0	2085.17	1.035	0.906244	6.73	99.6	101.1	99.3	9.76	3.81	115.3	115.4	122	120	142.9	123	122.6	131.7	121.3	120.7	730.3				89.2					97	95.5	94.8	110.5	107.3	107.4	131.7	116.3	9.6
FALSE	High	[A].KLGGGDPDANPR.[L]	1xTMTpro [K1]	6.38868e-05	7.90488e-05	1	1	2	P0A8A0	P0A8A0 [37-48]		0	1500.81
FALSE	High	[H].KIGEVHDGAATMDWMEQEQER.[G]	1xTMTpro [K1]	1.14829e-06	7.90488e-05	1	1	2	P0A6M8	P0A6M8 [39-59]		0	2764.3	1.003	0.998691	2.87	149.9	150.1		3.02	2.51		39.8	41.3	38.4	40.2	41.4	40.6	39.2	39.5											33.5	32.3	30.3	31.1	36.1	35.6	39.2	37.9
FALSE	High	[C].KIEQAPGQHGAR.[K]	1xTMTpro [K1]; 1xTMTpro [N-Term]	2.0785e-06	7.90488e-05	1	1	4	P0A7V8	P0A7V8 [33-44]		0	1900.1	20.137	2.11233e-16	20.29	4.2	84.7	211.1	49.72	4.97	32.66	168.6	77.3	65.7	75.7	1466.1	1502.2	1637.2	1578.9	1955.5	3033.5	12055								141.8	60.5	51.9	58.5	1278.6	1316.3	1637.2	1513.4	155.5
FALSE	High	[R].KLEHYAQNDPDAYGYSGALCR.[A]	1xCarbamidomethyl [C20]; 1xTMTpro [K1]	5.4724e-08	7.90488e-05	1	1	2	P0ACY3	P0ACY3 [233-253]		0	2732.31	0.904	0.998691	8.18	122.2	110.6	67.2	4.54	5.06	52.63	116.1	109.3	112.9	121.6	109.9	105.6	97.6	101.7	93.1					42.6					97.6	85.5	89.2	94	95.8	92.5	97.6	97.5	7.4
FALSE	High	[R].KLEFLAADALR.[E]	1xTMTpro [K1]	0.00012198	7.90488e-05	1	1	1	P76316	P76316 [54-64]		0	1550.92	0.953	0.998691	2.18	117.4	112.7	70	1.18	1.41	25.08	53.8	53	52.8	52.3	50.6	49.8	51	51.4	37.7					26.4					45.2	41.5	41.7	40.4	44.1	43.6	51	49.3	3
FALSE	High	[K].KLEEHGMTQLGENHDITLDVSR.[R]	1xTMTpro [K1]	3.7361e-05	7.90488e-05	1	1	1	Q46856	Q46856 [359-380]		0	2826.44
FALSE	High	[R].KLEDLLAAKL.[-]	2xTMTpro [K1; K9]	0.000408122	7.90488e-05	1	1	2	P0A867	P0A867 [307-316]		0	1722.1	0.807	0.94253	13.52	71	59.3	169.8	14.23	8.28	97.9	186.4	235	172.4	219.6	158.6	180	184.1	157.1	213.8	1095.4			2039.7	212.9					156.7	183.9	136.2	169.8	138.3	157.7	184.1	150.6	17
FALSE	High	[K].KIEDAMVDIR.[D]	1xTMTpro [K1]	0.000133499	7.90488e-05	1	1	2	WP_007220849.1	WP_007220849.1 [1072-1081]		0	1493.83	7.934	2.11233e-16	10.03	27.2	210.1	62.7	12.44	9.18	99.49	46.3	42.6	34.9	37.8	351	293.6	289.9	326.4	221.3					38.5					38.9	33.3	27.6	29.2	306.1	257.3	289.9	312.9	17.6
FALSE	High	[K].KLDMVPVECVVR.[N]	1xCarbamidomethyl [C9]; 1xTMTpro [K1]	4.57426e-06	7.90488e-05	1	1	2	P0A7D7	P0A7D7 [83-94]		0	1748.97	0.744	0.527265	12.98	112.2	87.8	100	17.06	8.49	27.87	301	219.8	287.4	218.2	211.4	173	191.4	202.2	183.6					273.7					253.1	172	227	168.7	184.4	151.6	191.4	193.8	14.6
FALSE	High	[R].KIDGIPALLDR.[A]	1xTMTpro [K1]	0.000196785	7.90488e-05	1	1	6	P37769	P37769 [68-78]		0	1514.92	0.733	0.470764	5	108.3	81.2	110.5	6.95	11.46		35.3	33.7	32.8	29.9	25.9	26.5	24	20.3	34										29.7	26.4	25.9	23.1	22.6	23.2	24	19.5	2.7
FALSE	High	[R].KIAYDTLVMALGSTSNDFNTPGVKENCIFLDNPHQAR.[R]	1xCarbamidomethyl [C27]; 2xTMTpro [K1; K24]	1.8035e-08	7.90488e-05	1	1	1	P00393	P00393 [112-148]		0	4745.43	0.874	0.997357	1.56	100.1	89.9	110	3.75	14.54		30	32.3	30.1	31.7	26.1	27.7	35.6	27.8	34										25.2	25.3	23.8	24.5	22.8	24.3	35.6	26.6	2.7
FALSE	High	[Y].KLMDEAAQKTFDR.[L]	2xTMTpro [K1; K9]	0.000436972	7.90488e-05	1	1	1	P0ADV7	P0ADV7 [29-41]		0	2161.19	1.205	0.264606	19.71	63.7	76.8	159.5	26.1	9.96	121.84	53.4	97.6	64.6	72.3	73.4	90.7	87.5	77.4	79.2		4963.8			46.6					44.9	76.4	51	55.9	64	79.5	87.5	74.2	6.3
FALSE	High	[K].LEEIQECHLVSGDFDYLLKTR.[V]	1xCarbamidomethyl [C7]; 1xTMTpro [K19]	3.38443e-07	7.90488e-05	1	1	4	P0ACJ0	P0ACJ0 [100-120]		0	2869.47	0.64	0.121262	19.24	121.2	70.8	108	27.14	18.14	35.87	54.1	35.7	57.9	34	32.8	24.1	21.7	27.3	30.2					50.7					45.5	27.9	45.7	26.3	28.6	21.1	21.7	26.2	2.4
FALSE	High	[R].IEETQKEKMASVSSGMQLPPGFKMPF.[-]	3xTMTpro [K6; K8; K23]	1.25845e-05	7.90488e-05	1	1	1	P0A8B5	P0A8B5 [84-109]		0	3810.05	1.162	0.878306	20.25	90.6	110.3	99	22.18	6.22		28.1	41.5	25.4	34.4	34.5	37.9	40.2	37.8	34										23.6	32.5	20.1	26.6	30.1	33.2	40.2	36.2	2.7
FALSE	High	[R].LEEVNAELEQPDVWNEPER.[A]		2.3253e-05	7.90488e-05	1	1	2	P07012	P07012 [34-52]		0	2296.07
FALSE	High	[H].ILIVEDELVTR.[N]		0.000274092	7.90488e-05	1	1	2	P0A9Q1	P0A9Q1 [6-16]		0	1299.75
FALSE	High	[R].LLIVDATDMGLNPGEIR.[I]		6.08474e-05	7.90488e-05	1	1	2	P0AEV9	P0AEV9 [58-74]		0	1826.97
FALSE	High	[R].LLLTNPLGSTELELNAQPGNVQLVDNKGQR.[Y]	1xTMTpro [K27]	7.44009e-08	7.90488e-05	1	1	1	P61320	P61320 [83-112]		0	3535.94	1.131	0.94253	12.83	140.8	159.2		7.93	10.23		37.2	39.7	33.2	34.8	40.5	33.4	42.5	40.9											31.3	31.1	26.2	26.9	35.3	29.3	42.5	39.2
FALSE	High	[R].LILSQLGEEGR.[L]		0.000213807	7.90488e-05	1	1	2	P60390	P60390 [40-50]		0	1214.67
FALSE	High	[R].LILSNQYKMMTMLDPANAER.[Y]	1xTMTpro [K8]	4.29109e-07	7.90488e-05	1	1	3	P0A8W8	P0A8W8 [9-28]		0	2643.36	0.835	0.924554	6.94	120.1	102.7	77.2	6.31	6.14	15.49	52.9	47.7	48.4	45.7	42.5	37.8	43.1	39.6	27.7					34.5					44.5	37.3	38.2	35.3	37.1	33.1	43.1	38	2.2
FALSE	High	[R].IIISELEKYSQDLATKPR.[W]	2xTMTpro [K8; K16]	2.4208e-07	7.90488e-05	1	1	1	P42641	P42641 [261-278]		0	2712.58	0.936	0.998691	15.32	103.6	98.5	97.9	17.08	8.89	33.15	165	233.1	165.1	197.9	168.2	200.3	175.4	165.8	134.6					217					138.7	182.4	130.4	153	146.7	175.5	175.4	158.9	10.7
FALSE	High	[R].LLLSEACPLILDYHVALDNAR.[E]	1xCarbamidomethyl [C7]	5.66679e-08	7.90488e-05	1	1	4	P0A7D4	P0A7D4 [98-118]		0	2396.26
FALSE	High	[K].ILLINPTDSDAVGNAVKMANQANIPVITLDR.[Q]	1xTMTpro [K17]	1.35773e-06	7.90488e-05	1	1	2	P02925	P02925 [85-115]		0	3580.97	0.854	0.998691	14.1	102.8	86.5	110.7	11.76	2.18	114.51	138.1	107.9	134.7	115.9	102.1	103.7	106.7	106.6	134.6	870.7				119.6					116.1	84.4	106.4	89.6	89	90.9	106.7	102.2	10.7
FALSE	High	[R].ILILHADHEQNASTSTVR.[T]		2.17758e-08	7.90488e-05	1	1	2	P0ABH7	P0ABH7 [223-240]		0	2005.05
FALSE	High	[R].IILLGAPGAGKGTQAQFIMEKYGIPQISTGDMLR.[A]	2xTMTpro [K11; K21]	6.99385e-05	7.90488e-05	1	1	1	P69441	P69441 [3-36]		0	4183.33	0.923	0.998691	9.89	114.4	105.7	79.9	9.91	5.24	22.24	42.9	53.5	45.3	50.1	44.6	47.6	43.4	42.1	39					28.4					36.1	41.9	35.8	38.7	38.9	41.7	43.4	40.4	3.1
FALSE	High	[F].LLILDGVTDPHNLGACLR.[S]	1xCarbamidomethyl [C16]	4.03384e-05	7.90488e-05	1	1	2	P63177	P63177 [97-114]		0	1977.06
FALSE	High	[R].ILIKLASTWQGIR.[A]	1xTMTpro [K4]	0.000235513	7.90488e-05	1	1	2	P0A870	P0A870 [129-141]		0	1803.12	0.786	0.828463	7.44	105.2	83.2	111.5	5.57	4.29	90.95	216.3	195.4	192.3	195	149.8	147.8	161	159.2	123.2	702.2				206.8					181.9	152.9	151.9	150.8	130.6	129.5	161	152.6	9.8
FALSE	High	[R].LLLEKPDMLLLDEPTNHLDAESVAWLER.[F]	1xTMTpro [K5]	7.05124e-06	7.90488e-05	1	1	1	P0A9W3	P0A9W3 [176-203]		0	3564.89	1.203	0.723436	1.83	95.8	114.4	89.7	6.65	3.89	15.17	37.1	33.4	34.2	31.7	39.8	40.9	41.4	37.9	35.2					28.4					31.2	26.1	27	24.5	34.7	35.8	41.4	36.3	2.8
FALSE	High	[R].IIMAEIPSLLGNVTVINGYFPQGESR.[D]		0.000116192	7.90488e-05	1	1	1	P09030	P09030 [91-116]		0	2818.48
FALSE	High	[R].IILDMVFNHTSTQHAWFR.[E]		1.67526e-05	7.90488e-05	1	1	2	P28904	P28904 [97-114]		0	2216.11
FALSE	High	[R].ILLDAPCSATGVIR.[R]	1xCarbamidomethyl [C7]	0.000190095	7.90488e-05	1	1	1	P36929	P36929 [319-332]		0	1485.81
FALSE	High	[R].ILKSDDDLEPVVIGR.[V]	1xTMTpro [K3]	1.30204e-06	7.90488e-05	1	1	1	P0AEH3	P0AEH3 [65-79]		0	1973.12	0.825	0.921009	1.57	107.3	91.3	101.4	5.01	3.22		50.3	55.2	52.7	49.4	41.7	44.9	43.2	44.4						48.7					42.3	43.2	41.6	38.2	36.4	39.3	43.2	42.6
FALSE	High	[H].ILKRPGAEADYTEEEIAQAAER.[F]	1xTMTpro [K3]	0.000174943	7.90488e-05	1	1	1	P24215	P24215 [140-161]		0	2764.44
FALSE	High	[R].LIKPWLKGYPINNPEDVAYSR.[T]	1xDeamidated [N12]; 2xTMTpro [K3; K7]	1.87186e-06	7.90488e-05	1	1	1	P77348	P77348 [510-530]		0	3082.72
FALSE	High	[R].LIKPLLGTLEYGLPH.[K]	1xTMTpro [K3]	6.76205e-06	7.90488e-05	1	1	1	P09424	P09424 [307-321]		0	1968.19	0.978	0.998691	8.01	99.5	98.3	102.2	9.84	6.44	12.64	40.3	49.5	40.8	42.3	37.6	39.7	42.4	43.4	39					46.6					33.9	38.7	32.2	32.7	32.8	34.8	42.4	41.6	3.1
FALSE	High	[C].LIKNTGNPQAPGTLIGASR.[D]	1xTMTpro [K3]	1.79095e-08	7.90488e-05	1	1	1	P00561	P00561 [281-299]		0	2212.27	1.012	0.998691	8.3	100.6	101.6	97.9	8.21	3.05		34	32.3	32.3	27.9	30.8	33	32.4	32.9	31.4										28.6	25.3	25.5	21.6	26.9	28.9	32.4	31.5	2.5
FALSE	High	[R].LIKLYNDAGISNDR.[I]	1xTMTpro [K3]	6.12726e-05	7.90488e-05	1	1	2	P0A870	P0A870 [115-128]		0	1896.05	0.911	0.998691	2.68	109.2	96.4	94.4	3.95	8	36.33	101.6	102.4	93.7	99.8	91.5	95.6	86.3	79.3	113.2					66.9					85.4	80.1	74	77.2	79.8	83.8	86.3	76	9
FALSE	High	[K].LLKEYLPASYHEGSKNPVAR.[E]	2xTMTpro [K3; K15]	1.09353e-06	7.90488e-05	1	1	1	P0A9Q7	P0A9Q7 [681-700]		0	2880.62	0.615	0.0610792	13.63	136.8	68.6	94.6	29.37	24.74	38.67	68.4	37.4	68.7	44.9	39.9	24.3	24.3	31.7	28.9					50.7					57.5	29.3	54.3	34.7	34.8	21.3	24.3	30.4	2.3
FALSE	High	[A].LLKELAESEGAIER.[K]	1xTMTpro [K3]	3.31853e-05	7.90488e-05	1	1	2	P0A870	P0A870 [248-261]		0	1862.06	0.954	0.998691	11.03	95.7	86.1	118.3	7.04	9.59	27.15	60.7	57.9	51.3	58.2	62.3	51.2	52.8	51.6	59.1					87.2					51	45.3	40.5	45	54.3	44.9	52.8	49.5	4.7
FALSE	High	[K].ILKDLDEDIR.[G]	1xTMTpro [K3]	0.000178615	7.90488e-05	1	1	2	P0A9M2	P0A9M2 [82-91]		0	1533.88	0.619	0.0277157	13.59	127.8	80.4	91.9	15.88	9.89	19.29	194.5	138.9	192.7	158.2	113.1	91.5	106.6	114.6	109.4					144					163.5	108.7	152.2	122.3	98.6	80.2	106.6	109.8	8.7
FALSE	High	[R].IIKDGSYNIDQGVGVR.[A]	1xTMTpro [K3]	1.97937e-06	7.90488e-05	1	1	2	P0AGG8	P0AGG8 [54-69]		0	2038.13	0.961	0.998691	9.13	106.4	102.2	91.4	6.59	4.84	12.24	193.3	196.4	172.8	201.5	190.3	184.1	197.6	176.3	153.4					182.5					162.5	153.7	136.5	155.8	166	161.3	197.6	169	12.2
FALSE	High	[R].LLKDENEYQAMSR.[A]	1xTMTpro [K3]	5.71909e-06	7.90488e-05	1	1	1	P27828	P27828 [339-351]		0	1900.98	0.881	0.998691	18.06	49.9	44	206.1	11.4	15.87	128.42	55.9	52.4	50.4	64.8	46.2	49.2	54	36.5	49	674.1		1537.6							47	41	39.8	50.1	40.3	43.1	54	35	3.9
FALSE	High	[K].LLKCSEFGDAIIENM.[-]	1xCarbamidomethyl [C4]; 1xTMTpro [K3]	0.000148139	7.90488e-05	1	1	2	P08200	P08200 [402-416]		0	2044.04	0.701	0.266385	4.62	112.8	82.8	104.4	7.52	9.36	39.84	285.6	246.1	287.9	259.8	204.7	165.9	197.1	202.5	188.6					336.6					240.1	192.6	227.4	200.9	178.5	145.4	197.1	194.1	15
FALSE	High	[R].LLIDICGGEAGPVIDITNEATLPKR.[A]	1xCarbamidomethyl [C6]; 1xTMTpro [K24]	2.50387e-08	7.90488e-05	1	1	4	P07395	P07395 [379-403]		0	2969.63	0.965	0.998691	11.04	105.3	105	89.7	9.18	3.5	0.7	135.8	155	125	134.1	126	134.8	136.3	134.5	114.4					115.6					114.2	121.3	98.7	103.7	109.9	118.1	136.3	128.9	9.1
FALSE	High	[R].LLMAIGEPVMVDTAQEPR.[L]		3.24919e-06	7.90488e-05	1	1	2	P0ACY3	P0ACY3 [42-59]		0	1970.01
FALSE	High	[R].LLMEETGIPVVVAEDPLTCVAR.[G]	1xCarbamidomethyl [C19]	0.00012198	7.90488e-05	1	1	1	P0A9X4	P0A9X4 [306-327]		0	2412.25
FALSE	High	[K].LLNDTDMAIIDKR.[R]	1xTMTpro [K12]	3.07272e-06	7.90488e-05	1	1	2	P0A717	P0A717 [183-195]		0	1822.01	0.725	0.370896	26.27	62.8	41.6	195.5	32.56	16.06	67.32	526.1	277.8	549.3	329.9	331.3	231.7	254.2	300.2	355.9		4727.4		2121.3	405.5					442.4	217.4	433.9	255.1	288.9	203	254.2	287.7	28.3
FALSE	High	[Y].LISEDMTEPYEAR.[R]		2.61803e-05	7.90488e-05	1	1	2	P0AF96	P0AF96 [47-59]		0	1553.72
FALSE	High	[R].LLSDTECLVKKLDMVPVECVVR.[N]	2xCarbamidomethyl [C7; C19]; 2xTMTpro [K10; K11]	5.40279e-07	7.90488e-05	1	1	2	P0A7D7	P0A7D7 [73-94]		0	3211.77	0.826	0.987114	11.19	73.9	61.9	164.3	10.6	5.58	64.73	177.6	217	182.3	215.2	154.5	170	175.5	161.9	235.2	898.8				233.2				832.4	149.3	169.8	144	166.4	134.7	149	175.5	155.2	18.7
FALSE	High	[R].IISAKDHGDSFR.[T]	1xTMTpro [K5]	0.000378533	7.90488e-05	1	1	2	P37902	P37902 [181-192]		0	1649.89	0.822	0.954346	6.47	111	91.2	97.8	1.05	5.2	115.96	154.5	153.9	151.5	151.3	117.1	121.7	130.8	129.4	134.6	674.1		1317.9		131.8					129.9	120.4	119.7	117	102.1	106.6	130.8	124	10.7
FALSE	High	[R].LLSAAGLSKSWTR.[T]	1xTMTpro [K9]	9.04728e-05	7.90488e-05	1	1	2	P32157	P32157 [191-203]		0	1693.99	0.857	0.998691	0.15	113.3	97.1	89.6	2.49	1.84	18.18	461.2	480.8	455.4	457.8	395.9	406.6	390.2	392.3	319.4					413.6					387.8	376.2	359.7	354	345.3	356.3	390.2	376	25.4
FALSE	High	[R].LLQYIKEENFDCR.[A]	1xCarbamidomethyl [C12]; 1xTMTpro [K6]	8.73809e-05	7.90488e-05	1	1	2	P21507	P21507 [137-149]		0	2032.05	1.201	0.172854	4.38	86	104.5	109.5	10.42	3.59	125.27	195	211.6	163.9	195.9	240.3	247.6	234.6	227.5	249			1903.7		182.5					164	165.6	129.5	151.5	209.6	217	234.6	218.1	19.8
FALSE	High	[R].IIQSPGKYIQGADVINR.[L]	1xTMTpro [K7]	7.29212e-05	7.90488e-05	1	1	2	P0A9S5	P0A9S5 [4-20]		0	2176.24	0.816	0.923382	13.16	103.8	86.7	109.5	6.42	9.25	129.79	156	180.2	161.7	161.3	120.5	131	150.1	139	140.8				1550.2	170.3					131.2	141	127.7	124.7	105.1	114.8	150.1	133.2	11.2
FALSE	High	[A].LIQPGKVLYEMDGVPEELAR.[E]	1xTMTpro [K6]	5.84011e-06	7.90488e-05	1	1	2	P0ADY7	P0ADY7 [95-114]		0	2561.4	0.991	0.997599	11.02	102.9	99.7	97.4	7.65	6.5	157.55	127.5	120.8	115.6	106.2	116.2	112.9	128.3	111.6	111.9				2529.2	50.7					107.2	94.5	91.3	82.1	101.3	98.9	128.3	107	8.9
FALSE	High	[K].LIQLMNETVDGDYQTFKSKDGAYVR.[E]	2xTMTpro [K17; K19]	3.77999e-08	7.90488e-05	1	1	2	P0AFG8	P0AFG8 [311-335]		0	3499.84	0.714	0.404263	15.71	67.6	44.1	188.2	22.67	10.63	28.4	296.1	187.2	297.5	214.9	195.6	153.8	163.5	165.9	173.5	702.2	3663.8			208.9				936.5	249	146.5	235	166.2	170.6	134.8	163.5	159	13.8
FALSE	High	[R].IIQLKLEQQALMKESDEASKKR.[L]	1xOxidation [M12]; 4xTMTpro [K5; K13; K20; K21]	1.89942e-05	7.90488e-05	1	1	2	P63284	P63284 [419-440]		0	3819.25	0.835	0.954078	21.92	99.6	92.7	107.8	31.96	13.2		22.6	36.9	18.6	34.9	20.8	25.8	28.7	26.5						30.4					19	28.9	14.7	27	18.1	22.6	28.7	25.4
FALSE	High	[K].LLQKCDYDVQKAQR.[G]	1xCarbamidomethyl [C5]; 2xTMTpro [K4; K11]	5.75501e-05	7.90488e-05	1	1	1	P0A6H1	P0A6H1 [165-178]		0	2373.32	0.837	0.966289	31.98	101.4	91.3	107.3	32.25	14.65	25.41	66.7	40.6	77	41.6	50.8	37.4	44.3	52.2	46.5					66.9					56.1	31.8	60.8	32.2	44.3	32.8	44.3	50	3.7
FALSE	High	[R].LLQFKKWGLPVSDR.[V]	2xTMTpro [K5; K6]	0.000147115	7.90488e-05	1	1	2	P15042	P15042 [243-256]		0	2295.38	0.912	0.998691	6.32	109.5	103.3	87.3	8.9	5.47		65.5	70.7	66.7	79.4	63.5	66.1	59.3	67.2						54.7					55.1	55.3	52.7	61.4	55.4	57.9	59.3	64.4
FALSE	High	[N].IIPSSTGAAKAVGKVLPELNGKLTGMAFR.[V]	1xDeamidated [N20]; 3xTMTpro [K10; K14; K22]	3.7361e-05	7.90488e-05	1	1	1	P0A9B2	P0A9B2 [204-232]		0	3840.26
FALSE	High	[R].LIPLTTAEQVGKWAAR.[H]	1xTMTpro [K12]	1.6988e-05	7.90488e-05	1	1	2	P0A759	P0A759 [3-18]		0	2058.2	0.956	0.998691	12.94	105.2	99.7	95.1	9.87	3.78	26	161.5	173.7	153.4	192.1	165.9	154.5	163	154	182.3					125.7					135.8	135.9	121.2	148.5	144.7	135.4	163	147.6	14.5
FALSE	High	[K].LLPHIPADQFPAQALACELYKVAGIR.[A]	1xCarbamidomethyl [C17]; 1xTMTpro [K21]	8.49539e-08	7.90488e-05	1	1	2	P0A853	P0A853 [367-392]		0	3195.77	0.53	0.000884828	25.74	124.7	72.5	102.9	28.45	17.09	87.95	379	220.4	365.1	230.3	184	127.7	154.3	186.9	213.8	926.9				239.3					318.7	172.5	288.4	178.1	160.5	111.9	154.3	179.1	17
FALSE	High	[R].ILPELKDDKEISSHDSSTNGLINR.[Y]	1xDeamidated [N19]; 2xTMTpro [K6; K9]	2.3733e-06	7.90488e-05	1	1	2	P0A6T1	P0A6T1 [520-543]		0	3290.77	0.913	0.999988	24.49	109.5	101.6	88.9	17.75	4.5	115.17	132	176.7	123.6	170.2	136.1	142.8	141.9	129.4	120.7	842.6				121.7					111	138.3	97.6	131.6	118.7	125.1	141.9	124	9.6
FALSE	High	[R].ILPAVNKGDALTLVELTPAQHFTKPPAR.[F]	2xTMTpro [K7; K24]	8.15092e-05	7.90488e-05	1	1	1	P06612	P06612 [449-476]		0	3606.1
FALSE	High	[R].LIPAGTGYAYHQDR.[M]		1.39731e-05	7.90488e-05	1	1	2	P0A8T7	P0A8T7 [1356-1369]		0	1561.78
FALSE	High	[R].LINYLVEEFKKDQGIDLR.[N]	2xTMTpro [K10; K11]	3.78853e-06	7.90488e-05	1	1	8	P0A6Y8	P0A6Y8 [236-253]		0	2801.61	1.265	0.0222207	17.37	74.5	98.4	127.2	18.92	4.59	37.51	867.5	1220.3	844.2	1153.3	1228.9	1367.1	1341	1301.9	1301.6					1038.2				4838.5	729.4	954.9	666.8	891.7	1071.7	1197.9	1341	1247.9	103.5
FALSE	High	[L].LINPTDSDAVGNAVKMANQANIPVITLDR.[Q]	1xTMTpro [K15]	0.000154431	7.90488e-05	1	1	2	P02925	P02925 [87-115]		0	3354.8
FALSE	High	[R].ILNINVPDLPLDQIKGIR.[V]	1xTMTpro [K15]	6.75516e-07	7.90488e-05	1	1	2	P0A840	P0A840 [155-172]		0	2335.4	0.946	0.998691	3.94	47.2	44.8	207.9	6.58	6.26	81.73	147.9	173.8	163.4	160.9	137.5	150.8	157.3	157.7	100.6	758.4	4491.1		1794.9	148					124.4	136	129.1	124.4	119.9	132.1	157.3	151.2	8
FALSE	High	[H].IINIGSTAGSWPYAGGNVYGATKAFVR.[Q]	1xTMTpro [K23]	4.80158e-05	7.90488e-05	1	1	1	P39831	P39831 [129-155]		0	3074.64	0.882	0.998691	7.91	103.7	94.7	101.7	7.88	7.03	3.32	50.9	59.6	54.2	50.3	53.2	49.5	45.7	46.4	50.3					52.7					42.8	46.6	42.8	38.9	46.4	43.4	45.7	44.5	4
FALSE	High	[R].ILNKPMNMQLLGDAQPHTGGER.[R]	1xTMTpro [K4]	2.57477e-08	7.90488e-05	1	1	2	P0A9P6	P0A9P6 [550-571]		0	2724.42	3.924	2.11233e-16	9.92	39.7	155.6	104.8	13.57	3.14		52.6	45.6	38.4	42	177.2	171.5	164.1	172.1	115.7										44.2	35.7	30.3	32.5	154.5	150.3	164.1	165	9.2
FALSE	High	[R].ILNKPMNMQLLGDAQPH.[T]	1xTMTpro [K4]	1.25593e-07	7.90488e-05	1	1	2	P0A9P6	P0A9P6 [550-566]		0	2224.19	1.756	8.36104e-05	7.74	52.7	91.1	156.2	9.52	4.25	116.59	116	113.5	122.8	97.5	211.3	192	201.3	195.3	260.3		4609.2			105.4					97.5	88.8	97	75.4	184.3	168.2	201.3	187.2	20.7
FALSE	High	[R].LINKEDAVVVDLR.[Q]	1xTMTpro [K4]	2.82678e-05	7.90488e-05	1	1	2	P0AG27	P0AG27 [48-60]		0	1788.06	1.038	0.893364	12.37	107.5	111.6	80.9	8.94	3.13	111.11	160.4	174.2	150.8	184.8	173.6	173.4	181.2	168	125.8	702.2				95.3					134.9	136.3	119.1	142.9	151.4	151.9	181.2	161	10
FALSE	High	[N].IINGGEHADNNVDIQEFMIQPVGAKTVKEAIR.[M]	2xTMTpro [K25; K28]	3.07351e-05	7.90488e-05	1	1	2	P0A6P9	P0A6P9 [153-184]		0	4115.22	0.868	0.994886	6.61	107.9	96	96.1	4.99	3.9	5.11	47.2	49.5	47.2	52.4	42.2	40.5	43.8	44.1	41.5					44.6					39.7	38.7	37.3	40.5	36.8	35.5	43.8	42.3	3.3
FALSE	High	[R].IINGEVPEGLKGR.[R]	1xDeamidated [N3]; 1xTMTpro [K11]	8.86048e-05	7.90488e-05	1	1	4	P63284	P63284 [223-235]		0	1686.97	0.997	0.944817	9.66	69	68.3	162.7	10.18	4.34	74.25	339.8	393.6	326.3	399.4	346	383.9	365.3	359	349.6			1757.2	1794.9	423.8					285.7	308	257.7	308.8	301.7	336.4	365.3	344.1	27.8
FALSE	High	[R].IINGEVPEGLKGR.[R]	1xTMTpro [K11]	8.03828e-05	7.90488e-05	1	1	2	P63284	P63284 [223-235]		0	1685.99	0.825	0.990457	4.87	102.6	84.9	112.6	6.39	4.22	101.99	298.8	306.3	269.4	312.1	233.1	254.8	246	255.5	332			1684		304.2					251.2	239.7	212.8	241.3	203.3	223.3	246	244.9	26.4
FALSE	High	[R].IINEPTAAALAYGLDKGTGNR.[T]	1xTMTpro [K16]	9.49932e-08	7.90488e-05	1	1	6	P0A6Y8	P0A6Y8 [168-188]		0	2449.34	1.184	0.0910037	4.92	93.3	107.9	98.8	7.62	3.43	7.43	400.2	421.3	363.5	434	474.3	498	458.2	475.8	412.5					458.3					336.5	329.7	287.1	335.6	413.6	436.4	458.2	456.1	32.8
FALSE	High	[K].LINDVQDVLDEQLAGLAKAHPSLTLHQDPVYVTR.[A]	1xTMTpro [K18]	1.69565e-07	7.90488e-05	1	1	1	P76015	P76015 [4-37]		0	4073.2	0.76	0.577389	17.41	105.7	78.3	116.1	14.96	5.05	12.01	46.6	34.6	47.5	38.5	32.9	31.3	29.1	31.5	42.8					50.7					39.2	27.1	37.5	29.8	28.7	27.4	29.1	30.2	3.4
FALSE	High	[R].ILKAAHSFNLLDAR.[K]	1xTMTpro [K3]	3.24983e-05	7.90488e-05	1	1	2	P00960	P00960 [248-261]		0	1873.1	0.818	0.986398	5.96	107.6	87.9	104.5	3.56	5.1	93.39	212.8	202	213.1	220.4	169.5	178.7	165.4	185.1	110.7	702.2				206.8					178.9	158.1	168.3	170.4	147.8	156.6	165.4	177.4	8.8
FALSE	High	[R].LLSEQLGEGEIELR.[N]		1.51935e-05	7.90488e-05	1	1	2	P77739	P77739 [8-21]		0	1585.84
FALSE	High	[R].ILHSAETDDDLKSR.[H]	1xTMTpro [K12]	0.000154431	7.90488e-05	1	1	2	P09831	P09831 [406-419]		0	1904
FALSE	High	[R].ILHIQQQLAGEQVALSDEVNQSEQTTNFHNR.[A]		1.86538e-09	7.90488e-05	1	1	2	P77454	P77454 [139-169]		0	3547.75
FALSE	High	[R].IIDQEVKALIER.[N]	1xTMTpro [K7]	7.70961e-05	7.90488e-05	1	1	2	P0AAI3	P0AAI3 [544-555]		0	1731.03	1.439	0.00184088	5.7	83.3	121.6	95.1	6.21	1.65	82.68	272	287.4	267.1	306.1	395.5	409.1	409.8	407.2	319.4	1095.4				267.7					228.7	224.9	211	236.7	344.9	358.5	409.8	390.3	25.4
FALSE	High	[R].LIDQATAEIVETAKR.[T]	1xTMTpro [K14]	2.748e-06	7.90488e-05	1	1	3	P0A7R5	P0A7R5 [17-31]		0	1962.12	0.897	0.998691	12.33	86.8	77.8	135.3	10.02	6.51	20.55	595.5	492.5	594.6	508.8	496.2	476	489.9	550.7	740.7					652.9				1508.8	500.7	385.4	469.7	393.4	432.7	417.1	489.9	527.8	58.9
FALSE	High	[R].LIDNVSDTLILRPLISYDKEHIINLAR.[Q]	1xTMTpro [K19]	5.18404e-05	7.90488e-05	1	1	1	P77718	P77718 [303-329]		0	3438.96
FALSE	High	[K].LLDNAAADLAAISGQKPLITKAR.[K]	2xTMTpro [K16; K21]	8.26144e-08	7.90488e-05	1	1	1	P62399	P62399 [49-71]		0	2958.76	0.709	0.322715	22.56	80.7	56.1	163.2	23.26	9.14	47.85	145.9	87	131.9	101.3	89.3	72.2	77.5	83.3	93.1					164.2	1186.1				122.7	68.1	104.2	78.3	77.9	63.3	77.5	79.8	7.4
FALSE	High	[R].LLDLAAPDIIVR.[N]		0.000107644	7.90488e-05	1	1	2	P0A8T7	P0A8T7 [282-293]		0	1308.79
FALSE	High	[R].ILDKEGEQMLAAAGKNR.[I]	2xTMTpro [K4; K15]	5.79949e-06	7.90488e-05	1	1	2	P0A8I8	P0A8I8 [52-68]		0	2452.38	0.9	0.998691	12.66	115.7	99.8	84.5	16.06	5.49	14.2	94.3	126.1	96.6	126.4	93	104.8	94.1	96.3	72.9					89.2					79.3	98.7	76.3	97.7	81.1	91.8	94.1	92.3	5.8
FALSE	High	[A].LIDHLDTMAER.[A]		2.49329e-05	7.90488e-05	1	1	2	P0ABT2	P0ABT2 [73-83]		0	1313.65
FALSE	High	[R].LIDETGVTPVINQIELHPLMQQR.[Q]		9.3567e-09	7.90488e-05	1	1	1	Q46857	Q46857 [148-170]		0	2644.41
FALSE	High	[K].LIDDAVAWAKQQSNDR.[A]	1xTMTpro [K10]	0.000219799	7.90488e-05	1	1	2	P0A870	P0A870 [51-66]		0	2134.12	0.531	0.00246012	8.71	139.2	73.7	87.2	22.17	9.98	11.05	146.4	86.1	134.2	111.9	73.7	58.4	67.1	62.7	83					71					123.1	67.4	106	86.5	64.3	51.2	67.1	60.1	6.6
FALSE	High	[R].LIDCFPQAQWAKEVDVSDKEAR.[C]	1xCarbamidomethyl [C4]; 2xTMTpro [K12; K19]	4.17745e-06	7.90488e-05	1	1	1	P77182	P77182 [542-563]		0	3213.69	1.007	0.998691	5.81	36.5	37.7	225.9	10.04	3.3	137.12	51.7	48.3	40.5	46.6	49	49.5	49	46					2366.1	36.5					43.5	37.8	32	36	42.7	43.4	49	44.1
FALSE	High	[K].LLDAHKGQLPTR.[L]	1xTMTpro [K6]	0.000190095	7.90488e-05	1	1	2	P36683	P36683 [723-734]		0	1652.98	0.736	0.468379	13.13	123.6	91.8	84.7	10.31	3.1	1.76	163.9	131.4	156.1	138	112.3	109	104.1	109	101.9					99.4					137.8	102.8	123.3	106.7	97.9	95.5	104.1	104.5	8.1
FALSE	High	[R].IIAYGDADVMVAGGAEKASTPLGVGGFGAAR.[A]	1xTMTpro [K17]	8.67519e-08	7.90488e-05	1	1	4	P0AAI5	P0AAI5 [177-207]		0	3225.69	0.858	0.998691	0.98	98.7	84.8	116.5	1.07	1.42	130.59	145.7	146.2	148.9	145.5	124.6	124.1	128	126.3	88			1317.9		172.4					122.5	114.4	117.6	112.5	108.7	108.7	128	121.1	7
FALSE	High	[R].ILASDVVSPLDVPGFDNSAMDGYAVR.[L]		2.45759e-06	7.90488e-05	1	1	2	P12281	P12281 [39-64]		0	2708.32
FALSE	High	[R].LIDQGDDAIAEVLNLWPDADR.[Q]		1.43686e-05	7.90488e-05	1	1	1	P0A8X0	P0A8X0 [125-145]		0	2339.15
FALSE	High	[R].LLASAAQENEPFWR.[L]		2.37448e-05	7.90488e-05	1	1	2	P37095	P37095 [331-344]		0	1631.82
FALSE	High	[K].LLAQKLKDMALEDVLIITGELDENLFLAAR.[N]	2xTMTpro [K5; K7]	1.74366e-07	7.90488e-05	1	1	1	P60723	P60723 [133-162]		0	3964.27
FALSE	High	[R].IIAPEGSDNAFQTSNPKIFAGGDIVR.[G]	1xTMTpro [K17]	9.84811e-07	7.90488e-05	1	1	2	P09832	P09832 [422-447]		0	3021.6	0.903	0.998691	12.75	111.1	100.5	88.4	7.47	7.04	12.43	105.8	119.7	100.6	111.5	93.6	93.9	107.9	102.8	94.3					79.1					89	93.7	79.5	86.2	81.6	82.3	107.9	98.5	7.5
FALSE	High	[R].LIANIADWLELHPAEKR.[Q]	1xTMTpro [K16]	1.72145e-06	7.90488e-05	1	1	1	P17109	P17109 [326-342]		0	2293.3
FALSE	High	[R].ILAMLGDSVTTDHISPAGSIKPDSPAGR.[Y]	1xTMTpro [K21]	1.70554e-08	7.90488e-05	1	1	2	P25516	P25516 [664-691]		0	3110.65	0.851	0.997842	4.04	118.4	101.7	80	7.55	1.97	147.1	157.8	159.6	134.8	148.6	129.6	133.4	133.8	128.7	88				1713.4	103.4					132.7	124.9	106.5	114.9	113	116.9	133.8	123.4	7
FALSE	High	[R].IIAIDTNPKKFDLAR.[R]	2xTMTpro [K9; K10]	4.80158e-05	7.90488e-05	1	1	1	P25437	P25437 [214-228]		0	2323.4	0.879	0.998691	11.18	88	75.2	136.8	12.18	4.42	14.19	473	581.2	488.1	603.1	444.1	477.8	467.2	434.2	446.4					644.8	1255.9			1300.7	397.7	454.8	385.5	466.3	387.3	418.7	467.2	416.2	35.5
FALSE	High	[R].LLAIDRDPQAIAVAKTIDDPR.[F]	1xTMTpro [K15]	2.78763e-05	7.90488e-05	1	1	1	P60390	P60390 [51-71]		1	2595.48	0.888	0.998691	6.57	14	11.7	274.3	14.29	7.87	140.65	33.9	37.6	28.5	40	30	33.4	27.7	29.7	36.5								13405.7		28.5	29.4	22.5	30.9	26.2	29.3	27.7	28.5	2.9
FALSE	High	[H].ILAIAQAIAEER.[A]		3.84174e-05	7.90488e-05	1	1	2	P36938	P36938 [61-72]		0	1297.75
FALSE	High	[R].ILALAETNAELEKLDAEGR.[V]	1xTMTpro [K13]	1.10763e-07	7.90488e-05	1	1	1	P17854	P17854 [18-36]		0	2360.3	0.898	0.998691	9.88	109.2	99.2	91.6	9.96	5.78	43.25	123	150.2	126.5	145.6	113.2	119.1	127.5	127.7	83					156.1					103.4	117.5	99.9	112.6	98.7	104.4	127.5	122.4	6.6
FALSE	High	[R].LLAKQIDQPLHLGITEAGGAR.[S]	1xTMTpro [K4]	3.95057e-06	7.90488e-05	1	1	2	P62620	P62620 [194-214]		0	2505.45	1.329	0.210988	0.7	82	114.3	103.7	5.76	10.32		40.6	45.7	41.3	44.4	53.9	60.8	68.8	58.4	54.1										34.1	35.8	32.6	34.3	47	53.3	68.8	56	4.3
FALSE	High	[R].LIAGLETVDSGR.[I]		0.000135365	7.90488e-05	1	1	2	P69874	P69874 [62-73]		0	1230.67
FALSE	High	[R].IIAGEIQARPEQVDAAVR.[L]		2.29309e-05	7.90488e-05	1	1	2	P46837	P46837 [9-26]		0	1936.06
FALSE	High	[R].LLAEKGLPVTEVSDYTGFPEMMDGR.[V]	1xTMTpro [K5]	1.3876e-05	7.90488e-05	1	1	4	P15639	P15639 [43-67]		0	3059.54
FALSE	High	[R].LLAEHNLDASAIKGTGVGGR.[L]	1xTMTpro [K13]	2.02126e-06	7.90488e-05	1	1	3	P0AFG6	P0AFG6 [121-140]		0	2283.27	1.089	0.458331	2.03	70.8	77.9	151.3	5.83	1.34	46.61	333.5	354	309.2	346	366	378	374.2	373.5	523.1	702.2		2343		389.3				1352.7	280.4	277	244.2	267.5	319.2	331.2	374.2	358	41.6
FALSE	High	[R].ILAQSIEVYQR.[K]		9.63154e-05	7.90488e-05	1	1	2	P10408	P10408 [739-749]		0	1319.73
FALSE	High	[R].ILDVLIPPAKNNWGQTEQQQEPSAAR.[Q]	1xTMTpro [K10]	8.32894e-07	7.90488e-05	1	1	2	P0A6H5	P0A6H5 [131-156]		0	3207.71	1.036	0.964728	4.53	102.1	107.8	90.1	6.63	5.93		105	101.2	108.6	118	109.9	103.9	118.8	115.9	94.3										88.3	79.2	85.8	91.2	95.8	91	118.8	111.1	7.5
FALSE	High	[R].LIDYGFHAPTMSFPVAGTLMVEPTESESKVELDR.[F]	1xTMTpro [K29]	7.03597e-08	7.90488e-05	1	1	2	P33195	P33195 [837-870]		0	4071.04	0.809	0.843506	13.99	101.9	84.5	113.7	10.91	5.5		36.2	33.7	33.3	41.9	27.6	31.4	28.5	29.4	39										30.4	26.4	26.3	32.4	24.1	27.5	28.5	28.2	3.1
FALSE	High	[L].ILDYHVALDNAR.[E]		6.00058e-05	7.90488e-05	1	1	2	P0A7D4	P0A7D4 [107-118]		0	1399.73
FALSE	High	[K].IIGTGSYLPEQVR.[T]		0.000178615	7.90488e-05	1	1	1	P0A6R0	P0A6R0 [5-17]		0	1432.78
FALSE	High	[R].LLGSFNHGSMANAMPQALGAQATEPER.[Q]		3.13427e-07	7.90488e-05	1	1	2	P07003	P07003 [399-425]		0	2798.33
FALSE	High	[R].LLGSFNHGSMAN.[A]		0.000281747	7.90488e-05	1	1	2	P07003	P07003 [399-410]		0	1247.58
FALSE	High	[M].IIGNIHNLQPWLPQELR.[Q]		3.4358e-06	7.90488e-05	1	1	2	P0AF96	P0AF96 [2-18]		0	2041.13
FALSE	High	[R].ILGILASKSR.[R]	1xTMTpro [K8]	0.000129844	7.90488e-05	1	1	2	P0AEZ3	P0AEZ3 [156-165]		0	1361.88	0.952	0.998691	1.31	79.3	76.8	143.8	4.73	3.59	18.24	324.2	325.2	300.3	336.4	307.9	305.3	329.3	321.3	402.4					395.4	1116.4			676.4	272.6	254.5	237.2	260.1	268.5	267.5	329.3	308	32
FALSE	High	[K].ILGLEIGADDYITKPFNPR.[E]	1xTMTpro [K14]	2.83913e-08	7.90488e-05	1	1	2	P0A9Q1	P0A9Q1 [90-108]		0	2436.35	0.738	0.581418	8.19	64	46.5	189.5	12.8	2.44	102.57	237.6	203.7	263.6	203.7	167	158.1	159.8	159.9	220.1	898.8			2610.8	225.1				988.5	199.8	159.4	208.2	157.5	145.6	138.5	159.8	153.3	17.5
FALSE	High	[R].LLGLEIGADDYICKPYSPR.[E]	1xCarbamidomethyl [C13]; 1xTMTpro [K14]	4.99763e-08	7.90488e-05	1	1	1	P69228	P69228 [97-115]		0	2484.31	1.091	0.743937	7.92	102.5	106.7	90.8	9.08	5.72	155.89	79.8	85	69.9	85.6	91.5	88.2	80.5	83.4	72.9				1958.1	66.9					67.1	66.5	55.2	66.2	79.8	77.3	80.5	79.9	5.8
FALSE	High	[R].LIGHHIADEQVTDILR.[R]		1.73351e-06	7.90488e-05	1	1	2	P07395	P07395 [416-431]		0	1829.99
FALSE	High	[R].ILFYTGVNHKIGEVHDGAATMDWMEQEQER.[G]	1xTMTpro [K10]	1.52706e-07	7.90488e-05	1	1	6	P0A6M8	P0A6M8 [30-59]		0	3808.84	0.938	0.998691	2.14	51.5	49.6	198.9	4.37	3	98.76	162.6	179.3	165.2	167.6	164.7	164.1	155.6	156.6	105.6			1903.7	2121.3	217					136.7	140.3	130.5	129.6	143.6	143.8	155.6	150.1	8.4
FALSE	High	[R].IIFTSSTSVYGDAQGTVKETTPR.[N]	1xTMTpro [K18]	9.68906e-09	7.90488e-05	1	1	2	P0AD12	P0AD12 [107-129]		0	2762.45	0.889	0.998691	6.42	113.7	102.4	83.9	4.92	3.44	12.37	42	43.6	40.8	45.7	38.5	37.5	40.7	38.5	28.9					34.5					35.3	34.1	32.2	35.3	33.6	32.9	40.7	36.9	2.3
FALSE	High	[R].ILFLEGLPNLQDLGKLNIGEDVEEMLR.[S]	1xTMTpro [K15]	1.14697e-07	7.90488e-05	1	1	2	P0ABD3	P0ABD3 [62-88]		0	3372.84	0.825	0.975128	1.39	127.6	104.8	67.6	1.31	2.71	35.45	170.4	174.7	175.1	175.1	140	142.2	149	145.2	71.7					119.6					143.3	136.7	138.3	135.4	122.1	124.6	149	139.2	5.7
FALSE	High	[K].ILFENLTPLHANSR.[L]		2.56382e-05	7.90488e-05	1	1	2	P0AG30	P0AG30 [131-144]		0	1624.88
FALSE	High	[R].IIFAGTPDFAAR.[H]		0.000346264	7.90488e-05	1	1	2	P23882	P23882 [7-18]		0	1278.68
FALSE	High	[R].ILEYLAVQSR.[V]		0.000428114	7.90488e-05	1	1	2	P0A9M0	P0A9M0 [334-343]		0	1191.67
FALSE	High	[K].ILEVLQEPDNHHVSAEDLYKR.[L]	1xTMTpro [K20]	4.60136e-07	7.90488e-05	1	1	2	P0A9A9	P0A9A9 [22-42]		0	2809.48	0.521	0.000337246	27.04	139.9	68.7	91.4	27.77	15.7	55.8	247	141.6	255	169.2	113.1	84	89.1	113.9	88					202.8					207.7	110.8	201.4	130.8	98.6	73.6	89.1	109.2	7
FALSE	High	[R].ILESMAQVKTR.[K]	1xTMTpro [K9]	5.59688e-05	7.90488e-05	1	1	2	P39286	P39286 [332-342]		0	1579.92	0.909	0.998691	3.35	103.5	93.8	102.7	5.27	1.46	141.62	243.9	267.2	236.4	250.8	221	224.1	224.2	228.9	140.8			2782.3		245.3					205.1	209.1	186.7	193.9	192.7	196.4	224.2	219.4	11.2
FALSE	High	[R].IIEPAVNPALIGAVKVPDGTVDPFR.[L]	1xTMTpro [K15]	4.32115e-07	7.90488e-05	1	1	3	P0A9C0	P0A9C0 [128-152]		0	2892.65	0.833	0.98416	16.35	107.7	89.7	102.6	9.72	3.34	19.47	108.6	126.1	104.4	125.6	99.3	93.6	100.4	95.3	96.8					127.7					91.3	98.7	82.5	97.1	86.6	82	100.4	91.3	7.7
FALSE	High	[R].ILEIEGLPDLKVEQAFELTDASAER.[S]	1xTMTpro [K11]	3.78438e-07	7.90488e-05	1	1	4	P36683	P36683 [578-602]		0	3090.65	0.892	0.998691	7.31	115.8	102.8	81.4	9.7	3.1	11.39	166.7	201.7	166.6	190.6	153.3	157	159.5	165.1	135.8					115.6					140.2	157.8	131.6	147.4	133.7	137.6	159.5	158.2	10.8
FALSE	High	[K].ILELAGFLDSYIPEPER.[A]		7.93955e-06	7.90488e-05	2	2	3	P0CE48; P0CE47	P0CE48 [189-205]; P0CE47 [189-205]		0	1962.02
FALSE	High	[K].LIEKQLSFFWRPEEVDVSR.[D]	1xTMTpro [K4]	5.14805e-05	7.90488e-05	1	1	1	P69924	P69924 [40-58]		0	2682.46
FALSE	High	[R].LIEKIAELVKEKR.[V]	3xTMTpro [K4; K10; K12]	2.76725e-06	7.90488e-05	1	1	2	P0AES4	P0AES4 [273-285]		0	2481.59	0.961	0.997599	28.87	77.1	75.5	147.3	23.68	3.9	35.58	275.8	428.2	273.1	400.3	309	320.2	338.3	330.2	386.1					490.7	1744.3				231.9	335.1	215.7	309.5	269.5	280.6	338.3	316.5	30.7
FALSE	High	[R].ILEHVCPQIPADKPR.[Y]	1xCarbamidomethyl [C6]; 1xTMTpro [K13]	1.63935e-06	7.90488e-05	1	1	1	P0A847	P0A847 [227-241]		0	2077.15	0.879	0.998691	8.93	78.1	70.5	151.4	6	5.95	141.49	110	111.7	101.2	117	91.5	103.9	103.4	96.8	104.4				2284.5	214.9					92.5	87.4	79.9	90.5	79.8	91	103.4	92.8	8.3
FALSE	High	[R].IIEFNQNPLYSDHSR.[L]		5.40531e-05	7.90488e-05	1	1	2	P27306	P27306 [63-77]		0	1832.89
FALSE	High	[R].LLEEMEWYDNYLNMGKTDR.[S]	1xTMTpro [K16]	0.000111449	7.90488e-05	1	1	2	P39829	P39829 [345-363]		0	2724.3
FALSE	High	[R].LLEELGQVEKAVLR.[I]	1xTMTpro [K10]	7.10063e-06	7.90488e-05	1	1	2	P0A780	P0A780 [73-86]		0	1901.14	1.043	0.974391	6.57	122.1	124.6	53.4	7.87	3.78	28.81	81.7	92.9	89.5	98.8	91.8	95.9	94.3	87.8	49					32.4					68.7	72.7	70.7	76.4	80.1	84	94.3	84.2	3.9
FALSE	High	[R].LLEELGAITTDEQASAYKLTPLGR.[Q]	1xTMTpro [K18]	4.54245e-06	7.90488e-05	1	1	2	P43329	P43329 [468-491]		0	2893.58
FALSE	High	[R].LIEEEALKENTQEVHAIVPVPIASY.[L]	1xTMTpro [K8]	3.43626e-05	7.90488e-05	1	1	1	P21513	P21513 [426-450]		0	3096.68
FALSE	High	[R].LLEAKNSTAMLTTFNEVNMKPIMDLR.[K]	2xTMTpro [K5; K20]	6.1476e-10	7.90488e-05	1	1	2	P0AFG6	P0AFG6 [192-217]		0	3588.94	1.188	0.159618	6.33	72.9	87.6	139.5	8.57	1.32	117.76	282.2	313.3	256.9	301.9	347.6	354.1	355.2	346	372.2				3426.7	375.1	837.3				237.3	245.2	202.9	233.4	303.1	310.3	355.2	331.6	29.6
FALSE	High	[R].ILEAEAVAMLGGYIKGAR.[K]	1xTMTpro [K15]	6.78669e-09	7.90488e-05	1	1	4	WP_007220845.1	WP_007220845.1 [399-416]		0	2166.23	22.548	2.11233e-16	38.29	10.4	234.4	55.2	62.55	3.24	130.82	113.2	41.4	32.8	47.9	995.3	1002.8	1066.4	1004.5	1197.2					46.6					95.2	32.4	25.9	37	868	878.7	1066.4	962.8	95.2
FALSE	High	[R].LIHIWSVPVEYLTR.[K]		0.000179856	7.90488e-05	1	1	2	P11350	P11350 [203-216]		0	1725.97
FALSE	High	[K].LIAEAMDKVGKEGVITVEDGTGLQDELDVVEGMQFDR.[G]	2xTMTpro [K8; K11]	0.000275986	7.90488e-05	1	1	7	P0A6F5	P0A6F5 [161-197]		0	4615.38
FALSE	High	[R].IISESGTAAGVR.[R]		0.00032552	7.90488e-05	1	1	2	P00957	P00957 [682-693]		0	1160.63
FALSE	High	[R].LLSKMPTMAAMCYKY.[S]	1xCarbamidomethyl [C12]; 2xTMTpro [K4; K14]	2.56382e-05	7.90488e-05	1	1	2	P0ABH7	P0ABH7 [165-179]		0	2416.28	1.023	0.956095	7.65	90.8	97.5	111.7	8.2	8.12	137.52	154.8	188	164.7	170.6	153	179.3	183.2	180.7	206.2				2039.7	119.6					130.2	147.1	130.1	131.9	133.4	157.1	183.2	173.2	16.4
FALSE	High	[K].LNIGEDVEEMLR.[S]		0.000227522	7.90488e-05	1	1	2	P0ABD3	P0ABD3 [77-88]		0	1417.7
FALSE	High	[R].LNLEYTVMSKR.[K]	1xTMTpro [K10]	2.27715e-05	7.90488e-05	1	1	2	P00962	P00962 [262-272]		0	1657.93	0.856	0.998691	3.72	115.1	96.3	88.6	2.27	4.34	7.41	248.3	260.3	259.7	260	216	219	207.1	230	189.9					210.9					208.8	203.7	205.1	201	188.4	191.9	207.1	220.5	15.1
FALSE	High	[K].LNLEGLEHIAAFMQR.[M]		8.55765e-05	7.90488e-05	1	1	2	P0A9D2	P0A9D2 [170-184]		0	1741.91
FALSE	High	[R].INLAYTKVTSPISGR.[I]	1xTMTpro [K7]	2.82678e-05	7.90488e-05	1	1	2	P0AE06	P0AE06 [169-183]		0	1924.12	1.478	0.00833024	7.4	82.4	124.4	93.2	10.78	8.91	70.62	130.9	132.1	103.6	123.8	181.9	203	212.4	176	249					83.1					110.1	103.4	81.8	95.7	158.6	177.9	212.4	168.7	19.8
FALSE	High	[R].LNKYISESGICSR.[R]	1xCarbamidomethyl [C11]; 1xTMTpro [K3]	4.1769e-05	7.90488e-05	1	1	2	P32684	P32684 [9-21]		0	1830.97	1.678	0.00513993	0.14	78.3	132.4	89.2	6.71	7.51	13.57	44.6	45.4	39.1	41.6	77.2	76	65.6	69.9	54.1					44.6					37.5	35.5	30.9	32.2	67.3	66.6	65.6	67	4.3
FALSE	High	[R].LNKGQMSAPVHSSFGWHLIELLDTR.[N]	1xTMTpro [K3]	1.75179e-09	7.90488e-05	1	1	2	P0ABZ6	P0ABZ6 [360-384]		0	3140.66	0.949	0.998691	5.66	102.5	95.5	102	8.85	6.6	28.02	111.8	121.7	98.2	107.5	98.3	111.3	96.8	106.1	133.3					89.2					94	95.2	77.6	83.1	85.7	97.5	96.8	101.7	10.6
FALSE	High	[R].LNKELVHNVALR.[V]	1xTMTpro [K3]	0.000264811	7.90488e-05	1	1	2	P0DTT0	P0DTT0 [335-346]		0	1710.03	0.88	0.998691	5.76	95.8	84.8	119.4	5.61	2.69	42.39	324.2	327.7	320.8	361.2	288.2	285.6	303	289	274.1					298.1	1116.4				272.6	256.4	253.4	279.3	251.3	250.3	303	277	21.8
FALSE	High	[F].INKEGTRPAVVIPTNEELVIAQDASR.[L]	1xTMTpro [K3]	3.84179e-06	7.90488e-05	1	1	1	P0A6A3	P0A6A3 [372-397]		0	3124.73
FALSE	High	[K].INKAQALWTR.[N]	1xTMTpro [K3]	0.000422306	7.90488e-05	1	1	2	P0A6Z3	P0A6Z3 [227-236]		0	1504.89	0.723	0.422324	47.21	109.8	82.1	108.1	25.22	16.29		44.6	27.1	37.6	27	22.8	25	21.3	30.6	31.4										37.5	21.2	29.7	20.9	19.9	21.9	21.3	29.3	2.5
FALSE	High	[R].INKALDFIAER.[E]	1xTMTpro [K3]	7.98255e-05	7.90488e-05	1	1	2	P04805	P04805 [457-467]		0	1593.93	0.826	0.981894	7.22	108.5	92.2	99.2	8.13	4.94	22.62	133.1	154.6	129.3	143.4	111	117.4	125.2	117.4	148.4					107.5					111.9	121	102.1	110.9	96.8	102.9	125.2	112.5	11.8
FALSE	High	[R].INHGDNPLDASTVHPEAYPVVER.[I]		1.48501e-07	7.90488e-05	1	1	2	P46837	P46837 [556-578]		0	2530.23
FALSE	High	[K].INGQVITIKGKNGELTR.[T]	1xDeamidated [N]; 2xTMTpro [K9; K11]	1.44692e-05	7.90488e-05	1	1	3	P0AG55	P0AG55 [19-35]		0	2450.46	0.704	0.279335	13.89	103.6	73.4	123	24.7	11.45	21.82	296.4	206.9	356	230.7	200.1	152	180.6	189.9	134.6					265.6	976.8				249.2	161.9	281.2	178.4	174.5	133.2	180.6	182	10.7
FALSE	High	[K].INGQVITIKGKNGELTR.[T]	2xTMTpro [K9; K11]	3.20415e-06	7.90488e-05	1	1	1	P0AG55	P0AG55 [19-35]		0	2449.47	0.642	0.0537014	22.14	136.3	83.1	80.6	34.18	20.14	36.65	136.3	77.2	146.7	77.2	83	52.3	59.6	65.6	46.5					79.1					114.6	60.4	115.9	59.7	72.4	45.8	59.6	62.9	3.7
FALSE	High	[R].INIIDTPGHVDFTIEVER.[S]		2.3733e-06	7.90488e-05	1	1	11	P0A6M8	P0A6M8 [84-101]		0	2068.07
FALSE	High	[R].LNFSHGDYAEHGQR.[I]	1xTMTpro [N-Term]	1.2153e-05	7.90488e-05	1	1	1	P0AD61	P0AD61 [33-46]		0	1934.94
FALSE	High	[C].LNEVAQPGVHETLDELTTR.[L]		7.04271e-05	7.90488e-05	1	1	1	P23893	P23893 [312-330]		0	2122.08
FALSE	High	[R].LNEMGIVLEDGPQGTTWR.[R]		1.31226e-05	7.90488e-05	1	1	2	P21888	P21888 [442-459]		0	2015.99
FALSE	High	[R].LNELGYDCHDETNNPAFR.[F]	1xCarbamidomethyl [C8]	5.6339e-07	7.90488e-05	1	1	2	P04968	P04968 [492-509]		0	2164.94
FALSE	High	[R].LNELGASSINFVVR.[V]		4.44728e-05	7.90488e-05	1	1	2	P0C0S1	P0C0S1 [225-238]		0	1518.83
FALSE	High	[R].LNEGLVITQGFIGSENKGR.[T]	1xTMTpro [K17]	2.87905e-08	7.90488e-05	1	1	1	P08660	P08660 [174-192]		0	2336.29	1.079	0.865403	7.58	82.9	87.5	129.7	14.71	5.78	11.16	84.3	100.8	81.4	110.7	96.9	104.9	91.1	97.8	133.3					156.1					70.9	78.9	64.3	85.6	84.5	91.9	91.1	93.7	10.6
FALSE	High	[R].LNEDGKTVAAMDVLAPGIGEIIGGSQR.[E]	1xTMTpro [K6]	1.1403e-06	7.90488e-05	1	1	4	P0A8M0	P0A8M0 [370-396]		0	3015.61	0.935	0.998691	5.15	98.2	92.8	109	8.4	6.89	7.27	79.7	86.4	94.6	95.6	75.1	86.6	87.8	84.2	105.6					95.3					67	67.6	74.7	73.9	65.5	75.9	87.8	80.7	8.4
FALSE	High	[R].LNEAYSGLPVAEVTPR.[E]		0.000212335	7.90488e-05	1	1	2	P28629	P28629 [651-666]		0	1715.9
FALSE	High	[R].LNEAEQVLDMFGDHFGLNIVHVPAEDR.[F]		6.66122e-05	7.90488e-05	1	1	2	P04079	P04079 [267-293]		0	3065.48
FALSE	High	[R].LNDVEYHESIDEMKHADR.[Y]	1xTMTpro [K14]	2.70687e-07	7.90488e-05	1	1	2	P0ABD3	P0ABD3 [40-57]		0	2505.2	0.872	0.998691	1.31	102.7	87.7	109.6	5.46	4.82	64.81	231	256.4	227.1	236.7	202.2	186.5	197.3	209.3	178.6	589.8				249.4					194.2	200.6	179.4	183	176.3	163.4	197.3	200.6	14.2
FALSE	High	[R].INDNQVIEGAESR.[Y]		2.65481e-05	7.90488e-05	1	1	2	P0A9D8	P0A9D8 [69-81]		0	1444.7
FALSE	High	[K].INALETVTIASKAGDEGKLFGSIGTR.[D]	2xTMTpro [K12; K18]	5.1034e-08	7.90488e-05	1	1	3	P0A7R1	P0A7R1 [72-97]		0	3256.84	1.061	0.992241	30.31	82.1	87.1	130.7	23.84	8.04	21.4	56.4	40	63.2	39.6	53.3	47.6	46	54	88					64.9					47.4	31.3	49.9	30.6	46.5	41.7	46	51.8	7
FALSE	High	[R].INAEDPNTFLPSPGKITR.[F]	1xTMTpro [K15]	7.1932e-07	7.90488e-05	1	1	2	P24182	P24182 [339-356]		0	2274.24	2.501	1.82148e-14	2.01	51.8	130.9	117.3	8.47	2.43	111.38	138.4	141.5	116.9	138	337.5	353.1	356.5	345.7	313.1	1151.6				66.9					116.4	110.7	92.3	106.7	294.3	309.4	356.5	331.4	24.9
FALSE	High	[R].LNADDDVSEIFKNGR.[A]	1xTMTpro [K12]	4.76991e-06	7.90488e-05	1	1	1	P28903	P28903 [470-484]		0	1997.03	0.918	0.998691	4.75	106	100	94	15.14	7.87		45.9	52.9	36.3	47.7	42.1	48.6	46.3	41.2	41.5										38.6	41.4	28.7	36.9	36.7	42.6	46.3	39.5	3.3
FALSE	High	[R].LNFSHGDYAEHGQR.[I]		1.08592e-06	7.90488e-05	1	1	2	P0AD61	P0AD61 [33-46]		0	1630.74
FALSE	High	[R].INNAGAANAMNLCCTALLASR.[Q]	2xCarbamidomethyl [C13; C14]	2.61803e-05	7.90488e-05	1	1	1	P0A7A7	P0A7A7 [516-536]		0	2206.05
FALSE	High	[K].LNPADAAKLGVNAGTR.[V]	1xTMTpro [K8]	0.000110678	7.90488e-05	1	1	2	P33602	P33602 [842-857]		0	1872.06	0.905	0.998691	29.31	109.1	86.3	104.6	35.99	15.74	3.94	102.9	49.7	112.3	65.8	77.1	55.3	58.9	72	76.7					81.1					86.5	38.9	88.7	50.9	67.2	48.5	58.9	69	6.1
FALSE	High	[R].INPQDKMCGNGKMEKHILR.[E]	1xCarbamidomethyl [C8]; 3xTMTpro [K6; K12; K15]	1.26726e-05	7.90488e-05	1	1	1	P22106	P22106 [416-434]		0	3181.76	0.974	0.998691	16.12	93	89	117.9	17.98	6.91	152.46	119.2	169.3	119.6	154.6	129.1	148.4	130.3	130	153.4				3753.1	172.4					100.2	132.5	94.5	119.5	112.6	130	130.3	124.6	12.2
FALSE	High	[K].IPFIETVKMLDAR.[I]	1xTMTpro [K8]	7.55033e-05	7.90488e-05	1	1	2	P0ABC3	P0ABC3 [56-68]		0	1837.06
FALSE	High	[K].IPFGPVQDGDGNR.[E]		2.54601e-05	7.90488e-05	1	1	4	WP_007220849.1	WP_007220849.1 [994-1006]		0	1371.67
FALSE	High	[R].LPENLKPKDITER.[A]	2xTMTpro [K6; K8]	0.000126289	7.90488e-05	1	1	2	P0A6V8	P0A6V8 [209-221]		0	2161.28	0.923	0.998691	19.8	103	94.7	102.3	18.58	11.28	35.76	139.5	203.8	144.8	185.5	141.5	171.2	160.7	134	125.8					210.9					117.3	159.5	114.4	143.4	123.4	150	160.7	128.4	10
FALSE	High	[K].IPELEKQLEAATQLEGKTMR.[L]	2xTMTpro [K6; K17]	0.000156587	7.90488e-05	1	1	1	P63284	P63284 [506-525]		0	2893.63	0.634	0.126918	12.69	106.5	71.9	121.6	15.89	22.16		38.8	26.6	36.2	32.2	25.3	14.6	22.3	23.8	39										32.6	20.8	28.6	24.9	22.1	12.8	22.3	22.8	3.1
FALSE	High	[R].IPEKSVSQSDR.[D]	1xTMTpro [K4]	0.000405341	7.90488e-05	1	1	2	P0ABH9	P0ABH9 [436-446]		0	1549.85	1.322	0.200025	8.85	96.7	127.5	75.7	9.18	5.88		48.9	50.7	48.6	58.7	69.3	64	67.3	60.5	39										41.1	39.7	38.4	45.4	60.4	56.1	67.3	58	3.1
FALSE	High	[R].LPEAGEDLELKMGENWR.[R]	1xTMTpro [K11]	2.16496e-07	7.90488e-05	1	1	4	P0ADE8	P0ADE8 [258-274]		0	2291.17	0.945	0.998691	8.76	102.4	89.8	107.9	11.76	8.44	18.04	182.2	183.8	142.4	160.4	148.8	175.9	150.3	149.5	158.5					204.8					153.2	143.8	112.5	124	129.8	154.1	150.3	143.3	12.6
FALSE	High	[R].LPDWDAKIANLSGGER.[R]	1xTMTpro [K7]	1.89942e-05	7.90488e-05	1	1	2	P0A9W3	P0A9W3 [153-168]		0	2046.09	0.925	0.998691	6.11	75.9	70.9	153.2	6.49	2.62	89.72	281	309.9	270.3	304.8	270.6	275.3	286.2	271.2	294.3				2447.6	413.6	1186.1			780.4	236.3	242.5	213.5	235.7	236	241.2	286.2	259.9	23.4
FALSE	High	[R].LPDQPLAGKPVLIQTSSMGVIGGAR.[C]	1xTMTpro [K9]	3.26834e-07	7.90488e-05	1	1	3	P0AGE6	P0AGE6 [101-125]		0	2809.59
FALSE	High	[R].IPAWYDEAGNVYVGR.[N]		6.29967e-07	7.90488e-05	1	1	2	P07118	P07118 [435-449]		0	1709.83
FALSE	High	[R].LPATDGQVKFPAWSPYL.[-]	1xTMTpro [K9]	0.000207977	7.90488e-05	1	1	2	P0A855	P0A855 [414-430]		0	2194.19	1.044	0.853718	2.07	97.8	106.6	95.6	5.41	6.43	1.68	184	196.3	174	177.2	187.9	206.2	208.7	183.7	178.6					174.4					154.7	153.6	137.4	137	163.9	180.7	208.7	176.1	14.2
FALSE	High	[R].LPASILVHENSYQPLDKGALAQYDEQLAEYYLTR.[G]	1xDeamidated [N10]; 1xTMTpro [K17]	2.18259e-06	7.90488e-05	1	1	2	P17117	P17117 [170-203]		0	4214.16	0.955	0.998691	9.91	97.8	94.7	107.5	5.79	12.9	12.53	32.1	36.5	32.9	34.7	32.5	33	40.7	30.8	34					40.6					27	28.6	26	26.8	28.3	28.9	40.7	29.5	2.7
FALSE	High	[R].LPALSLGLWHNFGHVNALESQR.[A]		5.95058e-08	7.90488e-05	1	1	2	Q46851	Q46851 [25-46]		0	2459.29
FALSE	High	[R].LPALSLGLWHNFGHVN.[A]		1.05698e-05	7.90488e-05	1	1	2	Q46851	Q46851 [25-40]		0	1774.94
FALSE	High	[R].LPALSLGLWHNFGH.[V]		7.60635e-07	7.90488e-05	1	1	2	Q46851	Q46851 [25-38]		0	1561.83
FALSE	High	[R].LPALSLGLWH.[N]		0.000336889	7.90488e-05	1	1	2	Q46851	Q46851 [25-34]		0	1106.64
FALSE	High	[R].IPALIESGELESTIGLPMNKETSHVMLCGNPQMVR.[D]	1xCarbamidomethyl [C28]; 1xTMTpro [K20]	1.57947e-08	7.90488e-05	1	1	1	P28861	P28861 [185-219]		0	4156.12	0.853	0.983024	5.73	162.8	137.2		9.92	3.24		24.6	29.5	30	31	23.9	25.8	25	25.1											20.7	23.1	23.7	24	20.8	22.6	25	24.1
FALSE	High	[R].LPALFCFPQILQHR.[L]	1xCarbamidomethyl [C6]	1.5407e-05	7.90488e-05	1	1	1	P21170	P21170 [86-99]		0	1739.94
FALSE	High	[R].LPAALEKVGMKVTDSTR.[S]	2xTMTpro [K7; K11]	1.04233e-05	7.90488e-05	1	1	2	P0A903	P0A903 [255-271]		0	2424.41	2.127	3.17384e-09	6.05	59.3	126.6	114.2	6.09	3.7	141.75	133.3	142.4	131.7	149.9	282	304.6	301.3	287.3	265.3	1264				87.2		5072			112.1	111.4	104	115.9	245.9	266.9	301.3	275.4	21.1
FALSE	High	[R].LPAAEIDPTYR.[R]		0.000177382	7.90488e-05	1	1	2	P08194	P08194 [14-24]		0	1245.65
FALSE	High	[R].LNVVDCGDLVYAFGDAR.[E]	1xCarbamidomethyl [C6]	6.43961e-06	7.90488e-05	1	1	3	P60651	P60651 [83-99]		0	1883.9
FALSE	High	[H].INVGDVLVTTASVR.[L]		0.000348647	7.90488e-05	1	1	3	P12758	P12758 [102-115]		0	1443.82
FALSE	High	[Y].INTIPVEEQPEYPGNLELER.[R]		3.41238e-05	7.90488e-05	1	1	2	P0AFG8	P0AFG8 [61-80]		0	2340.17
FALSE	High	[K].INTGVGFFDHMLDQIATHGGFR.[M]		8.10754e-06	7.90488e-05	1	1	1	P06987	P06987 [194-215]		0	2433.18
FALSE	High	[K].LNTEETVQEWVDKIR.[K]	1xTMTpro [K13]	2.21078e-07	7.90488e-05	1	1	2	P0AGJ9	P0AGJ9 [91-105]		0	2164.16	0.566	0.0180753	20.43	125.5	73.7	100.7	26.29	12.99	4.68	162	111.7	182.7	108	89.2	64.9	76.8	81.3	104.4					111.5					136.2	87.4	144.3	83.5	77.8	56.9	76.8	77.9	8.3
FALSE	High	[R].LNSQQPEVAEQLWKDAAADLQKR.[Y]	2xTMTpro [K14; K22]	4.59602e-08	7.90488e-05	1	1	2	P52647	P52647 [1135-1157]		0	3246.77	0.929	0.998691	15.21	113.3	103	83.7	12.99	4.35	6.16	145.5	164.5	125.7	168.4	139.4	148.1	141.9	133.3	119.5					109.5					122.3	128.7	99.3	130.2	121.6	129.8	141.9	127.8	9.5
FALSE	High	[R].INSLAMPVKNEVCDTR.[T]	1xCarbamidomethyl [C13]; 1xTMTpro [K9]	3.736e-06	7.90488e-05	1	1	2	P77689	P77689 [270-285]		0	2151.12	0.977	0.997599	5.03	109.3	106.6	84.1	5.07	3.4	121.04	189.7	199.6	179.1	199.4	185.1	195.1	194.5	182.6	149.6	1095.4				125.7					159.5	156.2	141.5	154.2	161.4	171	194.5	175	11.9
FALSE	High	[R].INSAKDDAAGQAIANR.[F]	1xTMTpro [K5]	6.17008e-05	7.90488e-05	1	1	1	P04949	P04949 [38-53]		0	1919.03
FALSE	High	[R].LNPTHPNIDYVMYMR.[G]		0.000370835	7.90488e-05	1	1	2	P0AC02	P0AC02 [98-112]		0	1863.89
FALSE	High	[L].INPTDSDAVGNAVKMANQANIPVITLDR.[Q]	1xTMTpro [K14]	4.57299e-05	7.90488e-05	1	1	2	P02925	P02925 [88-115]		0	3241.72
FALSE	High	[R].IMTMAVEDHQPPLVR.[G]		2.82581e-06	7.90488e-05	1	1	2	P0A6P5	P0A6P5 [387-401]		0	1736.88
FALSE	High	[M].LLSGENFGDKNSPQVSYLR.[S]	1xTMTpro [K10]	9.84811e-07	7.90488e-05	1	1	2	P28629	P28629 [704-722]		0	2428.28	0.938	0.998691	6.66	112.4	104.1	83.5	4.73	2.83	44.9	250.3	280.9	269.8	268.8	251.4	241.1	247.1	257.9	277.9					144					210.5	219.8	213.1	207.8	219.2	211.3	247.1	247.2	22.1
FALSE	High	[G].LMTGQPVSQQQSTR.[S]	1xTMTpro [N-Term]	7.88433e-06	7.90488e-05	1	1	3	P64429	P64429 [57-70]		0	1864.99	0.823	0.941243	18.13	106.6	88.2	105.1	9.54	10.54		64	75.4	63.6	61.4	49.1	49.6	56.1	61	62.9										53.8	59	50.2	47.5	42.8	43.5	56.1	58.5	5
FALSE	High	[R].LMSVGLIAQQLHWVDR.[E]		2.32411e-06	7.90488e-05	1	1	2	P25745	P25745 [282-297]		0	1866.01
FALSE	High	[R].LLVVCGPCSIHDPETALEYAR.[R]	2xCarbamidomethyl [C5; C8]	1.22381e-05	7.90488e-05	1	1	1	P00888	P00888 [55-75]		0	2400.17
FALSE	High	[R].ILVTGVASKLSIAYGIAQAMHR.[E]	1xTMTpro [K9]	2.92293e-07	7.90488e-05	1	1	4	P0AEK4	P0AEK4 [9-30]		0	2603.5
FALSE	High	[K].LLVSELSGVEPKMLR.[T]	1xTMTpro [K12]	1.4071e-05	7.90488e-05	1	1	1	P00957	P00957 [773-787]		0	1975.16	0.69	0.228985	19.66	113.9	82.3	103.8	20.37	10.52	18.46	173.6	119.2	173.2	123.8	110.8	89	101	112.8	117					152.1					146	93.3	136.8	95.7	96.6	78	101	108.1	9.3
FALSE	High	[R].LLVPPAWQNNPDMDPELR.[A]		1.44692e-05	7.90488e-05	1	1	3	P09831	P09831 [303-320]		0	2105.05
FALSE	High	[R].LLVNTGSLAESTQQSGYSHAIPR.[I]		1.49367e-08	7.90488e-05	1	1	2	P37648	P37648 [61-83]		0	2429.24
FALSE	High	[R].ILVMSNGLVSGIVDTKTTTQNEILR.[L]	1xTMTpro [K16]	1.57329e-05	7.90488e-05	1	1	2	P0AAG8	P0AAG8 [476-500]		0	3006.68
FALSE	High	[R].LIVIKQPIGVTAAITPWNFPAAMITR.[K]	1xTMTpro [K5]	7.85826e-09	7.90488e-05	1	1	1	P25526	P25526 [140-165]		0	3125.82	1.032	0.998691	7.43	102	106.3	91.7	10.09	12.93		47	57	46.5	47.7	47.2	60.4	51.5	45.6						42.6					39.5	44.6	36.7	36.9	41.2	52.9	51.5	43.7
FALSE	High	[Q].LLVLECVPVELAKR.[I]	1xCarbamidomethyl [C6]; 1xTMTpro [K13]	1.62915e-05	7.90488e-05	1	1	2	P31057	P31057 [177-190]		0	1943.17	0.819	0.890973	21.74	165.1	134.9		13.01	20.04		34	28	27.1	34.9	32.2	19.7	25.7	24.7											28.6	21.9	21.4	27	28.1	17.3	25.7	23.7
FALSE	High	[R].IIVIDVSENR.[D]		0.000389042	7.90488e-05	1	1	2	P0A6K3	P0A6K3 [58-67]		0	1157.65
FALSE	High	[Y].IIVFLNKCDMVDDEELLELVEMEVR.[E]	1xCarbamidomethyl [C8]; 1xTMTpro [K7]	2.48935e-07	7.90488e-05	2	2	12	P0CE48; P0CE47	P0CE48 [131-155]; P0CE47 [131-155]		0	3355.72	0.78	0.747173	14.45	123.1	93.4	83.5	14.92	9.21	35.81	58.4	75.5	57.1	74.1	47.9	56	52	45.5	57.8					34.5					49.1	59.1	45.1	57.3	41.8	49.1	52	43.6	4.6
FALSE	High	[R].IIVEKNLNLDLQTLTEEAVR.[L]	1xTMTpro [K5]	1.45424e-07	7.90488e-05	1	1	1	P00961	P00961 [490-509]		0	2615.49
FALSE	High	[R].LLVDACYSPVER.[I]	1xCarbamidomethyl [C6]	0.000431047	7.90488e-05	1	1	2	P0A7Z4	P0A7Z4 [171-182]		0	1421.71
FALSE	High	[R].LIVAVNSDASTKR.[L]	1xTMTpro [K12]	5.52293e-06	7.90488e-05	1	1	2	P76658	P76658 [370-382]		0	1677.98	0.955	0.997357	1.34	78.4	73.9	147.8	3.53	3.38	106.93	257.7	267.3	246.6	251	236	253.8	236.9	242.7	173.5				2447.6	360.9	1325.7				216.7	209.2	194.8	194.1	205.8	222.4	236.9	232.6	13.8
FALSE	High	[R].LLVVIGPCSIHDPVAAKEYATR.[L]	1xCarbamidomethyl [C8]; 1xTMTpro [K17]	2.28664e-08	7.90488e-05	1	1	2	P0AB91	P0AB91 [54-75]		0	2713.5	0.882	0.998691	2.25	127.7	113.7	58.6	4.46	1.53	6.36	80.6	81.9	80	74	72	71	69.7	72	35.2					38.5					67.8	64.1	63.2	57.2	62.8	62.2	69.7	69	2.8
FALSE	High	[R].IIVATDHEDVAR.[A]		0.000159877	7.90488e-05	1	1	2	P04951	P04951 [45-56]		0	1338.7
FALSE	High	[R].LLVAKGGWHGLGNTR.[F]	1xTMTpro [K5]	3.95036e-05	7.90488e-05	1	1	2	P42641	P42641 [115-129]		0	1883.09	0.864	0.998691	0.7	106.7	91.8	101.5	3.98	4.27	20.74	215.6	236.2	221	220.5	186	204.2	192.5	187.6	181.1					243.3					181.3	184.8	174.6	170.5	162.2	178.9	192.5	179.8	14.4
FALSE	High	[R].LLVAAQAVPR.[H]		0.000205122	7.90488e-05	1	1	2	P09127	P09127 [287-296]		0	1037.65
[truncated: 10,001 more rows]
[truncated: 14 more columns]
